# Supplementary material for: Physical geography, isolation by distance and environmental variables shape genomic variation of wild barley (Hordeum vulgare L. ssp. spontaneum) in the Southern Levant
Source: Heredity (Edinb). 2022 Jan 11;128(2):107–19. doi: 10.1038/s41437-021-00494-x (PMC8814169; doi:10.1038/s41437-021-00494-x)
Supplement: Supplementary file 2 — File S1 [file 41437_2021_494_MOESM2_ESM.xlsx]

## Sheet: FileS1_Description
FileS1. Geographic and environmental data of 244 B1K+.
Description of FileS1.1
The FileS1.1 includes the raw geographic and environmental data of B1K+ accessions used in the study. The terminologies used in the FileS1.1 are described below.
Collection = Collection of accessions, including B1K and HOH.
Year = Years that accessions were collected
Accession_ID = Names of 244 B1K+ accessions
Region = Ten manually defined geographic regions used to perform coalescent-based gene flow inference
GeoGroup = Fifty eight demes used to perform EEMS and compute dbMEMs
Latitude = Latitude of collection sites
Longitude = Longitude of collection sites
Aspect = Aspect of collection sites computed from elevation (its unit is radian; Cosine values were used in the study)
Slope = Slope of collection sites computed form elevation (its unit is radian)
Elevation = Geographic elevation of collection sites
Prec = Monthly precipitation
BLDFIE = Bulk density in kg/m^3 (sl1, sl2,sl3 and sl4 correspond to soil layer 0cm, 5cm, 15cm and 30cm)
CECSOL = Cation exchange capacity of soil in cmolc/kg (sl1, sl2,sl3 and sl4 correspond to soil layer 0cm, 5cm, 15cm and 30cm)
CLYPPT = Clay content (0-2 micro meter) mass fraction in % (sl1, sl2,sl3 and sl4 correspond to soil layer 0cm, 5cm, 15cm and 30cm)
AWCh1 = Derived available soil water capacity (volumetric fraction) with FC = pF 2.0 (sl1, sl2,sl3 and sl4 correspond to soil layer 0cm, 5cm, 15cm and 30cm)
AWCh2 = Derived available soil water capacity (volumetric fraction) with FC = pF 2.3 (sl1, sl2,sl3 and sl4 correspond to soil layer 0cm, 5cm, 15cm and 30cm)
AWCh3 = Derived available soil water capacity (volumetric fraction) with FC = pF 2.5 (sl1, sl2,sl3 and sl4 correspond to soil layer 0cm, 5cm, 15cm and 30cm)
WWP = Derived available soil water capacity (volumetric fraction) until wilting point (sl1, sl2,sl3 and sl4 correspond to soil layer 0cm, 5cm, 15cm and 30cm)
ORCDRC = Soil organic carbon content (fine earth fraction) in g per kg (sl1, sl2,sl3 and sl4 correspond to soil layer 0cm, 5cm, 15cm and 30cm)
PHIHOX = Soil pH x 10 in H2O (sl1, sl2,sl3 and sl4 correspond to soil layer 0cm, 5cm, 15cm and 30cm)
SLTPPT = Silt content (2–50 micro meter) mass fraction in % (sl1, sl2,sl3 and sl4 correspond to soil layer 0cm, 5cm, 15cm and 30cm)
SNDPPT = Sand content (50–2000 micro meter) mass fraction in % (sl1, sl2,sl3 and sl4 correspond to soil layer 0cm, 5cm, 15cm and 30cm)
srad = Monthly solar radiation (kJ m-2 day-1)
tavg = Monthly average temperature (°C)
tmax = Monthly maximum temperature (°C)
tmin = Monthly minimum temperature (°C)
gsmt = Mean temperature in the growing season
gstsd = Standard deviation of monthly mean temperature in the growing season
gstmax = Maximal temperature in the growing season
gstmin = Minimal temperature in the growing season
gsmdr = Mean diurnal range (mean of monthly (maximal temperature - minimal temperature)) in the growing season
gsiso = Isothermality in the growing season (gsmdr/(gstmax – gstmin))
gsprec = Total precipitation in the growing season
gscvprec = Coefficient of variation of precipitation in the growing season
gsmsrad = Mean solar radiation in the growing season
Description of FileS1.2
The FileS1.2 is the standardized dataset used to perform genome-environment association analysis in the study. The details of terminologies are described in the Table S1.

## Sheet: FileS1.1_Raw_Data_File
Collection	Year	Accession_ID	Region	GeoGroup	Latitude	Longitude	Aspect	Slope	Elevation	prec_01	prec_02	prec_03	prec_04	prec_05	prec_06	prec_07	prec_08	prec_09	prec_10	prec_11	prec_12	BLDFIE_sl1	BLDFIE_sl2	BLDFIE_sl3	BLDFIE_sl4	CECSOL_sl1	CECSOL_sl2	CECSOL_sl3	CECSOL_sl4	CLYPPT_sl1	CLYPPT_sl2	CLYPPT_sl3	CLYPPT_sl4	AWCh1_sl1	AWCh1_sl2	AWCh1_sl3	AWCh1_sl4	AWCh2_sl1	AWCh2_sl2	AWCh2_sl3	AWCh2_sl4	AWCh3_sl1	AWCh3_sl2	AWCh3_sl3	AWCh3_sl4	WWP_sl1	WWP_sl2	WWP_sl3	WWP_sl4
B1K	2007	B1K-01-08	I	Deme_1	31.8002	35.4787	3.04175	0.0476809	-305	43	27	23	8	2	0	0	0	0	3	22	40	1528	1469	1491	1517	13	15	16	15	19	21	23	23	16	16	16	15	12	12	12	12	10	10	10	9	17	17	18	18
B1K	2007	B1K-01-12	I	Deme_1	31.8015	35.4771	2.99031	0.0315507	-298	43	27	23	8	2	0	0	0	0	3	22	40	1506	1449	1463	1494	14	16	17	17	20	23	24	24	17	16	16	15	13	12	12	12	10	10	10	10	17	17	18	18
B1K	2007	B1K-02-13	J	Deme_2	30.9341	34.8646	2.08034	0.0611074	537	46	40	33	10	3	0	0	0	0	3	23	40	1474	1475	1481	1514	11	16	16	17	16	17	19	25	18	17	17	16	14	13	13	12	11	11	10	10	15	15	16	16
B1K	2007	B1K-02-18	J	Deme_2	30.9332	34.8649	0.817038	0.0495133	534	46	40	33	9	3	0	0	0	0	3	22	40	1474	1475	1481	1514	11	16	16	17	16	17	19	25	18	17	17	16	14	13	13	12	11	11	10	10	15	15	16	16
B1K	2007	B1K-03-04	E	Deme_3	32.4118	34.8777	4.19689	0.0110067	15	144	86	53	14	4	0	0	0	1	18	90	148	1445	1399	1446	1508	17	19	19	19	24	24	25	25	17	15	14	13	13	12	11	10	11	10	9	8	22	21	21	22
B1K	2007	B1K-03-09	E	Deme_3	32.4149	34.8804	4.34374	0.0188202	17	144	86	53	14	4	0	0	0	1	18	90	148	1496	1451	1497	1538	17	18	17	17	24	24	25	25	16	14	14	13	13	11	11	10	11	9	9	8	22	21	21	22
B1K	2007	B1K-03-16	E	Deme_3	32.418	34.8793	6.05206	0.0209012	14	143	85	52	14	4	0	0	0	1	17	89	147	1455	1407	1474	1548	18	20	19	19	24	24	25	25	17	14	13	12	13	11	10	10	11	9	9	8	23	22	22	22
B1K	2007	B1K-04-04	I	Deme_4	31.8346	35.3057	2.90571	0.380868	344	86	67	55	16	4	0	0	0	0	8	42	68	1434	1479	1488	1513	19	21	21	22	23	25	27	32	15	15	14	13	12	12	11	10	10	10	9	9	22	22	24	24
B1K	2007	B1K-05-07	I	Deme_5	31.9261	35.4698	5.75374	0.0314246	-239	54	36	29	10	3	0	0	0	0	5	27	49	1420	1455	1456	1489	22	24	24	24	22	23	23	26	16	16	15	15	13	13	12	12	11	10	10	10	20	20	21	21
B1K	2007	B1K-08-01	F	Deme_6	32.2844	35.5485	1.25444	0.108583	-243	69	53	42	15	4	0	0	0	0	11	37	63	1454	1477	1471	1551	23	25	24	25	34	34	35	38	12	12	12	10	10	10	9	8	8	8	8	7	25	25	25	25
B1K	2007	B1K-08-10	F	Deme_6	32.2829	35.5484	1.46481	0.127532	-238	69	53	43	16	4	0	0	0	1	10	38	63	1454	1477	1471	1551	23	25	24	25	34	34	35	38	12	12	12	10	10	10	9	8	8	8	8	7	25	25	25	25
B1K	2007	B1K-09-18	G	Deme_7	31.6973	34.5842	2.04554	0.00890285	53	107	69	49	11	3	0	0	0	1	16	77	109	1513	1482	1493	1556	16	18	18	18	25	26	27	29	17	16	16	14	13	12	12	11	11	10	10	9	20	20	19	20
B1K	2007	B1K-10-01	G	Deme_7	31.6973	34.5842	2.04554	0.00890285	53	107	69	49	11	3	0	0	0	1	16	77	109	1513	1482	1493	1556	16	18	18	18	25	26	27	29	17	16	16	14	13	12	12	11	11	10	10	9	20	20	19	20
B1K	2007	B1K-11-19	J	Deme_8	30.8897	34.6316	4.90918	0.0416044	344	36	31	25	7	2	0	0	0	0	3	21	33	1503	1500	1498	1539	10	14	14	14	16	19	19	23	17	17	17	16	13	13	12	12	10	10	10	9	13	14	14	15
B1K	2007	B1K-12-17	I	Deme_9	31.6749	35.4354	4.0362	0.127199	-366	34	22	19	7	2	0	0	0	0	3	18	32	1474	1466	1465	1488	15	17	17	18	22	23	25	28	14	14	14	13	11	11	11	11	9	9	9	9	21	21	21	21
B1K	2007	B1K-14-13	D	Deme_10	32.7805	35.6603	0.390193	0.584438	51	101	79	55	21	7	0	0	0	1	12	47	86	1437	1411	1502	1587	26	26	26	26	36	37	38	41	12	10	9	7	10	8	7	6	8	7	6	5	29	28	28	28
B1K	2007	B1K-14-17	D	Deme_10	32.7802	35.6611	0.353965	0.580987	24	101	79	55	21	7	0	0	0	1	12	47	86	1464	1438	1487	1580	23	24	24	25	32	33	35	37	14	12	12	9	11	10	9	7	9	8	8	6	26	26	26	25
B1K	2007	B1K-15-07	D	Deme_11	32.6906	35.6622	2.95861	0.377003	-27	87	69	48	19	6	0	0	0	1	11	44	80	1573	1510	1506	1595	23	25	24	24	36	36	37	41	11	10	10	8	9	8	8	6	7	7	6	5	27	27	27	27
B1K	2007	B1K-15-19	D	Deme_11	32.6896	35.6618	2.85611	0.261104	-56	87	69	48	19	6	0	0	0	1	11	44	80	1573	1510	1506	1595	23	25	24	24	36	36	37	41	11	10	10	8	9	8	8	6	7	7	6	5	27	27	27	27
B1K	2007	B1K-16-01	I	Deme_12	31.3473	35.1224	2.58208	0.0415924	656	67	59	51	13	3	0	0	0	0	5	33	56	1456	1443	1441	1512	20	22	22	24	29	30	31	37	15	15	14	14	12	12	12	11	10	10	10	9	23	23	23	23
B1K	2007	B1K-16-15	I	Deme_12	31.347	35.1233	2.23634	0.0461022	653	67	59	51	13	3	0	0	0	0	5	33	56	1429	1447	1450	1527	19	21	21	22	28	30	31	38	16	15	15	13	12	12	12	10	10	10	10	9	22	22	23	23
B1K	2007	B1K-17-07	H	Deme_13	31.5373	34.8904	0.370536	0.0566967	395	87	67	54	13	3	0	0	0	0	10	48	70	1440	1429	1436	1520	21	24	24	24	31	31	34	36	13	12	11	10	11	10	9	8	9	8	7	7	25	25	24	25
B1K	2007	B1K-17-10	H	Deme_13	31.5376	34.89	0.370539	0.210756	376	87	67	54	13	3	0	0	0	0	10	48	70	1440	1429	1436	1520	21	24	24	24	31	31	34	36	13	12	11	10	11	10	9	8	9	8	7	7	25	25	24	25
B1K	2007	B1K-17-17	H	Deme_13	31.5386	34.8897	0.459188	0.197162	352	87	67	54	13	3	0	0	0	0	10	48	70	1440	1429	1436	1520	21	24	24	24	31	31	34	36	13	12	11	10	11	10	9	8	9	8	7	7	25	25	24	25
B1K	2007	B1K-19-01	H	Deme_14	31.9178	35.0215	3.14159	0.0352558	289	129	92	68	19	4	0	0	0	0	15	66	111	1438	1419	1461	1540	22	23	22	22	24	25	27	33	14	14	13	11	12	11	10	9	10	9	8	7	25	24	25	25
B1K	2007	B1K-19-20	H	Deme_14	31.9177	35.0209	3.14159	0.0352558	289	129	92	68	19	4	0	0	0	0	15	66	111	1438	1419	1461	1540	22	23	22	22	24	25	27	33	14	14	13	11	12	11	10	9	10	9	8	7	25	24	25	25
B1K	2007	B1K-20-02	E	Deme_15	32.6179	34.9314	2.66295	0.0381891	24	137	87	48	16	4	0	0	0	1	17	86	137	1435	1394	1481	1541	21	22	20	20	26	27	29	32	16	14	14	13	13	12	11	10	11	10	9	8	24	23	22	23
B1K	2007	B1K-20-13	E	Deme_15	32.6172	34.9323	1.72377	0.0711015	15	137	87	48	16	4	0	0	0	1	17	86	137	1381	1331	1401	1476	21	21	20	19	24	24	26	27	16	14	13	12	13	11	10	9	11	9	9	8	24	23	23	23
B1K	2007	B1K-20-17	E	Deme_15	32.6167	34.9324	1.72377	0.0711015	15	137	87	48	16	4	0	0	0	1	17	86	137	1381	1331	1401	1476	21	21	20	19	24	24	26	27	16	14	13	12	13	11	10	9	11	9	9	8	24	23	23	23
B1K	2007	B1K-21-11	E	Deme_16	32.6476	34.9678	3.98147	0.219918	73	150	99	57	20	5	0	0	0	2	19	89	144	1390	1349	1435	1496	24	26	25	24	27	27	29	31	18	15	14	12	15	12	11	9	12	10	9	8	26	25	25	25
B1K	2007	B1K-21-20	E	Deme_16	32.6477	34.9669	3.86312	0.210059	58	150	99	57	20	5	0	0	0	2	19	89	144	1390	1349	1435	1496	24	26	25	24	27	27	29	31	18	15	14	12	15	12	11	9	12	10	9	8	26	25	25	25
B1K	2007	B1K-23-14	H	Deme_17	31.9551	34.9719	5.75914	0.123152	151	133	92	66	21	3	0	0	0	0	18	70	123	1450	1428	1468	1547	24	24	24	24	27	28	30	35	15	14	13	11	12	11	10	9	10	9	8	7	25	24	24	24
B1K	2007	B1K-24-10	F	Deme_18	32.5491	35.3403	1.43029	0.0965663	42	117	90	59	21	5	0	0	0	1	15	60	101	1489	1472	1532	1584	25	27	28	28	28	28	31	34	12	11	10	8	10	8	8	7	8	7	6	6	27	26	26	26
B1K	2007	B1K-24-18	F	Deme_18	32.5486	35.3391	1.99153	0.0960242	63	117	90	59	21	5	0	0	0	1	15	60	101	1494	1475	1526	1599	25	27	27	27	28	29	31	35	12	10	10	9	10	8	8	7	8	7	7	6	27	26	26	26
B1K	2007	B1K-25-20	F	Deme_19	32.4632	35.4352	0.993705	0.255372	369	119	96	66	21	7	0	0	0	0	13	59	101	1461	1438	1455	1570	25	27	27	27	34	34	37	39	13	12	11	10	10	9	9	8	8	8	7	6	26	26	26	26
B1K	2007	B1K-26-08	D	Deme_20	32.7471	35.6387	5.1216	0.0714756	-190	88	67	47	19	5	0	0	0	0	11	45	78	1460	1449	1503	1570	22	22	21	22	32	31	32	34	14	13	12	11	12	10	10	9	10	9	8	7	27	26	26	25
B1K	2007	B1K-26-16	D	Deme_20	32.7462	35.6383	5.21553	0.0730183	-186	88	67	47	19	5	0	0	0	0	11	45	78	1463	1467	1519	1589	24	23	22	22	32	33	33	35	14	13	12	10	11	10	9	8	9	8	8	7	27	26	26	26
B1K	2007	B1K-26-17	D	Deme_20	32.7458	35.6381	4.88015	0.081066	-189	88	67	47	19	5	0	0	0	0	11	45	78	1463	1467	1519	1589	24	23	22	22	32	33	33	35	14	13	12	10	11	10	9	8	9	8	8	7	27	26	26	26
B1K	2007	B1K-27-15	C	Deme_21	32.8742	35.5429	1.76844	0.12372	-159	104	75	50	20	5	0	0	0	1	13	52	87	1460	1432	1512	1574	28	29	28	29	34	34	36	39	12	10	9	8	9	8	7	6	8	6	6	5	27	27	27	26
B1K	2007	B1K-27-19	C	Deme_21	32.8736	35.5425	1.66447	0.101175	-151	104	75	50	20	5	0	0	0	1	13	52	87	1416	1401	1507	1571	26	27	26	26	36	35	37	39	12	10	8	7	9	8	7	6	8	7	5	5	28	27	27	26
B1K	2007	B1K-28-01	C	Deme_22	32.8235	35.4962	5.61427	0.689701	134	129	96	64	24	8	0	0	0	1	16	60	105	1316	1381	1421	1517	32	32	32	33	38	39	40	43	13	12	12	9	11	9	9	7	9	8	8	6	28	27	27	27
B1K	2007	B1K-28-17	C	Deme_22	32.8235	35.4952	5.66513	0.72939	32	129	96	64	24	8	0	0	0	1	16	60	105	1371	1385	1432	1529	30	31	31	32	36	36	37	41	13	11	11	9	10	9	9	7	8	7	7	6	28	27	27	27
B1K	2007	B1K-29-02	C	Deme_22	32.822	35.5033	2.05325	0.0379927	148	129	97	65	24	8	0	0	0	1	15	59	105	1290	1338	1405	1505	31	33	34	34	40	40	41	44	13	11	11	9	10	9	9	7	9	7	7	6	29	28	28	27
B1K	2007	B1K-29-13	C	Deme_22	32.8225	35.5042	0.621816	0.400949	117	129	97	65	24	8	0	0	0	1	15	59	105	1341	1398	1455	1564	33	35	35	35	37	37	40	42	13	12	12	9	10	9	9	7	9	8	8	6	29	28	28	27
B1K	2007	B1K-29-20	C	Deme_22	32.821	35.5073	0.610736	0.168932	143	129	97	65	24	8	0	0	0	1	15	59	105	1327	1383	1450	1558	33	35	35	35	38	37	39	41	12	12	11	8	10	9	9	7	8	8	7	5	29	28	28	28
B1K	2007	B1K-30-07	E	Deme_23	32.716	34.9763	3.17705	0.306321	143	153	103	59	22	6	0	0	0	2	21	90	144	1367	1352	1413	1487	25	24	23	24	27	29	31	33	18	16	15	12	14	13	12	10	12	11	10	8	26	25	25	25
B1K	2007	B1K-30-13	E	Deme_23	32.715	34.9753	3.18324	0.432482	104	153	103	59	22	6	0	0	0	2	21	90	144	1387	1371	1450	1484	23	22	21	21	28	29	30	33	17	16	15	13	14	12	12	10	12	10	10	9	25	24	24	24
B1K	2007	B1K-31-01	C	Deme_24	32.7734	35.4466	1.08574	0.0957184	254	141	107	72	26	9	0	0	0	1	18	65	116	1377	1393	1467	1549	27	29	28	29	39	39	41	45	12	11	10	9	10	9	8	7	8	7	7	6	28	27	26	27
B1K	2007	B1K-31-05	C	Deme_24	32.7735	35.4472	1.05702	0.185536	243	141	107	72	26	9	0	0	0	1	18	65	116	1377	1393	1467	1549	27	29	28	29	39	39	41	45	12	11	10	9	10	9	8	7	8	7	7	6	28	27	26	27
B1K	2007	B1K-31-19	C	Deme_24	32.7725	35.4488	1.0934	0.19245	238	141	107	72	26	9	0	0	0	1	18	65	116	1372	1386	1461	1544	28	30	29	30	37	38	39	42	13	11	10	8	10	9	8	7	8	7	7	6	28	28	28	27
B1K	2007	B1K-32-02	F	Deme_25	32.5784	35.4707	0.893119	0.0798834	6	103	80	56	20	6	0	0	0	1	14	53	91	1425	1459	1534	1580	27	29	28	28	39	40	39	42	12	10	9	8	10	8	7	6	8	7	6	5	28	27	27	27
B1K	2007	B1K-38-08	D	Deme_26	32.944	35.7009	1.91552	0.135644	198	124	95	67	26	9	0	0	0	1	14	53	97	1462	1449	1510	1572	30	31	31	32	32	32	35	37	13	10	10	9	10	8	8	7	9	7	6	6	28	27	27	27
B1K	2007	B1K-39-02	A	Deme_27	33.0703	35.7695	0.540405	0.250882	947	169	134	101	37	19	1	0	0	1	19	77	152	1394	1398	1425	1529	31	32	31	31	32	33	36	39	13	12	10	9	10	10	8	7	8	8	7	6	27	26	26	26
B1K	2007	B1K-042-16	A	Deme_28	33.1394	35.63	2.2712	0.0231478	70	138	101	67	29	10	0	0	0	2	16	60	100	1426	1447	1505	1584	21	23	23	23	29	30	31	31	14	12	12	11	11	10	9	9	10	8	8	7	26	24	24	24
B1K	2007	B1K-01-16	I	Deme_1	31.8015	35.4771	2.99031	0.0315507	-298	43	27	23	8	2	0	0	0	0	3	22	40	1506	1449	1463	1494	14	16	17	17	20	23	24	24	17	16	16	15	13	12	12	12	10	10	10	10	17	17	18	18
B1K	2007	B1K-01-20	I	Deme_1	31.8018	35.4766	2.27853	0.00625982	-299	43	27	23	8	2	0	0	0	0	3	22	40	1506	1449	1464	1502	15	17	17	17	20	23	23	23	17	16	16	15	13	13	12	12	11	10	10	10	17	17	18	18
B1K	2007	B1K-03-17	E	Deme_3	32.4189	34.8782	0.723072	0.0144732	12	143	85	52	14	4	0	0	0	1	17	89	147	1472	1422	1490	1547	16	17	15	15	23	24	24	25	17	14	14	12	14	12	11	10	11	10	9	8	22	21	21	22
B1K	2007	B1K-05-10	I	Deme_5	31.9261	35.4691	5.87313	0.0517252	-242	54	36	29	10	3	0	0	0	0	5	27	49	1420	1455	1456	1489	22	24	24	24	22	23	23	26	16	16	15	15	13	13	12	12	11	10	10	10	20	20	21	21
B1K	2007	B1K-06-09	I	Deme_29	32.0687	35.3994	2.75092	0.108142	226	87	68	52	15	5	0	0	0	0	8	41	72	1503	1462	1476	1553	21	22	23	23	29	29	31	34	15	15	14	13	12	12	12	10	10	10	10	8	23	23	23	24
B1K	2007	B1K-06-12	I	Deme_29	32.0687	35.3994	2.75092	0.108142	226	87	68	52	15	5	0	0	0	0	8	41	72	1503	1462	1476	1553	21	22	23	23	29	29	31	34	15	15	14	13	12	12	12	10	10	10	10	8	23	23	23	24
B1K	2007	B1K-06-14	I	Deme_29	32.0688	35.3999	2.75092	0.108142	226	87	68	52	15	5	0	0	0	0	8	41	72	1503	1462	1476	1553	21	22	23	23	29	29	31	34	15	15	14	13	12	12	12	10	10	10	10	8	23	23	23	24
B1K	2007	B1K-07-05	F	Deme_30	32.3423	35.5163	5.50922	0.15616	-146	76	59	45	17	4	0	0	0	0	12	42	70	1514	1518	1516	1593	21	23	23	24	36	36	36	39	13	13	12	11	10	10	10	9	9	8	8	7	24	24	24	24
B1K	2007	B1K-07-06	F	Deme_30	32.3423	35.5163	5.50922	0.15616	-146	76	59	45	17	4	0	0	0	0	12	42	70	1514	1518	1516	1593	21	23	23	24	36	36	36	39	13	13	12	11	10	10	10	9	9	8	8	7	24	24	24	24
B1K	2007	B1K-08-18	F	Deme_6	32.2845	35.549	1.25444	0.108583	-243	69	53	42	15	4	0	0	0	0	11	37	63	1454	1477	1471	1551	23	25	24	25	34	34	35	38	12	12	12	10	10	10	9	8	8	8	8	7	25	25	25	25
B1K	2007	B1K-11-01	J	Deme_8	30.8904	34.6303	4.18984	0.0326049	342	36	31	25	7	2	0	0	0	0	3	21	33	1508	1511	1512	1549	10	13	14	14	16	18	19	22	17	17	17	16	12	12	12	12	10	10	10	9	12	13	14	14
B1K	2007	B1K-11-14	J	Deme_8	30.8901	34.6318	3.86308	0.045138	348	36	31	25	7	2	0	0	0	0	3	21	33	1503	1500	1498	1539	10	14	14	14	16	19	19	23	17	17	17	16	13	13	12	12	10	10	10	9	13	14	14	15
B1K	2007	B1K-12-05	I	Deme_9	31.6729	35.4367	2.67778	0.0424448	-375	34	22	19	7	2	0	0	0	0	3	18	32	1488	1470	1468	1501	17	19	18	19	22	25	26	28	15	14	14	14	12	12	11	11	10	10	9	9	21	22	22	22
B1K	2007	B1K-12-06	I	Deme_9	31.6729	35.4367	2.67778	0.0424448	-375	34	22	19	7	2	0	0	0	0	3	18	32	1488	1470	1468	1501	17	19	18	19	22	25	26	28	15	14	14	14	12	12	11	11	10	10	9	9	21	22	22	22
B1K	2007	B1K-12-10	I	Deme_9	31.6749	35.4354	4.0362	0.127199	-366	34	22	19	7	2	0	0	0	0	3	18	32	1474	1466	1465	1488	15	17	17	18	22	23	25	28	14	14	14	13	11	11	11	11	9	9	9	9	21	21	21	21
B1K	2007	B1K-14-12	D	Deme_10	32.7803	35.6597	0.0910539	0.526824	72	101	79	55	21	7	0	0	0	1	12	47	86	1429	1407	1472	1556	25	25	25	26	33	34	35	38	14	12	11	10	11	9	9	8	9	8	7	6	26	26	25	25
B1K	2007	B1K-16-06	I	Deme_12	31.3478	35.1229	1.37904	0.0497837	655	67	59	51	13	3	0	0	0	0	5	33	56	1454	1439	1435	1527	20	22	23	24	28	29	31	38	16	15	15	13	12	12	12	10	10	10	10	9	23	23	23	23
B1K	2007	B1K-18-09	H	Deme_31	31.4365	34.8878	3.87077	0.155186	424	76	61	50	13	3	0	0	0	0	8	41	61	1443	1469	1485	1551	17	19	19	20	32	31	33	35	14	14	13	12	12	11	10	10	10	9	9	8	23	23	23	24
B1K	2007	B1K-24-02	F	Deme_18	32.5488	35.3387	1.99153	0.0960242	63	117	90	59	21	5	0	0	0	1	15	60	101	1494	1475	1526	1599	25	27	27	27	28	29	31	35	12	10	10	9	10	8	8	7	8	7	7	6	27	26	26	26
B1K	2007	B1K-24-03	F	Deme_18	32.5488	35.3387	1.99153	0.0960242	63	117	90	59	21	5	0	0	0	1	15	60	101	1494	1475	1526	1599	25	27	27	27	28	29	31	35	12	10	10	9	10	8	8	7	8	7	7	6	27	26	26	26
B1K	2007	B1K-28-07	C	Deme_22	32.8243	35.496	5.69194	0.720195	8	129	96	64	24	8	0	0	0	1	16	60	105	1379	1394	1444	1527	32	31	32	33	36	36	38	40	13	11	11	8	10	8	8	7	8	7	7	5	28	27	27	27
B1K	2007	B1K-28-15	C	Deme_22	32.8235	35.4983	5.15417	0.221572	153	129	96	64	24	8	0	0	0	1	16	60	105	1288	1353	1408	1523	33	32	33	32	38	39	40	43	13	11	11	9	10	9	9	7	9	7	7	6	28	27	27	27
B1K	2007	B1K-29-05	C	Deme_22	32.8225	35.5035	0.996563	0.0970915	144	129	97	65	24	8	0	0	0	1	15	59	105	1287	1333	1395	1523	33	34	34	33	39	40	41	44	13	11	11	8	10	9	9	7	8	7	7	6	29	28	28	27
B1K	2007	B1K-32-18	F	Deme_25	32.5792	35.4728	3.70716	0.0417513	8	103	80	56	20	6	0	0	0	1	14	53	91	1359	1396	1502	1562	26	28	27	28	39	40	39	42	12	11	10	9	10	9	8	7	8	7	6	6	28	28	27	28
B1K	2007	B1K-33-12	J	Deme_32	30.5713	34.679	3.73395	0.078326	860	40	38	30	9	3	0	0	0	0	3	19	36	1505	1506	1505	1517	10	14	14	15	22	24	27	31	16	16	16	15	12	12	12	11	10	10	10	9	16	17	17	18
B1K	2007	B1K-34-10	J	Deme_33	30.8451	34.7449	4.08092	0.0505121	491	40	35	28	8	2	0	0	0	0	3	21	36	1509	1505	1514	1548	10	13	14	14	14	17	19	23	18	18	17	16	13	13	13	12	11	11	10	10	13	14	15	15
B1K	2007	B1K-35-03	H	Deme_34	31.5969	34.8988	1.16081	0.125262	318	96	70	56	14	3	0	0	0	0	11	54	77	1460	1429	1477	1540	19	21	21	21	30	30	33	38	14	13	12	11	11	10	9	8	10	9	8	7	24	24	24	24
B1K	2007	B1K-35-04	H	Deme_34	31.5969	34.8988	1.16081	0.125262	318	96	70	56	14	3	0	0	0	0	11	54	77	1460	1429	1477	1540	19	21	21	21	30	30	33	38	14	13	12	11	11	10	9	8	10	9	8	7	24	24	24	24
B1K	2007	B1K-36-02	C	Deme_35	32.9256	35.5315	2.11832	0.147456	322	161	123	85	33	12	0	0	0	2	19	70	127	1444	1406	1432	1568	25	27	26	27	35	36	37	41	14	12	11	10	11	10	9	8	9	8	7	6	26	26	26	26
B1K	2007	B1K-36-06	C	Deme_35	32.9259	35.5311	2.97644	0.192861	345	161	123	85	33	12	0	0	0	2	19	70	127	1427	1401	1428	1563	24	25	25	25	34	34	35	39	14	13	12	10	11	10	10	8	9	9	8	7	26	26	26	26
B1K	2007	B1K-36-11	C	Deme_35	32.9257	35.5324	2.49389	0.204626	321	161	123	85	33	12	0	0	0	2	19	70	127	1444	1406	1432	1568	25	27	26	27	35	36	37	41	14	12	11	10	11	10	9	8	9	8	7	6	26	26	26	26
B1K	2007	B1K-37-15	C	Deme_36	32.9104	35.605	2.04594	0.0828398	-22	116	86	58	23	7	0	0	0	1	13	54	94	1362	1357	1436	1510	33	33	32	32	36	36	38	38	12	10	9	7	9	8	7	6	8	6	6	5	27	26	26	26
B1K	2007	B1K-37-19	C	Deme_36	32.9108	35.6047	3.24874	0.0749005	-23	116	86	58	23	7	0	0	0	1	13	54	94	1362	1357	1436	1510	33	33	32	32	36	36	38	38	12	10	9	7	9	8	7	6	8	6	6	5	27	26	26	26
B1K	2007	B1K-40-11	A	Deme_37	33.2301	35.7305	4.51678	0.272245	673	172	143	104	44	20	1	0	0	2	20	74	141	1388	1389	1416	1510	32	32	31	31	26	26	30	33	13	12	11	10	10	10	9	8	8	8	7	6	27	26	26	26
B1K	2007	B1K-40-17	A	Deme_37	33.2299	35.731	4.40392	0.359061	694	172	143	104	44	20	1	0	0	2	20	74	141	1388	1389	1416	1510	32	32	31	31	26	26	30	33	13	12	11	10	10	10	9	8	8	8	7	6	27	26	26	26
B1K	2007	B1K-42-01	A	Deme_28	33.1397	35.63	1.89602	0.0169809	68	138	101	67	29	10	0	0	0	2	16	60	100	1426	1447	1505	1584	21	23	23	23	29	30	31	31	14	12	12	11	11	10	9	9	10	8	8	7	26	24	24	24
B1K	2007	B1K-43-14	A	Deme_38	33.1326	35.5576	1.48229	0.0613094	412	181	140	94	41	15	0	0	0	2	21	76	133	1425	1421	1482	1570	26	29	29	30	30	31	33	38	13	11	10	8	10	9	8	6	9	8	7	5	26	25	25	26
B1K	2007	B1K-43-15	A	Deme_38	33.1326	35.5576	1.48229	0.0613094	412	181	140	94	41	15	0	0	0	2	21	76	133	1425	1421	1482	1570	26	29	29	30	30	31	33	38	13	11	10	8	10	9	8	6	9	8	7	5	26	25	25	26
B1K	2007	B1K-43-19	A	Deme_38	33.1315	35.5576	1.83543	0.0930882	403	181	140	94	41	15	0	0	0	2	21	76	133	1405	1408	1476	1576	25	28	28	28	30	30	32	36	13	11	10	8	10	9	8	6	9	7	7	5	27	25	25	26
B1K	2007	B1K-44-09	B	Deme_39	32.9866	35.1926	4.2307	0.0759862	150	184	129	79	31	10	0	0	0	3	25	89	137	1394	1376	1444	1511	26	25	25	25	28	29	32	37	15	13	12	10	12	10	9	8	10	9	8	7	26	25	25	25
B1K	2007	B1K-50-07	A	Deme_40	33.2872	35.7635	3.49489	0.0836639	1432	212	172	130	53	19	1	0	0	1	25	93	171	1460	1384	1386	1468	18	22	21	22	26	27	31	35	16	16	14	13	13	13	11	10	11	11	9	9	25	25	25	25
B1K	2007	B1K-51-01	C	Deme_41	32.9736	35.4239	4.035	0.08636	976	192	156	115	48	11	1	0	0	2	26	96	159	1322	1353	1419	1499	24	26	27	26	27	27	30	35	16	14	13	11	13	11	10	8	11	9	8	7	27	25	25	25
B1K	2007	B1K-51-09	C	Deme_41	32.9751	35.4225	5.67361	0.0644383	974	194	158	116	48	12	1	0	0	2	27	97	162	1310	1349	1409	1514	24	26	26	25	28	28	30	37	16	14	13	11	13	11	10	9	11	9	9	7	27	25	25	25
B1K	2007	B1K-09-16	G	Deme_7	31.6979	34.5849	1.44174	0.0526522	49	107	69	49	11	3	0	0	0	1	16	77	109	1513	1482	1493	1556	16	18	18	18	25	26	27	29	17	16	16	14	13	12	12	11	11	10	10	9	20	20	19	20
B1K	2007	B1K-10-13	G	Deme_42	31.402	34.4727	6.28319	0.0135647	43	67	48	34	8	4	0	0	0	1	11	53	69	1546	1482	1503	1568	23	26	26	26	24	24	25	26	15	14	14	13	12	11	11	10	10	9	9	8	23	22	22	22
B1K	2007	B1K-10-18	G	Deme_42	31.4024	34.4726	6.28319	0.0135647	43	67	48	34	8	4	0	0	0	1	11	53	69	1546	1482	1503	1568	23	26	26	26	24	24	25	26	15	14	14	13	12	11	11	10	10	9	9	8	23	22	22	22
B1K	2007	B1K-13-10	D	Deme_43	32.8523	35.6796	5.22378	0.194322	69	109	83	57	22	7	0	0	0	1	12	49	89	1414	1394	1474	1553	31	32	31	32	28	28	30	31	14	13	11	9	11	10	9	7	9	8	7	6	28	26	26	26
B1K	2007	B1K-13-14	D	Deme_43	32.8524	35.6796	5.22378	0.194322	69	109	83	57	22	7	0	0	0	1	12	49	89	1414	1394	1474	1553	31	32	31	32	28	28	30	31	14	13	11	9	11	10	9	7	9	8	7	6	28	26	26	26
B1K	2007	B1K-15-04	D	Deme_11	32.6908	35.6617	2.95861	0.377003	-27	87	69	48	19	6	0	0	0	1	11	44	80	1573	1510	1506	1595	23	25	24	24	36	36	37	41	11	10	10	8	9	8	8	6	7	7	6	5	27	27	27	27
B1K	2007	B1K-15-12	D	Deme_11	32.6901	35.6621	2.95861	0.377003	-27	87	69	48	19	6	0	0	0	1	11	44	80	1573	1510	1506	1595	23	25	24	24	36	36	37	41	11	10	10	8	9	8	8	6	7	7	6	5	27	27	27	27
B1K	2007	B1K-18-03	H	Deme_31	31.4375	34.8877	3.80426	0.155327	435	76	61	50	13	3	0	0	0	0	8	41	61	1432	1468	1491	1548	16	19	18	19	31	30	32	34	14	14	13	12	11	11	10	9	10	9	9	8	23	23	23	23
B1K	2007	B1K-18-16	H	Deme_31	31.4369	34.8886	3.79888	0.151342	445	76	61	50	13	3	0	0	0	0	8	41	61	1432	1468	1491	1548	16	19	18	19	31	30	32	34	14	14	13	12	11	11	10	9	10	9	9	8	23	23	23	23
B1K	2007	B1K-18-17	H	Deme_31	31.4374	34.8881	3.80426	0.155327	435	76	61	50	13	3	0	0	0	0	8	41	61	1432	1468	1491	1548	16	19	18	19	31	30	32	34	14	14	13	12	11	11	10	9	10	9	9	8	23	23	23	23
B1K	2007	B1K-19-08	H	Deme_14	31.9179	35.0208	4.19456	0.0547559	289	129	92	68	19	4	0	0	0	0	15	66	111	1438	1419	1461	1540	22	23	22	22	24	25	27	33	14	14	13	11	12	11	10	9	10	9	8	7	25	24	25	25
B1K	2007	B1K-19-15	H	Deme_14	31.9179	35.0214	3.14159	0.0352558	289	129	92	68	19	4	0	0	0	0	15	66	111	1430	1413	1454	1544	22	25	24	24	24	25	26	32	15	13	13	11	12	10	10	9	10	9	8	7	25	24	24	25
B1K	2007	B1K-20-07	E	Deme_15	32.6184	34.9317	1.8563	0.0864829	22	137	87	48	16	4	0	0	0	1	17	86	137	1435	1394	1481	1541	21	22	20	20	26	27	29	32	16	14	14	13	13	12	11	10	11	10	9	8	24	23	22	23
B1K	2007	B1K-20-10	E	Deme_15	32.6177	34.9323	1.94384	0.0890963	21	137	87	48	16	4	0	0	0	1	17	86	137	1381	1331	1401	1476	21	21	20	19	24	24	26	27	16	14	13	12	13	11	10	9	11	9	9	8	24	23	23	23
B1K	2007	B1K-22-03	E	Deme_44	32.6857	35.1714	4.81372	0.0402095	54	134	99	63	22	5	0	0	0	1	19	76	128	1419	1397	1477	1563	22	23	23	23	31	32	34	35	14	12	11	11	11	9	9	9	9	8	7	7	26	25	24	24
B1K	2007	B1K-22-06	E	Deme_44	32.6859	35.1705	3.25679	0.0695336	50	134	99	63	22	5	0	0	0	1	19	76	128	1411	1383	1453	1527	23	23	23	23	33	33	33	37	14	11	10	10	11	9	8	8	9	7	7	7	27	26	26	26
B1K	2007	B1K-22-10	E	Deme_44	32.6856	35.1713	4.81372	0.0402095	54	134	99	63	22	5	0	0	0	1	19	76	128	1419	1397	1477	1563	22	23	23	23	31	32	34	35	14	12	11	11	11	9	9	9	9	8	7	7	26	25	24	24
B1K	2007	B1K-25-05	F	Deme_19	32.4632	35.4344	0.972501	0.155292	382	119	96	66	21	7	0	0	0	0	13	59	101	1461	1438	1455	1570	25	27	27	27	34	34	37	39	13	12	11	10	10	9	9	8	8	8	7	6	26	26	26	26
B1K	2007	B1K-26-04	D	Deme_20	32.7476	35.6389	4.92978	0.0753309	-193	88	67	47	19	5	0	0	0	0	11	45	78	1460	1449	1503	1570	22	22	21	22	32	31	32	34	14	13	12	11	12	10	10	9	10	9	8	7	27	26	26	25
B1K	2007	B1K-27-02	C	Deme_21	32.8754	35.5441	2.07737	0.116895	-164	109	79	52	21	6	0	0	0	1	13	54	91	1442	1424	1521	1574	25	27	26	26	36	36	37	39	12	9	8	7	9	7	6	5	8	6	5	4	28	27	27	26
B1K	2007	B1K-27-11	C	Deme_21	32.8745	35.5434	1.79546	0.121189	-170	104	75	50	20	5	0	0	0	1	13	52	87	1460	1432	1512	1574	28	29	28	29	34	34	36	39	12	10	9	8	9	8	7	6	8	6	6	5	27	27	27	26
B1K	2007	B1K-30-20	E	Deme_23	32.7136	34.9753	5.90828	0.215283	59	153	103	59	22	6	0	0	0	2	21	90	144	1369	1346	1422	1491	25	25	24	25	29	30	31	34	18	16	16	14	15	13	13	11	12	11	11	9	26	25	25	25
B1K	2007	B1K-33-19	J	Deme_32	30.5717	34.6764	3.01714	0.112988	862	40	38	30	9	3	0	0	0	0	3	19	36	1515	1515	1511	1532	11	14	14	15	19	21	24	28	16	16	16	15	12	12	12	11	10	10	9	9	16	17	17	18
B1K	2007	B1K-34-04	J	Deme_33	30.8451	34.745	4.08092	0.0505121	491	40	35	28	8	2	0	0	0	0	3	21	36	1509	1505	1514	1548	10	13	14	14	14	17	19	23	18	18	17	16	13	13	13	12	11	11	10	10	13	14	15	15
B1K	2007	B1K-35-19	H	Deme_34	31.5947	34.8998	0.538784	0.185902	328	96	70	56	14	3	0	0	0	0	11	54	77	1455	1430	1473	1528	19	21	21	21	30	29	31	36	14	13	12	11	11	10	10	9	9	9	8	7	24	24	24	24
B1K	2007	B1K-36-15	C	Deme_35	32.9259	35.5319	2.43195	0.218212	341	161	123	85	33	12	0	0	0	2	19	70	127	1444	1406	1432	1568	25	27	26	27	35	36	37	41	14	12	11	10	11	10	9	8	9	8	7	6	26	26	26	26
B1K	2007	B1K-38-01	D	Deme_26	32.944	35.7015	1.91552	0.135644	198	124	95	67	26	9	0	0	0	1	14	53	97	1462	1449	1510	1572	30	31	31	32	32	32	35	37	13	10	10	9	10	8	8	7	9	7	6	6	28	27	27	27
B1K	2007	B1K-38-14	D	Deme_26	32.9429	35.7003	2.21493	0.0721627	202	124	95	67	26	9	0	0	0	1	14	53	97	1451	1439	1508	1577	30	31	31	31	32	32	35	37	12	10	10	9	10	8	8	7	8	7	6	6	28	27	27	27
B1K	2007	B1K-38-20	D	Deme_26	32.9424	35.7005	2.12763	0.0717475	196	124	95	67	26	9	0	0	0	1	14	53	97	1451	1439	1508	1577	30	31	31	31	32	32	35	37	12	10	10	9	10	8	8	7	8	7	6	6	28	27	27	27
B1K	2007	B1K-40-02	A	Deme_37	33.2298	35.7304	4.53312	0.253117	665	172	143	104	44	20	1	0	0	2	20	74	141	1388	1389	1416	1510	32	32	31	31	26	26	30	33	13	12	11	10	10	10	9	8	8	8	7	6	27	26	26	26
B1K	2007	B1K-40-16	A	Deme_37	33.2304	35.731	4.64554	0.368263	701	172	143	104	44	20	1	0	0	2	20	74	141	1388	1389	1416	1510	32	32	31	31	26	26	30	33	13	12	11	10	10	10	9	8	8	8	7	6	27	26	26	26
B1K	2007	B1K-41-03	A	Deme_45	33.2515	35.6479	2.83864	0.0539562	195	160	121	79	37	13	0	0	0	2	18	67	112	1441	1436	1496	1568	26	27	27	27	29	30	31	34	14	12	11	8	11	9	8	7	10	8	7	5	28	26	26	26
B1K	2007	B1K-41-11	A	Deme_45	33.2514	35.646	2.36131	0.045777	200	160	121	79	37	13	0	0	0	2	18	67	112	1441	1436	1496	1568	26	27	27	27	29	30	31	34	14	12	11	8	11	9	8	7	10	8	7	5	28	26	26	26
B1K	2007	B1K-41-13	A	Deme_45	33.2513	35.6448	2.58503	0.0335387	206	160	121	79	37	13	0	0	0	2	18	67	112	1441	1441	1496	1565	29	30	30	29	32	32	35	37	14	12	10	8	11	9	8	6	9	8	7	5	27	26	26	26
B1K	2007	B1K-042-10	A	Deme_28	33.141	35.6302	3.63034	0.0445273	71	138	101	67	29	10	0	0	0	2	16	60	100	1405	1438	1493	1594	23	24	23	24	28	28	30	30	16	12	11	10	13	10	9	8	11	8	7	7	26	24	24	24
B1K	2007	B1K-43-11	A	Deme_38	33.1322	35.5569	1.72567	0.0439434	410	181	140	94	41	15	0	0	0	2	21	76	133	1405	1408	1476	1576	25	28	28	28	30	30	32	36	13	11	10	8	10	9	8	6	9	7	7	5	27	25	25	26
B1K	2007	B1K-44-20	B	Deme_39	32.9869	35.1921	3.38823	0.175824	152	184	129	79	31	10	0	0	0	3	25	89	137	1377	1381	1449	1512	26	25	26	26	29	30	33	36	15	13	12	10	12	11	9	8	10	9	8	7	26	25	25	25
B1K	2007	B1K-45-02	B	Deme_46	33.0467	35.2481	4.54722	0.258124	412	197	142	90	37	12	0	0	0	3	25	91	146	1282	1292	1363	1495	27	24	24	24	24	24	28	34	18	14	13	10	14	11	10	8	12	9	8	7	28	26	26	26
B1K	2007	B1K-45-14	B	Deme_46	33.0456	35.2493	3.23952	0.484349	376	197	142	90	37	12	0	0	0	3	25	91	146	1282	1292	1363	1495	27	24	24	24	24	24	28	34	18	14	13	10	14	11	10	8	12	9	8	7	28	26	26	26
B1K	2007	B1K-46-03	C	Deme_47	32.8701	35.5029	3.47375	0.136897	-142	116	84	56	21	6	0	0	0	1	14	57	96	1571	1517	1518	1611	23	25	25	26	33	33	34	38	12	10	9	8	9	8	7	6	8	7	6	5	27	27	26	27
B1K	2007	B1K-46-07	C	Deme_47	32.8726	35.502	2.44819	0.129793	-107	116	84	56	21	6	0	0	0	1	14	57	96	1484	1457	1463	1557	26	27	26	28	35	35	37	39	12	10	9	8	9	8	7	6	8	7	6	5	27	26	26	26
B1K	2007	B1K-47-12	H	Deme_48	31.8404	35.0087	4.10896	0.195871	350	123	90	68	18	4	0	0	0	0	15	65	100	1423	1410	1465	1527	24	24	24	24	27	27	29	34	16	14	11	10	12	11	9	8	10	9	7	7	26	24	24	24
B1K	2007	B1K-47-13	H	Deme_48	31.8391	35.0094	4.45632	0.0801677	339	123	90	68	18	4	0	0	0	0	15	65	100	1423	1410	1465	1527	24	24	24	24	27	27	29	34	16	14	11	10	12	11	9	8	10	9	7	7	26	24	24	24
B1K	2007	B1K-47-20	H	Deme_48	31.8389	35.0108	4.00485	0.110169	346	123	90	68	18	4	0	0	0	0	15	65	100	1421	1408	1470	1530	21	24	22	22	26	27	28	33	15	13	11	10	12	10	9	8	10	9	7	7	25	24	24	24
B1K	2007	B1K-48-03	H	Deme_49	31.6902	35.0126	4.89894	0.0947964	348	105	79	62	15	3	0	0	0	0	12	57	83	1485	1463	1481	1564	21	22	23	24	30	30	33	36	14	13	12	10	11	10	9	8	10	8	8	7	26	25	25	25
B1K	2007	B1K-48-06	H	Deme_49	31.69	35.0137	4.69623	0.083744	352	105	79	62	15	3	0	0	0	0	12	57	83	1485	1463	1481	1564	21	22	23	24	30	30	33	36	14	13	12	10	11	10	9	8	10	8	8	7	26	25	25	25
B1K	2007	B1K-48-11	H	Deme_49	31.6905	35.0139	4.74664	0.118284	356	105	79	62	15	3	0	0	0	0	12	57	83	1485	1463	1481	1564	21	22	23	24	30	30	33	36	14	13	12	10	11	10	9	8	10	8	8	7	26	25	25	25
B1K	2007	B1K-48-16	H	Deme_49	31.6909	35.0132	5.4381	0.118003	341	105	79	62	15	3	0	0	0	0	12	57	83	1457	1431	1455	1557	22	24	24	24	33	33	35	39	14	13	11	10	11	10	9	8	10	8	8	7	26	25	24	25
B1K	2007	B1K-49-04	H	Deme_50	31.7704	35.1128	3.14159	0.0162772	783	110	92	72	21	4	0	0	0	0	12	58	83	1341	1356	1412	1485	25	27	26	26	27	27	29	37	16	13	12	10	12	10	9	8	10	9	8	6	26	25	25	26
B1K	2007	B1K-49-08	H	Deme_50	31.7698	35.1125	4.01964	0.135113	774	110	92	72	21	4	0	0	0	0	12	58	83	1334	1344	1422	1495	25	27	26	26	28	28	30	35	15	13	12	10	12	10	9	8	10	9	8	6	26	25	25	26
B1K	2007	B1K-49-18	H	Deme_50	31.772	35.1129	5.69849	0.318963	765	110	92	72	21	4	0	0	0	0	12	58	83	1341	1356	1412	1485	25	27	26	26	27	27	29	37	16	13	12	10	12	10	9	8	10	9	8	6	26	25	25	26
B1K	2007	B1K-50-12	A	Deme_40	33.2877	35.7635	1.96206	0.088697	1439	212	172	130	53	19	1	0	0	1	25	93	171	1460	1384	1386	1468	18	22	21	22	26	27	31	35	16	16	14	13	13	13	11	10	11	11	9	9	25	25	25	25
B1K	2007	B1K-51-07	C	Deme_41	32.9743	35.4239	5.08783	0.0258912	981	192	156	115	48	11	1	0	0	2	26	96	159	1316	1359	1417	1505	24	24	25	25	27	28	30	36	15	13	13	10	12	11	10	8	10	9	8	7	27	25	25	26
B1K	2007	B1K-51-13	C	Deme_41	32.9755	35.4216	5.71191	0.0563819	970	194	158	116	48	12	1	0	0	2	27	97	162	1310	1349	1409	1514	24	26	26	25	28	28	30	37	16	14	13	11	13	11	10	9	11	9	9	7	27	25	25	25
B1K	2007	B1K-50-08	A	Deme_40	33.2872	35.7635	3.49489	0.0836639	1432	212	172	130	53	19	1	0	0	1	25	93	171	1460	1384	1386	1468	18	22	21	22	26	27	31	35	16	16	14	13	13	13	11	10	11	11	9	9	25	25	25	25
HOH	2005	11a-05-IL-2005	E	Deme_23	32.7151	34.974	3.526	0.396368	87	146	96	54	21	5	0	0	0	2	20	88	141	1389	1370	1441	1489	24	25	24	24	25	26	28	32	17	16	15	13	14	13	12	10	12	10	10	8	26	24	24	25
HOH	2005	11b-05-IL-2005	E	Deme_23	32.7151	34.974	3.526	0.396368	87	146	96	54	21	5	0	0	0	2	20	88	141	1389	1370	1441	1489	24	25	24	24	25	26	28	32	17	16	15	13	14	13	12	10	12	10	10	8	26	24	24	25
HOH	2005	1-05-IL-2005	E	Deme_23	32.715	34.9732	3.79105	0.34804	71	146	96	54	21	5	0	0	0	2	20	88	141	1389	1370	1441	1489	24	25	24	24	25	26	28	32	17	16	15	13	14	13	12	10	12	10	10	8	26	24	24	25
B1K	2007	B1K-50-04	A	Deme_40	33.2868	35.7631	2.57631	0.210494	1452	212	172	130	53	19	1	0	0	1	25	93	171	1460	1384	1386	1468	18	22	21	22	26	27	31	35	16	16	14	13	13	13	11	10	11	11	9	9	25	25	25	25
B1K	2007	B1K-09-07	G	Deme_7	31.6983	34.585	1.35984	0.0388517	46	107	69	49	11	3	0	0	0	1	16	77	109	1513	1482	1493	1556	16	18	18	18	25	26	27	29	17	16	16	14	13	12	12	11	11	10	10	9	20	20	19	20
B1K	2007	B1K-41-08	A	Deme_45	33.2511	35.6455	2.22807	0.048809	203	160	121	79	37	13	0	0	0	2	18	67	112	1451	1440	1504	1578	28	29	29	29	31	31	33	36	14	12	11	8	11	9	8	6	9	8	7	5	28	26	26	27
B1K	2007	B1K-40-08	A	Deme_37	33.2294	35.7307	4.53312	0.253117	665	172	143	104	44	20	1	0	0	2	20	74	141	1388	1389	1416	1510	32	32	31	31	26	26	30	33	13	12	11	10	10	10	9	8	8	8	7	6	27	26	26	26
B1K	2007	B1K-33-13	J	Deme_32	30.5718	34.6796	6.05642	0.0278367	868	40	38	30	9	3	0	0	0	0	3	19	36	1506	1507	1508	1519	10	14	14	15	22	24	26	31	16	16	16	15	13	13	12	12	10	10	10	10	17	18	18	19
B1K	2007	B1K-34-06	J	Deme_33	30.8454	34.7444	4.08092	0.0505121	491	40	35	28	8	2	0	0	0	0	3	21	36	1509	1505	1514	1548	10	13	14	14	14	17	19	23	18	18	17	16	13	13	13	12	11	11	10	10	13	14	15	15
B1K	2007	B1K-12-03	I	Deme_9	31.6733	35.4373	2.67778	0.0424448	-375	34	22	19	7	2	0	0	0	0	3	18	32	1488	1470	1468	1501	17	19	18	19	22	25	26	28	15	14	14	14	12	12	11	11	10	10	9	9	21	22	22	22
B1K	2007	B1K-02-02	J	Deme_2	30.9341	34.8658	1.87506	0.0362082	533	46	40	33	10	3	0	0	0	0	3	23	40	1474	1475	1481	1514	11	16	16	17	16	17	19	25	18	17	17	16	14	13	13	12	11	11	10	10	15	15	16	16
B1K	2007	B1K-02-05	J	Deme_2	30.9335	34.8653	1.87506	0.0362082	533	46	40	33	10	3	0	0	0	0	3	23	40	1474	1475	1481	1514	11	16	16	17	16	17	19	25	18	17	17	16	14	13	13	12	11	11	10	10	15	15	16	16
B1K	2007	B1K-04-12	I	Deme_4	31.8347	35.3048	3.15559	0.425457	346	86	67	55	16	4	0	0	0	0	8	42	68	1434	1479	1488	1513	19	21	21	22	23	25	27	32	15	15	14	13	12	12	11	10	10	10	9	9	22	22	24	24
B1K	2007	B1K-04-13	I	Deme_4	31.8344	35.3043	3.15559	0.425457	346	86	67	55	16	4	0	0	0	0	8	42	68	1465	1469	1481	1500	19	21	21	21	27	29	30	34	14	14	13	12	12	11	10	10	10	9	9	8	23	23	24	25
B1K	2007	B1K-07-02	F	Deme_30	32.3422	35.5157	5.52496	0.133721	-152	76	59	45	17	4	0	0	0	0	12	42	70	1514	1518	1516	1593	21	23	23	24	36	36	36	39	13	13	12	11	10	10	10	9	9	8	8	7	24	24	24	24
B1K	2007	B1K-09-10	G	Deme_7	31.6989	34.5842	0.0466647	0.0339378	54	107	69	49	11	3	0	0	0	1	16	77	109	1513	1482	1493	1556	16	18	18	18	25	26	27	29	17	16	16	14	13	12	12	11	11	10	10	9	20	20	19	20
B1K	2007	B1K-10-05	G	Deme_42	31.4015	34.4737	0.420853	0.0386231	46	67	48	34	8	4	0	0	0	1	11	53	69	1552	1482	1509	1569	22	25	24	25	23	22	23	25	15	15	14	13	12	12	11	10	10	10	9	8	23	22	22	23
B1K	2007	B1K-10-10	G	Deme_42	31.4012	34.473	6.00006	0.0338942	46	67	48	34	8	4	0	0	0	1	11	53	69	1551	1480	1503	1566	22	22	22	22	24	23	24	25	15	15	14	13	12	11	11	10	10	9	9	8	22	22	21	22
B1K	2007	B1K-11-11	J	Deme_8	30.89	34.6315	4.90918	0.0416044	344	36	31	25	7	2	0	0	0	0	3	21	33	1503	1500	1498	1539	10	14	14	14	16	19	19	23	17	17	17	16	13	13	12	12	10	10	10	9	13	14	14	15
B1K	2007	B1K-13-20	D	Deme_43	32.853	35.6791	5.16771	0.10145	54	109	83	57	22	7	0	0	0	1	12	49	89	1406	1380	1463	1553	30	32	31	32	28	28	30	31	14	13	12	9	12	10	9	7	10	9	8	6	28	26	26	26
B1K	2007	B1K-15-15	D	Deme_11	32.6899	35.6623	2.85611	0.261104	-56	87	69	48	19	6	0	0	0	1	11	44	80	1573	1510	1506	1595	23	25	24	24	36	36	37	41	11	10	10	8	9	8	8	6	7	7	6	5	27	27	27	27
B1K	2007	B1K-16-10	I	Deme_12	31.3471	35.1227	2.23634	0.0461022	653	67	59	51	13	3	0	0	0	0	5	33	56	1453	1444	1445	1512	19	22	21	22	30	32	32	39	16	15	15	14	12	12	12	11	10	10	10	9	22	22	23	23
B1K	2007	B1K-21-08	E	Deme_16	32.6478	34.9673	3.86312	0.210059	58	150	99	57	20	5	0	0	0	2	19	89	144	1390	1349	1435	1496	24	26	25	24	27	27	29	31	18	15	14	12	15	12	11	9	12	10	9	8	26	25	25	25
B1K	2007	B1K-23-06	H	Deme_17	31.9564	34.9722	0.0365689	0.172038	141	133	92	66	21	3	0	0	0	0	18	70	123	1464	1432	1476	1562	25	24	24	24	30	31	32	38	15	14	13	12	12	11	10	9	10	9	9	8	25	24	24	24
B1K	2007	B1K-25-01	F	Deme_19	32.4633	35.4338	0.91809	0.120035	389	119	96	66	21	7	0	0	0	0	13	59	101	1461	1438	1455	1570	25	27	27	27	34	34	37	39	13	12	11	10	10	9	9	8	8	8	7	6	26	26	26	26
B1K	2007	B1K-25-15	F	Deme_19	32.4631	35.4358	0.935832	0.370811	346	119	96	66	21	7	0	0	0	0	13	59	101	1412	1450	1457	1583	27	28	29	29	34	34	36	41	12	12	11	9	10	9	9	7	8	8	7	6	27	27	26	26
B1K	2007	B1K-30-03	E	Deme_23	32.7153	34.9768	2.94237	0.445449	85	153	103	59	22	6	0	0	0	2	21	90	144	1387	1371	1450	1484	23	22	21	21	28	29	30	33	17	16	15	13	14	12	12	10	12	10	10	9	25	24	24	24
B1K	2007	B1K-32-09	F	Deme_25	32.5783	35.4718	1.73886	0.0162178	2	103	80	56	20	6	0	0	0	1	14	53	91	1466	1442	1506	1558	26	28	27	27	39	38	39	42	12	10	9	8	10	8	7	6	8	7	6	5	28	27	27	27
B1K	2007	B1K-32-13	F	Deme_25	32.5789	35.4724	3.55781	0.0237265	4	103	80	56	20	6	0	0	0	1	14	53	91	1359	1396	1502	1562	26	28	27	28	39	40	39	42	12	11	10	9	10	9	8	7	8	7	6	6	28	28	27	28
B1K	2007	B1K-50-20	A	Deme_40	33.2869	35.7626	2.57631	0.210494	1452	212	172	130	53	19	1	0	0	1	25	93	171	1460	1384	1386	1468	18	22	21	22	26	27	31	35	16	16	14	13	13	13	11	10	11	11	9	9	25	25	25	25
B1K	2007	B1K-34-20	J	Deme_33	30.8444	34.7469	3.07364	0.0231107	489	40	35	28	8	2	0	0	0	0	3	21	36	1508	1501	1508	1533	8	12	12	13	14	17	20	24	18	18	17	16	13	13	13	12	10	10	10	9	12	12	13	13
B1K	2007	B1K-51-10	C	Deme_41	32.9751	35.4225	5.67361	0.0644383	974	194	158	116	48	12	1	0	0	2	27	97	162	1310	1349	1409	1514	24	26	26	25	28	28	30	37	16	14	13	11	13	11	10	9	11	9	9	7	27	25	25	25
B1K	2007	B1K-17-13	H	Deme_13	31.5384	34.8903	5.5952	0.165298	356	87	67	54	13	3	0	0	0	0	10	48	70	1440	1429	1436	1520	21	24	24	24	31	31	34	36	13	12	11	10	11	10	9	8	9	8	7	7	25	25	24	25
B1K	2007	B1K-24-13	F	Deme_18	32.5488	35.34	1.7489	0.106792	54	117	90	59	21	5	0	0	0	1	15	60	101	1489	1472	1532	1584	25	27	28	28	28	28	31	34	12	11	10	8	10	8	8	7	8	7	6	6	27	26	26	26
B1K	2007	B1K-33-06	J	Deme_32	30.5719	34.6776	3.00085	0.0779376	862	40	38	30	9	3	0	0	0	0	3	19	36	1505	1506	1505	1517	10	14	14	15	22	24	27	31	16	16	16	15	12	12	12	11	10	10	10	9	16	17	17	18
B1K	2007	B1K-35-08	H	Deme_34	31.5962	34.899	1.33053	0.0909595	320	96	70	56	14	3	0	0	0	0	11	54	77	1460	1429	1477	1540	19	21	21	21	30	30	33	38	14	13	12	11	11	10	9	8	10	9	8	7	24	24	24	24
B1K	2007	B1K-35-11	H	Deme_34	31.5958	34.8991	0.635634	0.082417	323	96	70	56	14	3	0	0	0	0	11	54	77	1460	1429	1477	1540	19	21	21	21	30	30	33	38	14	13	12	11	11	10	9	8	10	9	8	7	24	24	24	24
B1K	2007	B1K-41-18	A	Deme_45	33.25	35.6461	2.54178	0.05418	192	155	117	77	36	12	0	0	0	2	17	65	109	1446	1431	1500	1573	27	28	28	28	31	32	34	36	14	12	11	9	11	9	9	7	9	8	7	6	26	26	26	26
B1K	2007	B1K-45-09	B	Deme_46	33.0458	35.2488	3.26168	0.482136	373	197	142	90	37	12	0	0	0	3	25	91	146	1282	1292	1363	1495	27	24	24	24	24	24	28	34	18	14	13	10	14	11	10	8	12	9	8	7	28	26	26	26
B1K	2007	B1K-46-15	C	Deme_47	32.8743	35.5022	1.93271	0.225956	-85	116	84	56	21	6	0	0	0	1	14	57	96	1424	1373	1371	1472	27	28	27	28	37	37	38	42	11	10	9	8	9	8	7	6	7	6	6	5	28	27	27	27
B1K	2007	B1K-47-08	H	Deme_48	31.8396	35.0092	3.92546	0.180005	347	123	90	68	18	4	0	0	0	0	15	65	100	1423	1410	1465	1527	24	24	24	24	27	27	29	34	16	14	11	10	12	11	9	8	10	9	7	7	26	24	24	24
B1K	2007	B1K-49-13	H	Deme_50	31.772	35.1124	5.79823	0.372728	745	110	92	72	21	4	0	0	0	0	12	58	83	1325	1348	1411	1501	26	27	27	25	27	28	30	38	16	13	12	10	12	10	9	8	10	9	8	7	27	26	26	26
HOH	2011	58a-11-IL-2011	E	Deme_51	32.5854	35.1847	0.440629	0.014997	162	137	101	64	22	5	0	0	0	1	17	74	124	1451	1418	1445	1569	24	26	25	25	29	30	31	34	14	12	11	11	11	9	9	8	9	8	7	7	25	24	24	24
HOH	2011	57c-11-IL-2011	C	Deme_52	33.0075	35.5939	5.13906	0.045859	229	147	111	74	31	11	0	0	0	1	17	62	110	1465	1438	1519	1574	24	27	26	26	30	31	34	35	12	10	10	8	10	8	8	6	8	7	6	5	27	26	26	26
HOH	2011	57a-11-IL-2011	C	Deme_52	33.0075	35.5939	5.13906	0.045859	229	147	111	74	31	11	0	0	0	1	17	62	110	1465	1438	1519	1574	24	27	26	26	30	31	34	35	12	10	10	8	10	8	8	6	8	7	6	5	27	26	26	26
HOH	2011	64c-11-IL-2011	G	Deme_53	31.609	34.5353	1.11022e-15	0.00542616	17	96	63	44	10	3	0	0	0	1	15	71	97	1452	1422	1471	1532	17	19	18	19	22	22	22	23	16	14	14	13	13	11	11	10	11	9	9	8	22	21	22	22
HOH	2011	64b-11-IL-2011	G	Deme_53	31.609	34.5353	1.11022e-15	0.00542616	17	96	63	44	10	3	0	0	0	1	15	71	97	1452	1422	1471	1532	17	19	18	19	22	22	22	23	16	14	14	13	13	11	11	10	11	9	9	8	22	21	22	22
HOH	2011	62c-11-IL-2011	G	Deme_54	31.8911	34.6973	3.60635	0.031857	34	127	84	57	15	3	0	0	0	1	20	79	127	1482	1459	1505	1562	19	20	19	20	21	23	22	24	17	14	15	13	14	12	12	10	11	9	10	8	22	21	21	22
HOH	2011	62b-11-IL-2011	G	Deme_54	31.8911	34.6973	3.60635	0.031857	34	127	84	57	15	3	0	0	0	1	20	79	127	1482	1459	1505	1562	19	20	19	20	21	23	22	24	17	14	15	13	14	12	12	10	11	9	10	8	22	21	21	22
HOH	2009	14b-09-IL-2009	I	Deme_4	31.8331	35.3074	0.954262	0.135244	262	84	64	53	15	4	0	0	0	0	8	41	67	1481	1489	1501	1521	19	19	20	21	28	29	30	35	15	14	13	13	12	12	11	10	10	10	9	8	24	24	25	25
HOH	2009	12-09-IL-2009	I	Deme_4	31.8331	35.3074	0.954262	0.135244	262	84	64	53	15	4	0	0	0	0	8	41	67	1481	1489	1501	1521	19	19	20	21	28	29	30	35	15	14	13	13	12	12	11	10	10	10	9	8	24	24	25	25
HOH	2009	11-09-IL-2009	I	Deme_4	31.8331	35.3074	0.954262	0.135244	262	84	64	53	15	4	0	0	0	0	8	41	67	1481	1489	1501	1521	19	19	20	21	28	29	30	35	15	14	13	13	12	12	11	10	10	10	9	8	24	24	25	25
HOH	2011	65c-11-IL-2011	G	Deme_55	31.6026	34.5707	2.77082	0.0174637	48	96	63	45	10	3	0	0	0	1	16	71	99	1484	1477	1491	1549	17	19	19	19	28	28	30	31	14	13	12	12	11	10	10	9	9	8	8	8	24	23	23	23
HOH	2011	65a-11-IL-2011	G	Deme_55	31.6026	34.5707	2.77082	0.0174637	48	96	63	45	10	3	0	0	0	1	16	71	99	1484	1477	1491	1549	17	19	19	19	28	28	30	31	14	13	12	12	11	10	10	9	9	8	8	8	24	23	23	23
HOH	2009	15b-09-IL-2009	I	Deme_4	31.8328	35.3074	0.954262	0.135244	262	84	64	53	15	4	0	0	0	0	8	41	67	1481	1489	1501	1521	19	19	20	21	28	29	30	35	15	14	13	13	12	12	11	10	10	10	9	8	24	24	25	25
HOH	2011	10a-11-IL-2011	E	Deme_23	32.7152	34.9736	3.526	0.396368	87	146	96	54	21	5	0	0	0	2	20	88	141	1389	1370	1441	1489	24	25	24	24	25	26	28	32	17	16	15	13	14	13	12	10	12	10	10	8	26	24	24	25
HOH	2011	9a-01-IL-2011	E	Deme_23	32.7152	34.9736	3.526	0.396368	87	146	96	54	21	5	0	0	0	2	20	88	141	1389	1370	1441	1489	24	25	24	24	25	26	28	32	17	16	15	13	14	13	12	10	12	10	10	8	26	24	24	25
HOH	2011	7b-11-IL-2011	E	Deme_23	32.715	34.9732	3.79105	0.34804	71	146	96	54	21	5	0	0	0	2	20	88	141	1389	1370	1441	1489	24	25	24	24	25	26	28	32	17	16	15	13	14	13	12	10	12	10	10	8	26	24	24	25
HOH	2011	7a-11-IL-2011	E	Deme_23	32.715	34.9732	3.79105	0.34804	71	146	96	54	21	5	0	0	0	2	20	88	141	1389	1370	1441	1489	24	25	24	24	25	26	28	32	17	16	15	13	14	13	12	10	12	10	10	8	26	24	24	25
HOH	2011	15a-11-IL-2011	E	Deme_23	32.7117	34.9737	5.46216	0.299279	114	146	96	54	21	5	0	0	0	2	20	88	141	1376	1350	1416	1483	25	25	25	25	29	29	30	32	18	16	16	13	14	13	12	10	12	11	10	8	26	24	24	24
HOH	2011	14b-11-IL-2011	E	Deme_23	32.7117	34.9737	5.46216	0.299279	114	146	96	54	21	5	0	0	0	2	20	88	141	1376	1350	1416	1483	25	25	25	25	29	29	30	32	18	16	16	13	14	13	12	10	12	11	10	8	26	24	24	24
HOH	2011	13a-11-IL-2011	E	Deme_23	32.7117	34.9737	5.46216	0.299279	114	146	96	54	21	5	0	0	0	2	20	88	141	1376	1350	1416	1483	25	25	25	25	29	29	30	32	18	16	16	13	14	13	12	10	12	11	10	8	26	24	24	24
HOH	2011	12-11-IL-2011	E	Deme_23	32.7117	34.9737	5.46216	0.299279	114	146	96	54	21	5	0	0	0	2	20	88	141	1376	1350	1416	1483	25	25	25	25	29	29	30	32	18	16	16	13	14	13	12	10	12	11	10	8	26	24	24	24
HOH	2011	11b-11-IL-2011	E	Deme_23	32.7117	34.9737	5.46216	0.299279	114	146	96	54	21	5	0	0	0	2	20	88	141	1376	1350	1416	1483	25	25	25	25	29	29	30	32	18	16	16	13	14	13	12	10	12	11	10	8	26	24	24	24
HOH	2005	5-05-IL-2005	B	Deme_56	33.0433	35.1774	3.65307	0.146724	99	181	124	75	29	9	0	0	0	3	24	87	133	1389	1363	1437	1497	24	25	24	24	28	28	31	33	17	16	15	12	14	12	12	10	12	10	10	8	25	24	24	24
HOH	2005	4a-05-IL-2005	E	Deme_23	32.7152	34.9736	3.526	0.396368	87	146	96	54	21	5	0	0	0	2	20	88	141	1389	1370	1441	1489	24	25	24	24	25	26	28	32	17	16	15	13	14	13	12	10	12	10	10	8	26	24	24	25
HOH	2011	17b-11-IL-2011	E	Deme_23	32.7107	34.9737	4.65005	0.295915	113	146	96	54	21	5	0	0	0	2	20	88	141	1376	1350	1416	1483	25	25	25	25	29	29	30	32	18	16	16	13	14	13	12	10	12	11	10	8	26	24	24	24
HOH	2011	16b-11-IL-2011	E	Deme_23	32.7107	34.9737	4.65005	0.295915	113	146	96	54	21	5	0	0	0	2	20	88	141	1376	1350	1416	1483	25	25	25	25	29	29	30	32	18	16	16	13	14	13	12	10	12	11	10	8	26	24	24	24
HOH	2005	22-05-IL-2005	E	Deme_23	32.7146	34.9747	3.41561	0.260283	51	146	96	54	21	5	0	0	0	2	20	88	141	1389	1370	1441	1489	24	25	24	24	25	26	28	32	17	16	15	13	14	13	12	10	12	10	10	8	26	24	24	25
HOH	2005	18-05-IL-2005	E	Deme_23	32.7149	34.9748	3.41561	0.260283	51	146	96	54	21	5	0	0	0	2	20	88	141	1389	1370	1441	1489	24	25	24	24	25	26	28	32	17	16	15	13	14	13	12	10	12	10	10	8	26	24	24	25
HOH	2005	14-05-IL-2005	E	Deme_23	32.7149	34.9746	3.41561	0.260283	51	146	96	54	21	5	0	0	0	2	20	88	141	1389	1370	1441	1489	24	25	24	24	25	26	28	32	17	16	15	13	14	13	12	10	12	10	10	8	26	24	24	25
HOH	2005	13b-05-IL-2005	E	Deme_23	32.7149	34.9746	3.41561	0.260283	51	146	96	54	21	5	0	0	0	2	20	88	141	1389	1370	1441	1489	24	25	24	24	25	26	28	32	17	16	15	13	14	13	12	10	12	10	10	8	26	24	24	25
HOH	2005	41b-05-IL-2005	B	Deme_56	33.0433	35.1772	0.138514	0.138808	96	181	124	75	29	9	0	0	0	3	24	87	133	1389	1363	1437	1497	24	25	24	24	28	28	31	33	17	16	15	12	14	12	12	10	12	10	10	8	25	24	24	24
HOH	2005	37d-05-IL-2005	E	Deme_23	32.7128	34.9721	5.33744	0.210138	52	146	96	54	21	5	0	0	0	2	20	88	141	1421	1396	1438	1475	23	25	24	24	27	28	30	32	17	16	15	13	13	12	12	10	11	10	10	9	25	24	24	24
HOH	2005	23b-05-IL-2005	E	Deme_23	32.7146	34.9747	3.41561	0.260283	51	146	96	54	21	5	0	0	0	2	20	88	141	1389	1370	1441	1489	24	25	24	24	25	26	28	32	17	16	15	13	14	13	12	10	12	10	10	8	26	24	24	25
HOH	2005	65a-05-IL-2005	B	Deme_56	33.0409	35.1776	0.126461	0.308452	150	184	127	77	30	9	0	0	0	3	24	89	136	1332	1347	1434	1526	24	24	23	22	29	29	32	34	17	15	14	12	13	12	11	10	11	10	9	8	26	25	25	25
HOH	2005	57a-05-IL-2005	B	Deme_56	33.0411	35.1779	0.126461	0.308452	150	184	127	77	30	9	0	0	0	3	24	89	136	1332	1347	1434	1526	24	24	23	22	29	29	32	34	17	15	14	12	13	12	11	10	11	10	9	8	26	25	25	25
HOH	2005	43c-05-IL-2005	B	Deme_56	33.0433	35.1774	3.65307	0.146724	99	181	124	75	29	9	0	0	0	3	24	87	133	1389	1363	1437	1497	24	25	24	24	28	28	31	33	17	16	15	12	14	12	12	10	12	10	10	8	25	24	24	24
HOH	2011	Kjs2011-38	J	Deme_32	30.5714	34.6765	2.76235	0.0801455	855	40	38	30	9	3	0	0	0	0	3	19	36	1515	1515	1511	1532	11	14	14	15	19	21	24	28	16	16	16	15	12	12	12	11	10	10	9	9	16	17	17	18
HOH	2011	Kjs2011-41	J	Deme_32	30.5714	34.6765	2.76235	0.0801455	855	40	38	30	9	3	0	0	0	0	3	19	36	1515	1515	1511	1532	11	14	14	15	19	21	24	28	16	16	16	15	12	12	12	11	10	10	9	9	16	17	17	18
HOH	2011	Kjs2011-45	J	Deme_32	30.5714	34.6765	2.76235	0.0801455	855	40	38	30	9	3	0	0	0	0	3	19	36	1515	1515	1511	1532	11	14	14	15	19	21	24	28	16	16	16	15	12	12	12	11	10	10	9	9	16	17	17	18
HOH	2011	Kjs2011-50	J	Deme_57	30.5172	34.6313	1.81746	0.0499602	959	43	40	31	10	3	0	0	0	0	3	20	37	1452	1417	1424	1449	13	16	16	17	18	20	21	25	17	17	16	16	13	13	12	12	10	10	10	10	16	17	18	18
HOH	2011	Kjs2011-39	J	Deme_32	30.5714	34.6765	2.76235	0.0801455	855	40	38	30	9	3	0	0	0	0	3	19	36	1515	1515	1511	1532	11	14	14	15	19	21	24	28	16	16	16	15	12	12	12	11	10	10	9	9	16	17	17	18
HOH	2011	Kjs2011-42	J	Deme_32	30.5714	34.6765	2.76235	0.0801455	855	40	38	30	9	3	0	0	0	0	3	19	36	1515	1515	1511	1532	11	14	14	15	19	21	24	28	16	16	16	15	12	12	12	11	10	10	9	9	16	17	17	18
HOH	2011	Kjs2011-46	J	Deme_32	30.5714	34.6765	2.76235	0.0801455	855	40	38	30	9	3	0	0	0	0	3	19	36	1515	1515	1511	1532	11	14	14	15	19	21	24	28	16	16	16	15	12	12	12	11	10	10	9	9	16	17	17	18
HOH	2011	Kjs2011-51	J	Deme_58	30.5515	34.6535	2.54933	0.0392206	890	41	39	30	10	3	0	0	0	0	3	20	36	1447	1444	1441	1466	13	16	17	17	23	25	27	32	16	16	16	15	12	12	12	12	10	10	10	10	17	18	19	19
HOH	2011	Kjs2011-40	J	Deme_32	30.5714	34.6765	2.76235	0.0801455	855	40	38	30	9	3	0	0	0	0	3	19	36	1515	1515	1511	1532	11	14	14	15	19	21	24	28	16	16	16	15	12	12	12	11	10	10	9	9	16	17	17	18
HOH	2011	Kjs2011-43	J	Deme_32	30.5714	34.6765	2.76235	0.0801455	855	40	38	30	9	3	0	0	0	0	3	19	36	1515	1515	1511	1532	11	14	14	15	19	21	24	28	16	16	16	15	12	12	12	11	10	10	9	9	16	17	17	18
HOH	2011	Kjs2011-47	J	Deme_32	30.5714	34.6765	2.76235	0.0801455	855	40	38	30	9	3	0	0	0	0	3	19	36	1515	1515	1511	1532	11	14	14	15	19	21	24	28	16	16	16	15	12	12	12	11	10	10	9	9	16	17	17	18
HOH	2011	Kjs2011-52	J	Deme_57	30.5172	34.6313	1.81746	0.0499602	959	43	40	31	10	3	0	0	0	0	3	20	37	1452	1417	1424	1449	13	16	16	17	18	20	21	25	17	17	16	16	13	13	12	12	10	10	10	10	16	17	18	18
HOH	2011	Kjs2011-44	J	Deme_32	30.5714	34.6765	2.76235	0.0801455	855	40	38	30	9	3	0	0	0	0	3	19	36	1515	1515	1511	1532	11	14	14	15	19	21	24	28	16	16	16	15	12	12	12	11	10	10	9	9	16	17	17	18
HOH	2011	Kjs2011-49	J	Deme_58	30.5515	34.6535	2.54933	0.0392206	890	41	39	30	10	3	0	0	0	0	3	20	36	1447	1444	1441	1466	13	16	17	17	23	25	27	32	16	16	16	15	12	12	12	12	10	10	10	10	17	18	19	19
[truncated: 73 more columns]

## Sheet: FileS1.2_Data_File_for_RDA
Accession_ID	Latitude+Rain+Solar_rad	Aspect	Slope	Elevation+Temperature	Soil_bulk_density	Soil_water_capacity	Soil_carbon_content(0-15cm)	Soil_carbon_content(30cm)	Soil_pH	Soil_silt_content	StdDev_Temperature	CoefVar_Rain
B1K-01-08	-1.1965	-1.13329	-0.741281	-4.31628	-1.56498	-0.455522	-1.88191	1.23461	-0.0874044	-1.07456	2.47453	0.990392
B1K-01-12	-1.19551	-1.12415	-0.85795	-4.30638	-1.05127	-1.13044	-3.1822	-0.457776	-0.0874044	-0.766673	2.47453	0.990392
B1K-02-13	-2.48677	-0.413197	-0.644168	1.26442	-1.02395	-2.23817	-1.96636	-1.42485	1.81794	0.584202	0.867647	-0.338139
B1K-02-18	-2.4812	1.25086	-0.728027	1.25707	-1.02395	-2.23817	-1.96636	-1.42485	1.81794	0.584202	0.838005	0.161411
B1K-03-04	0.439769	-0.420564	-1.00654	-1.37983	0.301842	-1.56325	0.20884	0.0257623	-2.59086	2.72344	-0.522843	3.09426
B1K-03-09	0.442064	-0.232298	-0.95003	-1.377	-0.96269	-1.26992	-0.030034	0.267532	-2.01406	3.6315	-0.522843	3.09426
B1K-03-16	0.419607	1.66117	-0.934978	-1.40751	0.0825918	-1.56325	0.67694	0.267532	-4.50232	2.87364	-0.643703	3.26524
B1K-04-04	-0.938049	-1.10105	1.66865	0.770325	-0.617376	-0.162185	-1.51039	-0.941315	2.40993	-2.44844	0.721239	-0.431491
B1K-05-07	-0.837054	1.50455	-0.858863	-3.81029	-0.143162	-1.26992	-2.69247	0.267532	-0.855433	3.63525	3.40843	0.397348
B1K-08-01	-0.395546	0.720932	-0.300779	-2.54017	-0.820662	2.34662	-1.07135	1.71815	1.44865	-2.60105	2.29931	-1.97579
B1K-08-10	-0.390001	0.429465	-0.163724	-2.49599	-0.820662	2.34662	-1.07135	1.71815	1.44865	-2.60105	2.32796	-2.09041
B1K-09-18	-1.10724	-0.369651	-1.02176	-1.35146	-1.56279	-1.56325	-0.94213	-1.18308	2.78534	5.60276	-1.5143	1.16318
B1K-10-01	-1.10724	-0.369651	-1.02176	-1.35146	-1.56279	-1.56325	-0.94213	-1.18308	2.78534	5.60276	-1.5143	1.16318
B1K-11-19	-2.67688	0.556849	-0.785232	0.197729	-1.68329	-1.13044	-2.08455	-1.42485	2.01731	2.41422	-0.073278	-0.70582
B1K-12-17	-1.67169	-0.609172	-0.166128	-4.10341	-0.90634	0.945546	-2.48983	0.267532	-0.286772	-2.75064	-1.39987	0.0644194
B1K-14-13	0.493605	1.59221	3.14107	-0.521183	0.236801	2.34662	-2.24088	0.509301	0.103829	-0.62411	-0.351722	-0.525049
B1K-14-17	0.493324	1.61091	3.11611	-0.559392	-0.42574	0.945546	2.06553	0.267532	0.672489	0.889675	-0.351722	-0.525049
B1K-15-07	0.228048	-1.11666	1.6407	-1.19118	-2.61694	3.45435	-0.258313	2.20169	2.01731	-2.28809	0.00979866	-0.87364
B1K-15-19	0.22731	-1.0829	0.8024	-1.23222	-2.61694	3.45435	-0.258313	2.20169	2.01731	-2.28809	0.00979866	-0.87364
B1K-16-01	-1.84737	-0.923887	-0.785319	1.74583	-0.399309	-0.162185	-1.47663	-0.941315	2.60117	0.285751	0.952292	-0.189642
B1K-16-15	-1.84765	-0.59733	-0.7527	1.74158	-0.141861	-0.455522	-1.67927	-0.941315	1.44052	-1.70196	0.952292	-0.189642
B1K-17-07	-1.57819	1.60257	-0.67607	0.609181	-0.0328275	1.23888	0.278673	0.0257623	0.481256	-0.0164436	-0.510372	-0.558595
B1K-17-10	-1.57794	1.60257	0.438234	0.582293	-0.0328275	1.23888	0.278673	0.0257623	0.481256	-0.0164436	-0.510372	-0.558595
B1K-17-17	-1.57721	1.55186	0.339914	0.54833	-0.0328275	1.23888	0.278673	0.0257623	0.481256	-0.0164436	-0.510372	-0.558595
B1K-19-01	-0.346483	-1.14036	-0.831152	0.0209581	0.12079	0.131152	0.645515	0.0257623	1.44052	-0.785073	-0.19264	0.300936
B1K-19-20	-0.346557	-1.14036	-0.831152	0.0209581	0.12079	0.131152	0.645515	0.0257623	1.44052	-0.785073	-0.19264	0.300936
B1K-20-02	0.719226	-0.980823	-0.809935	-1.39647	0.48189	-1.26992	0.413962	-0.216007	-3.34167	2.25895	-0.396363	2.59609
B1K-20-13	0.718686	0.0629583	-0.571881	-1.4092	1.92458	-1.26992	-0.0818267	-0.941315	-2.59086	0.442971	-0.396363	2.59609
B1K-20-17	0.718288	0.0629583	-0.571881	-1.4092	1.92458	-1.26992	-0.0818267	-0.941315	-2.59086	0.442971	-0.396363	2.59609
B1K-21-11	1.04739	-0.668414	0.504503	-0.916776	1.58612	-3.05256	1.26667	0.992839	-1.44036	1.34909	-0.221674	1.73885
B1K-21-20	1.04744	-0.786586	0.433197	-0.938003	1.58612	-3.05256	1.26667	0.992839	-1.44036	1.34909	-0.221674	1.73885
B1K-23-14	-0.266599	1.5084	-0.195398	-0.589285	-0.13447	-0.162185	0.156893	-0.216007	1.06511	-0.475858	-0.520946	0.207215
B1K-24-10	0.454818	0.478086	-0.387694	-0.544227	-1.15681	2.34662	0.342595	-0.699546	0.29708	-0.778052	0.196683	-0.303425
B1K-24-18	0.454438	-0.300546	-0.391615	-0.514508	-1.25337	2.34662	0.339012	-0.457776	0.29708	-0.933326	0.196683	-0.303425
B1K-25-20	0.3545	1.05382	0.760945	0.373701	-0.391327	2.05328	-0.69128	-0.457776	-0.470948	-2.15435	0.340359	-0.0938515
B1K-26-08	0.235731	0.844132	-0.569175	-1.59478	-0.523598	0.131152	1.62389	2.68522	-0.863567	-2.1379	-0.856454	-0.926878
B1K-26-16	0.235065	0.963794	-0.558016	-1.58912	-0.793226	0.945546	1.30305	1.71815	-1.23898	-1.5289	-0.856454	-0.926878
B1K-26-17	0.234733	0.516318	-0.499807	-1.59337	-0.793226	0.945546	1.30305	1.71815	-1.23898	-1.5289	-0.856454	-0.926878
B1K-27-15	0.638419	0.000521324	-0.191291	-2.07405	-0.301451	2.72819	-3.26664	-1.42485	1.6419	-2.14866	-1.99959	-0.339023
B1K-27-19	0.637942	0.14649	-0.354362	-2.06273	0.608367	2.72819	-3.2063	0.75107	0.873876	-0.62411	-1.99959	-0.339023
B1K-28-01	0.921303	1.39297	3.90243	-0.676484	2.01682	1.23888	2.65155	1.95992	1.6419	-1.23178	-0.905207	-0.136216
B1K-28-17	0.921264	1.43629	4.1895	-0.820829	1.33364	2.05328	2.63599	2.44346	2.78534	-1.23178	-0.905207	-0.136216
B1K-29-02	0.90429	-0.379365	-0.811355	-0.686052	2.87697	1.62046	1.31503	0.992839	1.63283	0.442971	-0.980831	0.0279974
B1K-29-13	0.904667	1.43319	1.81389	-0.729922	1.5079	1.62046	2.41764	0.509301	1.25742	-1.54099	-0.980831	0.0279974
B1K-29-20	0.903532	1.44228	0.135724	-0.693128	1.8645	2.34662	1.23555	0.509301	1.24928	-0.314895	-0.980831	0.0279974
B1K-30-07	1.23279	-1.13947	1.12946	-0.747383	1.81076	-2.67099	1.68187	0.509301	0.103829	-0.0164436	-0.383173	1.18623
B1K-30-13	1.23205	-1.13913	2.04198	-0.802574	1.33305	-2.37765	1.3259	0.267532	-0.670315	-0.473911	-0.383173	1.18623
B1K-31-01	1.10475	0.941196	-0.393827	0.113604	1.16028	2.34662	0.604472	-0.216007	0.680624	-1.54099	0.505701	-0.195487
B1K-31-05	1.10483	0.976981	0.255825	0.0980375	1.16028	2.34662	0.604472	-0.216007	0.680624	-1.54099	0.505701	-0.195487
B1K-31-19	1.10409	0.931554	0.305832	0.0909618	1.30911	2.05328	0.92779	-0.216007	1.62671	-1.54099	0.505701	-0.195487
B1K-32-02	0.325772	1.16937	-0.508362	-1.24593	-0.252787	2.34662	0.0735513	0.267532	-0.0853857	-1.0765	1.03208	-0.856833
B1K-38-08	1.08805	-0.200478	-0.105047	0.0390766	-0.54654	1.62046	0.69498	0.0257623	-0.269561	-2.29691	0.068902	-0.324027
B1K-39-02	2.15021	1.49662	0.728469	3.6442	0.899932	2.05328	2.45387	0.509301	-6.03838	1.49734	2.06815	-0.561855
B1K-042-16	1.53346	-0.635723	-0.918728	-0.591125	-0.107448	0.512729	1.1628	2.68522	-1.03961	-1.22609	-0.29996	-0.27841
B1K-01-16	-1.19551	-1.12415	-0.85795	-4.30638	-1.05127	-1.13044	-3.1822	-0.457776	-0.0874044	-0.766673	2.47453	0.990392
B1K-01-20	-1.1953	-0.643654	-1.04088	-4.30779	-1.05127	-1.56325	-3.09775	-0.216007	-0.0874044	-1.21907	2.47453	0.990392
B1K-03-17	0.420244	1.34369	-0.981471	-1.41034	-0.308428	-1.94483	0.0604743	0.267532	-3.16765	2.26597	-0.643703	3.26524
B1K-05-10	-0.837024	1.58123	-0.712029	-3.81454	-0.143162	-1.26992	-2.69247	0.267532	-0.855433	3.63525	3.40843	0.397348
B1K-06-09	-0.681892	-1.0334	-0.303971	0.0971241	-1.18673	-0.162185	-1.09904	-0.457776	2.40993	-2.75633	0.858357	0.177467
B1K-06-12	-0.681892	-1.0334	-0.303971	0.0971241	-1.18673	-0.162185	-1.09904	-0.457776	2.40993	-2.75633	0.858357	0.177467
B1K-06-14	-0.681839	-1.0334	-0.303971	0.0971241	-1.18673	-0.162185	-1.09904	-0.457776	2.40993	-2.75633	0.858357	0.177467
B1K-07-05	-0.0824594	1.29453	0.0433429	-2.20432	-2.04469	1.62046	-1.18955	1.47638	1.44865	-5.32448	2.25451	-2.0292
B1K-07-06	-0.0824594	1.29453	0.0433429	-2.20432	-2.04469	1.62046	-1.18955	1.47638	1.44865	-5.32448	2.25451	-2.0292
B1K-08-18	-0.395533	0.720932	-0.300779	-2.54017	-0.820662	2.34662	-1.07135	1.71815	1.44865	-2.60105	2.29931	-1.97579
B1K-11-01	-2.67632	-0.429257	-0.850326	0.194899	-1.88439	-0.748859	-2.08455	-1.42485	2.01731	2.87364	-0.073278	-0.70582
B1K-11-14	-2.67656	-0.786627	-0.759674	0.20339	-1.68329	-1.13044	-2.08455	-1.42485	2.01731	2.41422	-0.073278	-0.70582
B1K-12-05	-1.67314	-0.990385	-0.779154	-4.11614	-1.1192	-0.162185	-2.28719	0.267532	-0.671257	-1.83375	-1.39987	0.0644194
B1K-12-06	-1.67314	-0.990385	-0.779154	-4.11614	-1.1192	-0.162185	-2.28719	0.267532	-0.671257	-1.83375	-1.39987	0.0644194
B1K-12-10	-1.67169	-0.609172	-0.166128	-4.10341	-0.90634	0.945546	-2.48983	0.267532	-0.286772	-2.75064	-1.39987	0.0644194
B1K-14-12	0.493433	1.69304	2.72435	-0.491465	0.380839	0.945546	1.65529	0.0257623	0.29708	0.739476	-0.351722	-0.525049
B1K-16-06	-1.84706	0.54984	-0.726072	1.74441	-0.324097	-0.455522	-1.47663	-0.941315	1.44052	-0.78133	0.952292	-0.189642
B1K-18-09	-1.74446	-0.779378	0.0363027	0.787792	-0.58994	0.131152	-1.18955	-0.457776	1.44052	0.289029	-0.270531	-0.754735
B1K-24-02	0.454604	-0.300546	-0.391615	-0.514508	-1.25337	2.34662	0.339012	-0.457776	0.29708	-0.933326	0.196683	-0.303425
B1K-24-03	0.454604	-0.300546	-0.391615	-0.514508	-1.25337	2.34662	0.339012	-0.457776	0.29708	-0.933326	0.196683	-0.303425
B1K-28-07	0.921857	1.45793	4.123	-0.854793	1.12427	2.05328	2.77471	1.47638	2.21668	-1.68417	-0.905207	-0.136216
B1K-28-15	0.921285	0.88625	0.516468	-0.649596	2.7039	1.62046	1.69262	0.992839	1.6419	-0.933326	-0.905207	-0.136216
B1K-29-05	0.904603	1.05041	-0.383895	-0.691713	2.97672	2.05328	1.63476	0.75107	0.680624	-1.54099	-0.980831	0.0279974
B1K-32-18	0.326426	-0.919302	-0.78417	-1.2431	1.32755	2.34662	0.312426	-0.216007	0.481256	-1.0765	1.03208	-0.856833
B1K-33-12	-3.11916	-0.898496	-0.519626	2.74541	-1.78464	-0.455522	-2.28719	-1.42485	1.81794	0.741422	0.267628	-0.194909
B1K-34-10	-2.63945	-0.558779	-0.720803	1.01307	-1.81746	-1.85659	-2.08455	-1.42485	2.78534	2.71401	0.713647	-0.314115
B1K-35-03	-1.37066	0.845147	-0.180136	0.366503	-0.262248	0.512729	-0.978364	-0.216007	0.481256	1.80087	-0.227543	-0.422675
B1K-35-04	-1.37066	0.845147	-0.180136	0.366503	-0.262248	0.512729	-0.978364	-0.216007	0.481256	1.80087	-0.227543	-0.422675
B1K-36-02	1.67401	-0.459757	-0.019611	0.605623	0.221841	0.945546	0.450041	0.267532	0.290023	0.131809	-0.110061	-0.329515
B1K-36-06	1.67422	-1.12105	0.308801	0.638172	0.482186	0.945546	0.656265	0.0257623	0.682643	0.437281	-0.110061	-0.329515
B1K-36-11	1.67405	-0.852845	0.393898	0.604208	0.221841	0.945546	0.450041	0.267532	0.290023	0.131809	-0.110061	-0.329515
B1K-37-15	0.886844	-0.370163	-0.486978	-1.18236	1.80277	2.72819	-3.26664	0.0257623	0.105847	-3.05283	-1.11175	-0.156268
B1K-37-19	0.887099	-1.13222	-0.544403	-1.18378	1.80277	2.72819	-3.26664	0.0257623	0.105847	-3.05283	-1.11175	-0.156268
B1K-40-11	2.43378	0.00334859	0.882985	2.61514	1.08637	2.05328	2.35883	0.267532	-3.73429	-0.774309	2.07876	-1.17936
B1K-40-17	2.43367	-0.151725	1.51093	2.64486	1.08637	2.05328	2.35883	0.267532	-3.73429	-0.774309	2.07876	-1.17936
B1K-42-01	1.53373	-0.174324	-0.963334	-0.593955	-0.107448	0.512729	1.1628	2.68522	-1.03961	-1.22609	-0.29996	-0.27841
B1K-43-14	2.22086	0.404766	-0.642707	0.953109	0.243778	1.62046	1.45016	0.0257623	-0.0874044	-0.0221328	0.315026	-0.529814
B1K-43-15	2.22086	0.404766	-0.642707	0.953109	0.243778	1.62046	1.45016	0.0257623	-0.0874044	-0.0221328	0.315026	-0.529814
B1K-43-19	2.22008	-0.0920327	-0.412851	0.940372	0.643076	1.62046	1.11582	0.267532	-0.870625	0.287083	0.315026	-0.529814
B1K-44-09	2.05714	-0.378407	-0.53655	-0.372695	1.18742	-0.162185	0.868398	0.0257623	-1.62958	0.126734	-0.452731	0.110861
B1K-50-07	3.36632	-1.05268	-0.481017	6.63494	0.325789	-1.26992	1.14504	0.509301	-4.12691	-0.325659	0.770758	-1.31847
B1K-51-01	2.3721	-0.610501	-0.461516	3.60893	2.31388	-1.26992	2.68105	0.267532	-3.15952	-1.84513	1.57751	-2.02118
B1K-51-09	2.41368	1.44323	-0.620076	3.63386	2.50381	-1.26992	2.20192	0.992839	-2.59086	-2.15061	1.60046	-2.02264
B1K-09-16	-1.10678	0.461989	-0.705324	-1.35712	-1.56279	-1.56325	-0.94213	-1.18308	2.78534	5.60276	-1.5143	1.16318
B1K-10-13	-2.01546	1.69892	-0.988043	-1.23504	-1.94133	-0.162185	-0.800931	-0.941315	1.64802	2.26028	-1.2763	0.0155015
B1K-10-18	-2.01512	1.69892	-0.988043	-1.23504	-1.94133	-0.162185	-0.800931	-0.941315	1.64802	2.26028	-1.2763	0.0155015
B1K-13-10	0.670997	0.974038	0.319373	-0.633273	0.722782	0.945546	1.83989	0.267532	-0.470948	-1.38003	-0.585616	-0.151857
B1K-13-14	0.671083	0.974038	0.319373	-0.633273	0.722782	0.945546	1.83989	0.267532	-0.470948	-1.38003	-0.585616	-0.151857
B1K-15-04	0.228163	-1.11666	1.6407	-1.19118	-2.61694	3.45435	-0.258313	2.20169	2.01731	-2.28809	0.00979866	-0.87364
B1K-15-12	0.22768	-1.11666	1.6407	-1.19118	-2.61694	3.45435	-0.258313	2.20169	2.01731	-2.28809	0.00979866	-0.87364
B1K-18-03	-1.74371	-0.839899	0.0373179	0.803358	-0.450691	0.512729	-0.98691	-0.457776	1.44052	0.437281	-0.270531	-0.754735
B1K-18-16	-1.74416	-0.844584	0.0084964	0.81751	-0.450691	0.512729	-0.98691	-0.457776	1.44052	0.437281	-0.270531	-0.754735
B1K-18-17	-1.74376	-0.839899	0.0373179	0.803358	-0.450691	0.512729	-0.98691	-0.457776	1.44052	0.437281	-0.270531	-0.754735
B1K-19-08	-0.346414	-0.42344	-0.690108	0.0209581	0.12079	0.131152	0.645515	0.0257623	1.44052	-0.785073	-0.19264	0.300936
B1K-19-15	-0.346394	-1.14036	-0.831152	0.0209581	0.290963	-0.162185	0.79388	0.0257623	0.481256	0.131809	-0.19264	0.300936
B1K-20-07	0.719599	-0.120551	-0.460627	-1.3993	0.48189	-1.26992	0.413962	-0.216007	-3.34167	2.25895	-0.396363	2.59609
B1K-20-10	0.719042	-0.23811	-0.441724	-1.40071	1.92458	-1.26992	-0.0818267	-0.941315	-2.59086	0.442971	-0.396363	2.59609
B1K-22-03	0.96762	0.422884	-0.795321	-0.629195	0.626224	0.945546	0.0590948	0.0257623	0.672489	0.289029	-0.145596	0.0778034
B1K-22-06	0.967772	-1.13095	-0.583221	-0.634856	0.900937	0.945546	1.59825	1.95992	0.29708	0.591223	-0.145596	0.0778034
B1K-22-10	0.967535	0.422884	-0.795321	-0.629195	0.626224	0.945546	0.0590948	0.0257623	0.672489	0.289029	-0.145596	0.0778034
B1K-25-05	0.354491	1.07887	0.0370696	0.392098	-0.391327	2.05328	-0.69128	-0.457776	-0.470948	-2.15435	0.340359	-0.0938515
B1K-26-04	0.236057	0.585474	-0.541289	-1.59903	-0.523598	0.131152	1.62389	2.68522	-0.863567	-2.1379	-0.856454	-0.926878
B1K-27-02	0.730353	-0.409509	-0.240657	-1.92812	0.00956792	2.72819	-3.2063	-1.18308	2.01933	-1.38003	-1.67163	-0.183219
B1K-27-11	0.638681	-0.0369854	-0.209596	-2.08962	-0.301451	2.72819	-3.26664	-1.42485	1.6419	-2.14866	-1.99959	-0.339023
B1K-30-20	1.23098	1.60031	0.470982	-0.866255	1.86622	-3.05256	1.50444	0.509301	-2.5838	1.34909	-0.383173	1.18623
B1K-33-19	-3.11886	-1.12938	-0.268914	2.74824	-2.01696	-0.455522	-2.28719	-1.42485	1.62671	0.889675	0.267628	-0.194909
B1K-34-04	-2.63938	-0.558779	-0.720803	1.01307	-1.81746	-1.85659	-2.08455	-1.42485	2.78534	2.71401	0.713647	-0.314115
B1K-35-19	-1.3723	1.4978	0.25847	0.380654	-0.217961	0.945546	-0.600772	0.0257623	0.858683	2.26028	-0.227543	-0.422675
B1K-36-15	1.67424	-0.797651	0.492169	0.632511	0.221841	0.945546	0.450041	0.267532	0.290023	0.131809	-0.110061	-0.329515
B1K-38-01	1.08807	-0.200478	-0.105047	0.0390766	-0.54654	1.62046	0.69498	0.0257623	-0.269561	-2.29691	0.068902	-0.324027
B1K-38-14	1.08723	-0.57323	-0.564205	0.0447372	-0.289684	2.34662	0.797464	-0.216007	-1.82081	-1.83242	0.068902	-0.324027
B1K-38-20	1.08691	-0.470998	-0.567208	0.0362463	-0.289684	2.34662	0.797464	-0.216007	-1.82081	-1.83242	0.068902	-0.324027
B1K-40-02	2.43363	0.0261393	0.744632	2.60382	1.08637	2.05328	2.35883	0.267532	-3.73429	-0.774309	2.07876	-1.17936
B1K-40-16	2.43404	0.18445	1.57748	2.65476	1.08637	2.05328	2.35883	0.267532	-3.73429	-0.774309	2.07876	-1.17936
B1K-41-03	2.0378	-1.07571	-0.695892	0.0556344	-0.135771	0.512729	0.895139	0.0257623	-1.62144	-0.772363	0.232581	-0.435059
B1K-41-11	2.03772	-0.729687	-0.755052	0.0627102	-0.135771	0.512729	0.895139	0.0257623	-1.62144	-0.772363	0.232581	-0.435059
B1K-41-13	2.03765	-0.926107	-0.843571	0.0712011	-0.201108	0.945546	0.840865	-0.216007	-0.853414	-0.314895	0.232581	-0.435059
B1K-042-10	1.53469	-0.974153	-0.764091	-0.58971	0.251051	-1.26992	1.36544	2.20169	-2.77503	-1.52828	-0.29996	-0.27841
B1K-43-11	2.22056	0.0602931	-0.768314	0.950278	0.643076	1.62046	1.11582	0.267532	-0.870625	0.287083	0.315026	-0.529814
B1K-44-20	2.05737	-1.0974	0.185574	-0.369865	1.31709	-0.162185	0.762331	0.0257623	-3.16765	1.04362	-0.452731	0.110861
B1K-45-02	2.36799	0.0458567	0.78085	0.665752	3.56984	-2.67099	3.62784	0.992839	-6.80843	0.887728	0.359979	-0.116339
B1K-45-14	2.36717	-1.13356	2.41712	0.614807	3.56984	-2.67099	3.62784	0.992839	-6.80843	0.887728	0.359979	-0.116339
B1K-46-03	0.834013	-1.06277	-0.0959806	-1.59483	-2.68547	2.72819	0.0614218	2.20169	1.6419	-4.2758	-1.2868	-0.0567351
B1K-46-07	0.835927	-0.812534	-0.147366	-1.5453	-0.903443	2.72819	-0.167804	2.44346	0.873876	-3.81833	-1.2868	-0.0567351
B1K-47-12	-0.605538	-0.526322	0.330574	0.394759	0.410463	-0.455522	1.64922	0.509301	-2.19824	2.41422	-0.0933796	-0.204823
B1K-47-13	-0.606521	-0.0802868	-0.506305	0.379193	0.410463	-0.455522	1.64922	0.509301	-2.19824	2.41422	-0.0933796	-0.204823
B1K-47-20	-0.606644	-0.643442	-0.289306	0.389099	0.45954	-0.162185	1.53213	-0.216007	-1.03961	2.5695	-0.0933796	-0.204823
B1K-48-03	-1.0027	0.542584	-0.400496	0.563468	-0.993319	0.512729	0.275089	-0.699546	0.105847	-0.320584	0.0303106	-0.304687
B1K-48-06	-1.00285	0.256335	-0.480437	0.569128	-0.993319	0.512729	0.275089	-0.699546	0.105847	-0.320584	0.0303106	-0.304687
B1K-48-11	-1.00246	0.327893	-0.230611	0.574789	-0.993319	0.512729	0.275089	-0.699546	0.105847	-0.320584	0.0303106	-0.304687
B1K-48-16	-1.0022	1.22144	-0.232643	0.553562	-0.25397	0.512729	0.335428	-0.699546	0.873876	-0.0164436	0.0303106	-0.304687
B1K-49-04	-0.669215	-1.14036	-0.968423	2.81748	2.05673	-0.455522	1.9786	0.267532	-2.38443	2.85898	0.694655	-1.04335
B1K-49-08	-0.669689	-0.627382	-0.108886	2.80474	2.29384	-0.162185	3.58775	2.20169	-2.20026	2.71642	0.694655	-1.04335
B1K-49-18	-0.668061	1.46309	1.2209	2.792	2.05673	-0.455522	1.9786	0.267532	-2.38443	2.85898	0.694655	-1.04335
B1K-50-12	3.36668	-0.262107	-0.444613	6.64485	0.325789	-1.26992	1.14504	0.509301	-4.12691	-0.325659	0.770758	-1.31847
B1K-51-07	2.37261	0.799829	-0.898885	3.616	2.30431	-0.162185	2.38542	0.267532	-2.77503	-0.173664	1.57751	-2.02118
B1K-51-13	2.41393	1.47349	-0.678347	3.6282	2.50381	-1.26992	2.20192	0.992839	-2.59086	-2.15061	1.60046	-2.02264
B1K-50-08	3.36632	-1.05268	-0.481017	6.63494	0.325789	-1.26992	1.14504	0.509301	-4.12691	-0.325659	0.770758	-1.31847
11a-05-IL-2005	1.11303	-1.03676	1.78076	-1.03754	1.32318	-2.37765	1.37659	0.267532	-0.279715	-1.23178	-0.847607	1.48048
11b-05-IL-2005	1.11303	-1.03676	1.78076	-1.03754	1.32318	-2.37765	1.37659	0.267532	-0.279715	-1.23178	-0.847607	1.48048
1-05-IL-2005	1.11301	-0.851344	1.43121	-1.06018	1.32318	-2.37765	1.37659	0.267532	-0.279715	-1.23178	-0.847607	1.48048
B1K-50-04	3.36603	-0.919519	0.436345	6.66324	0.325789	-1.26992	1.14504	0.509301	-4.12691	-0.325659	0.770758	-1.31847
B1K-09-07	-1.10644	0.576538	-0.805143	-1.36137	-1.56279	-1.56325	-0.94213	-1.18308	2.78534	5.60276	-1.5143	1.16318
B1K-41-08	2.03752	-0.588071	-0.733122	0.0669556	-0.302751	0.945546	1.03992	0.0257623	-2.38947	-0.62411	0.232581	-0.435059
B1K-40-08	2.43327	0.0261393	0.744632	2.60382	1.08637	2.05328	2.35883	0.267532	-3.73429	-0.774309	2.07876	-1.17936
B1K-33-13	-3.11883	1.66257	-0.884813	2.75673	-1.80918	-0.837099	-2.28719	-1.42485	1.24928	0.133755	0.267628	-0.194909
B1K-34-06	-2.6392	-0.558779	-0.720803	1.01307	-1.81746	-1.85659	-2.08455	-1.42485	2.78534	2.71401	0.713647	-0.314115
B1K-12-03	-1.67284	-0.990385	-0.779154	-4.11614	-1.1192	-0.162185	-2.28719	0.267532	-0.671257	-1.83375	-1.39987	0.0644194
B1K-02-02	-2.48683	-0.146036	-0.824263	1.25876	-1.02395	-2.23817	-1.96636	-1.42485	1.81794	0.584202	0.867647	-0.338139
B1K-02-05	-2.48727	-0.146036	-0.824263	1.25876	-1.02395	-2.23817	-1.96636	-1.42485	1.81794	0.584202	0.867647	-0.338139
B1K-04-12	-0.937983	-1.14022	1.99116	0.773156	-0.617376	-0.162185	-1.51039	-0.941315	2.40993	-2.44844	0.721239	-0.431491
B1K-04-13	-0.938259	-1.14022	1.99116	0.773156	-0.842303	0.131152	-1.10511	-0.941315	1.6419	-0.0107543	0.721239	-0.431491
B1K-07-02	-0.0825726	1.31001	-0.118954	-2.21281	-2.04469	1.62046	-1.18955	1.47638	1.44865	-5.32448	2.25451	-2.0292
B1K-09-10	-1.10605	1.69737	-0.840685	-1.35005	-1.56279	-1.56325	-0.94213	-1.18308	2.78534	5.60276	-1.5143	1.16318
B1K-10-05	-2.01579	1.57504	-0.806796	-1.23079	-2.01016	-0.162185	-0.716487	-0.941315	2.02545	2.26028	-1.2763	0.0155015
B1K-10-10	-2.01602	1.6424	-0.841	-1.23079	-1.97255	-0.162185	-1.03374	-1.18308	2.02545	2.10501	-1.2763	0.0155015
B1K-11-11	-2.67665	0.556849	-0.785232	0.197729	-1.68329	-1.13044	-2.08455	-1.42485	2.01731	2.41422	-0.073278	-0.70582
B1K-13-20	0.671535	0.903562	-0.352369	-0.6545	0.997495	0.131152	1.47785	0.0257623	-0.662181	-1.08158	-0.585616	-0.151857
B1K-15-15	0.227495	-1.0829	0.8024	-1.23222	-2.61694	3.45435	-0.258313	2.20169	2.01731	-2.28809	0.00979866	-0.87364
B1K-16-10	-1.84756	-0.59733	-0.7527	1.74158	-0.377963	-0.455522	-1.67927	-1.18308	1.82406	0.584202	0.952292	-0.189642
B1K-21-08	1.04754	-0.786586	0.433197	-0.938003	1.58612	-3.05256	1.26667	0.992839	-1.44036	1.34909	-0.221674	1.73885
B1K-23-06	-0.265641	1.69797	0.158187	-0.603436	-0.347335	-0.162185	0.132788	0.267532	2.22374	-0.176075	-0.520946	0.207215
B1K-25-01	0.354566	1.14148	-0.217947	0.402004	-0.391327	2.05328	-0.69128	-0.457776	-0.470948	-2.15435	0.340359	-0.0938515
B1K-25-15	0.354451	1.12134	1.59591	0.341153	0.0139442	2.34662	-0.137635	-0.457776	0.873876	-2.61182	0.340359	-0.0938515
B1K-30-03	1.23223	-1.11228	2.13577	-0.829461	1.33305	-2.37765	1.3259	0.267532	-0.670315	-0.473911	-0.383173	1.18623
B1K-32-09	0.325716	0.0418036	-0.968853	-1.25159	-0.500952	2.34662	0.312426	0.509301	0.105847	-1.83944	1.03208	-0.856833
B1K-32-13	0.326131	-1.01916	-0.914543	-1.24876	1.32755	2.34662	0.312426	-0.216007	0.481256	-1.0765	1.03208	-0.856833
B1K-50-20	3.36612	-0.919519	0.436345	6.66324	0.325789	-1.26992	1.14504	0.509301	-4.12691	-0.325659	0.770758	-1.31847
B1K-34-20	-2.63997	-1.13709	-0.918997	1.01024	-1.75372	-1.42377	-2.08455	-1.42485	2.78534	2.7197	0.713647	-0.314115
B1K-51-10	2.41368	1.44323	-0.620076	3.63386	2.50381	-1.26992	2.20192	0.992839	-2.59086	-2.15061	1.60046	-2.02264
B1K-17-13	-1.57739	1.37599	0.109437	0.55399	-0.0328275	1.23888	0.278673	0.0257623	0.481256	-0.0164436	-0.510372	-0.558595
B1K-24-13	0.454534	0.027771	-0.31373	-0.527245	-1.15681	2.34662	0.342595	-0.699546	0.29708	-0.778052	0.196683	-0.303425
B1K-33-06	-3.1187	-1.12633	-0.522435	2.74824	-1.78464	-0.455522	-2.28719	-1.42485	1.81794	0.741422	0.267628	-0.194909
B1K-35-08	-1.37112	0.617098	-0.428248	0.369333	-0.262248	0.512729	-0.978364	-0.216007	0.481256	1.80087	-0.227543	-0.422675
B1K-35-11	-1.37145	1.42166	-0.490036	0.373579	-0.262248	0.512729	-0.978364	-0.216007	0.481256	1.80087	-0.227543	-0.422675
B1K-41-18	1.97493	-0.892555	-0.694274	-0.0599135	-0.127789	0.945546	0.659848	-0.216007	-1.62144	-0.312948	0.0864628	-0.422094
B1K-45-09	2.36727	-1.13014	2.40112	0.610561	3.56984	-2.67099	3.62784	0.992839	-6.80843	0.887728	0.359979	-0.116339
B1K-46-15	0.837208	-0.22337	0.548175	-1.51417	0.882489	3.45435	-3.26664	-1.90839	1.6419	-3.81639	-1.2868	-0.0567351
B1K-47-08	-0.606122	-0.726101	0.215813	0.390514	0.410463	-0.455522	1.64922	0.509301	-2.19824	2.41422	-0.0933796	-0.204823
B1K-49-13	-0.667994	1.53523	1.60978	2.7637	2.34481	-0.455522	1.76135	0.75107	-2.96828	2.71073	0.694655	-1.04335
58a-11-IL-2011	0.808657	1.56332	-0.977683	-0.225243	-0.0152665	0.945546	-0.125505	0.0257623	2.21056	0.735733	0.144272	0.365741
57c-11-IL-2011	1.4852	0.866785	-0.754459	0.189523	-0.437211	2.34662	-0.156777	-0.457776	0.290023	-1.53397	0.162278	-0.212402
57a-11-IL-2011	1.4852	0.866785	-0.754459	0.189523	-0.437211	2.34662	-0.156777	-0.457776	0.290023	-1.53397	0.162278	-0.212402
64c-11-IL-2011	-1.33862	1.69892	-1.04691	-1.40703	-0.0790075	-1.26992	-0.558473	-0.941315	0.873876	1.80281	-1.86606	0.904828
64b-11-IL-2011	-1.33862	1.69892	-1.04691	-1.40703	-0.0790075	-1.26992	-0.558473	-0.941315	0.873876	1.80281	-1.86606	0.904828
62c-11-IL-2011	-0.565027	-0.989784	-0.855735	-1.44022	-0.906636	-1.94483	-0.755048	-1.18308	-0.664199	4.5427	-1.05316	0.936415
62b-11-IL-2011	-0.565027	-0.989784	-0.855735	-1.44022	-0.906636	-1.94483	-0.755048	-1.18308	-0.664199	4.5427	-1.05316	0.936415
14b-09-IL-2009	-0.948248	1.10013	-0.107936	0.553812	-1.28719	-0.162185	-1.10511	-0.941315	2.01731	-0.0177755	0.702002	-0.328959
12-09-IL-2009	-0.948248	1.10013	-0.107936	0.553812	-1.28719	-0.162185	-1.10511	-0.941315	2.01731	-0.0177755	0.702002	-0.328959
11-09-IL-2009	-0.948248	1.10013	-0.107936	0.553812	-1.28719	-0.162185	-1.10511	-0.941315	2.01731	-0.0177755	0.702002	-0.328959
65c-11-IL-2011	-1.3603	-1.04389	-0.959841	-1.16534	-1.16479	0.945546	-0.355833	-0.699546	1.44254	2.26597	-1.8047	0.772303
65a-11-IL-2011	-1.3603	-1.04389	-0.959841	-1.16534	-1.16479	0.945546	-0.355833	-0.699546	1.44254	2.26597	-1.8047	0.772303
15b-09-IL-2009	-0.948509	1.10013	-0.107936	0.553812	-1.28719	-0.162185	-1.10511	-0.941315	2.01731	-0.0177755	0.702002	-0.328959
10a-11-IL-2011	1.1131	-1.03676	1.78076	-1.03754	1.32318	-2.37765	1.37659	0.267532	-0.279715	-1.23178	-0.847607	1.48048
9a-01-IL-2011	1.1131	-1.03676	1.78076	-1.03754	1.32318	-2.37765	1.37659	0.267532	-0.279715	-1.23178	-0.847607	1.48048
7b-11-IL-2011	1.11301	-0.851344	1.43121	-1.06018	1.32318	-2.37765	1.37659	0.267532	-0.279715	-1.23178	-0.847607	1.48048
7a-11-IL-2011	1.11301	-0.851344	1.43121	-1.06018	1.32318	-2.37765	1.37659	0.267532	-0.279715	-1.23178	-0.847607	1.48048
15a-11-IL-2011	1.11049	1.24672	1.07852	-0.99933	1.73365	-2.67099	1.24394	0.75107	-0.095539	1.05064	-0.847607	1.48048
14b-11-IL-2011	1.11049	1.24672	1.07852	-0.99933	1.73365	-2.67099	1.24394	0.75107	-0.095539	1.05064	-0.847607	1.48048
13a-11-IL-2011	1.11049	1.24672	1.07852	-0.99933	1.73365	-2.67099	1.24394	0.75107	-0.095539	1.05064	-0.847607	1.48048
12-11-IL-2011	1.11049	1.24672	1.07852	-0.99933	1.73365	-2.67099	1.24394	0.75107	-0.095539	1.05064	-0.847607	1.48048
11b-11-IL-2011	1.11049	1.24672	1.07852	-0.99933	1.73365	-2.67099	1.24394	0.75107	-0.095539	1.05064	-0.847607	1.48048
5-05-IL-2005	2.02151	-0.958681	-0.024905	-0.760219	1.41465	-2.37765	1.5864	0.267532	-2.19824	0.282008	-0.212346	0.453821
4a-05-IL-2005	1.1131	-1.03676	1.78076	-1.03754	1.32318	-2.37765	1.37659	0.267532	-0.279715	-1.23178	-0.847607	1.48048
17b-11-IL-2011	1.10978	0.19084	1.05419	-1.00075	1.73365	-2.67099	1.24394	0.75107	-0.095539	1.05064	-0.847607	1.48048
16b-11-IL-2011	1.10978	0.19084	1.05419	-1.00075	1.73365	-2.67099	1.24394	0.75107	-0.095539	1.05064	-0.847607	1.48048
22-05-IL-2005	1.11264	-1.0874	0.796467	-1.08848	1.32318	-2.37765	1.37659	0.267532	-0.279715	-1.23178	-0.847607	1.48048
18-05-IL-2005	1.11292	-1.0874	0.796467	-1.08848	1.32318	-2.37765	1.37659	0.267532	-0.279715	-1.23178	-0.847607	1.48048
14-05-IL-2005	1.11292	-1.0874	0.796467	-1.08848	1.32318	-2.37765	1.37659	0.267532	-0.279715	-1.23178	-0.847607	1.48048
13b-05-IL-2005	1.11292	-1.0874	0.796467	-1.08848	1.32318	-2.37765	1.37659	0.267532	-0.279715	-1.23178	-0.847607	1.48048
41b-05-IL-2005	2.02145	1.68532	-0.0821599	-0.764464	1.41465	-2.37765	1.5864	0.267532	-2.19824	0.282008	-0.212346	0.453821
37d-05-IL-2005	1.11134	1.10997	0.433765	-1.08707	0.616349	-1.56325	1.47069	-0.216007	-1.23898	0.442971	-0.847607	1.48048
23b-05-IL-2005	1.11264	-1.0874	0.796467	-1.08848	1.32318	-2.37765	1.37659	0.267532	-0.279715	-1.23178	-0.847607	1.48048
65a-05-IL-2005	2.06362	1.68758	1.14487	-0.601514	2.27758	-1.56325	1.53571	0.75107	-3.16765	0.591223	-0.0025718	0.394454
57a-05-IL-2005	2.06376	1.68758	1.14487	-0.601514	2.27758	-1.56325	1.53571	0.75107	-3.16765	0.591223	-0.0025718	0.394454
43c-05-IL-2005	2.02151	-0.958681	-0.024905	-0.760219	1.41465	-2.37765	1.5864	0.267532	-2.19824	0.282008	-0.212346	0.453821
Kjs2011-38	-3.11913	-1.03949	-0.506465	2.73833	-2.01696	-0.455522	-2.28719	-1.42485	1.62671	0.889675	0.267628	-0.194909
Kjs2011-41	-3.11913	-1.03949	-0.506465	2.73833	-2.01696	-0.455522	-2.28719	-1.42485	1.62671	0.889675	0.267628	-0.194909
Kjs2011-45	-3.11913	-1.03949	-0.506465	2.73833	-2.01696	-0.455522	-2.28719	-1.42485	1.62671	0.889675	0.267628	-0.194909
Kjs2011-50	-3.03341	-0.0673578	-0.724795	3.19689	-0.01367	-1.13044	-2.169	-1.18308	2.00212	2.87738	-0.0603293	-0.218568
Kjs2011-39	-3.11913	-1.03949	-0.506465	2.73833	-2.01696	-0.455522	-2.28719	-1.42485	1.62671	0.889675	0.267628	-0.194909
Kjs2011-42	-3.11913	-1.03949	-0.506465	2.73833	-2.01696	-0.455522	-2.28719	-1.42485	1.62671	0.889675	0.267628	-0.194909
Kjs2011-46	-3.11913	-1.03949	-0.506465	2.73833	-2.01696	-0.455522	-2.28719	-1.42485	1.62671	0.889675	0.267628	-0.194909
Kjs2011-51	-3.10419	-0.898572	-0.802474	2.96789	-0.309137	-0.455522	-2.28719	-1.42485	1.81794	4.23722	0.021108	-0.543039
Kjs2011-40	-3.11913	-1.03949	-0.506465	2.73833	-2.01696	-0.455522	-2.28719	-1.42485	1.62671	0.889675	0.267628	-0.194909
Kjs2011-43	-3.11913	-1.03949	-0.506465	2.73833	-2.01696	-0.455522	-2.28719	-1.42485	1.62671	0.889675	0.267628	-0.194909
Kjs2011-47	-3.11913	-1.03949	-0.506465	2.73833	-2.01696	-0.455522	-2.28719	-1.42485	1.62671	0.889675	0.267628	-0.194909
Kjs2011-52	-3.03341	-0.0673578	-0.724795	3.19689	-0.01367	-1.13044	-2.169	-1.18308	2.00212	2.87738	-0.0603293	-0.218568
Kjs2011-44	-3.11913	-1.03949	-0.506465	2.73833	-2.01696	-0.455522	-2.28719	-1.42485	1.62671	0.889675	0.267628	-0.194909
Kjs2011-49	-3.10419	-0.898572	-0.802474	2.96789	-0.309137	-0.455522	-2.28719	-1.42485	1.81794	4.23722	0.021108	-0.543039
