# Supplementary material for: Physical geography, isolation by distance and environmental variables shape genomic variation of wild barley (Hordeum vulgare L. ssp. spontaneum) in the Southern Levant
Source: Heredity (Edinb). 2022 Jan 11;128(2):107–19. doi: 10.1038/s41437-021-00494-x (PMC8814169; doi:10.1038/s41437-021-00494-x)
Supplement: Supplementary file 4 — File S3 [file 41437_2021_494_MOESM4_ESM.txt]

Chr	Pos	XtX	Simple RDA p.values	Simple RDA q.values	Partial RDA p.values	Partial RDA q.values	LFMM p (Latitude+Rain+Solar_rad)	LFMM p (Aspect)	LFMM p (Slope)	LFMM p (Elevation+Temperature)	LFMM p (Soil_bulk_density)	LFMM p (Soil_water_capacity)	LFMM p (Soil_carbon_content(0-15cm))	LFMM p (Soil_carbon_content(30cm))	LFMM p (Soil_pH)	LFMM p (Soil_silt_content)	LFMM p (StdDev_Temperature)	LFMM p (CoefVar_Rain)	LFMM q (Latitude+Rain+Solar_rad)	LFMM q (Aspect)	LFMM q (Slope)	LFMM q (Elevation+Temperature)	LFMM q (Soil_bulk_density)	LFMM q (Soil_water_capacity)	LFMM q (Soil_carbon_content(0-15cm))	LFMM q (Soil_carbon_content(30cm))	LFMM q (Soil_pH)	LFMM q (Soil_silt_content)	LFMM q (StdDev_Temperature)	LFMM q (CoefVar_Rain)
chr1H	147027	2.76610776	0.586514144	0.999959866	0.563882686	0.999985708	0.846732109	0.074204973	0.052454311	0.401856605	0.414782783	0.868585783	0.802885329	0.72949848	0.729315061	0.097381487	0.14329426	0.270127637	0.994716166	0.984721708	0.85831892	0.96421389	0.994261463	0.987783735	0.985674848	0.979731145	0.997932011	0.914093422	0.869053412	0.974303431
chr1H	147061	1.40673311	0.923757827	0.999959866	0.779610044	0.999985708	0.569039983	0.221174599	0.891872494	0.613078315	0.191858945	0.876680454	0.791327182	0.29927133	0.238789614	0.209314904	0.403434016	0.076666182	0.988319195	0.984721708	0.999886351	0.979865381	0.993004482	0.987783735	0.985674848	0.960437058	0.985255036	0.989178438	0.983875807	0.862144829
chr1H	147087	3.0263138	0.129448914	0.595378501	0.211166666	0.724446036	0.961234583	0.91465979	0.884470898	0.534677619	0.490460126	0.548440735	0.712388785	0.795417981	0.601625658	0.564202073	0.609030871	0.551472961	0.994716166	0.989560206	0.999886351	0.979825011	0.994261463	0.984315959	0.985674848	0.979757942	0.996081785	0.998828305	0.998949862	0.982535242
chr1H	166336	1.63711297	0.936803316	0.999959866	0.106166751	0.524974279	0.403865336	0.579137477	0.349210494	0.780207543	0.286317352	0.744336273	0.679778962	0.324601814	0.021589556	0.73260763	0.153371883	0.445744331	0.988319195	0.984721708	0.999204098	0.982862593	0.993004482	0.987783735	0.985674848	0.966872201	0.783681629	0.998828305	0.871255441	0.982535242
chr1H	173286	3.97650725	0.608172732	0.999959866	0.026917465	0.282638305	0.425038651	0.923050977	0.991366863	0.303740341	0.926077595	0.100602032	0.82339771	0.986582596	0.010060089	0.917235193	0.566090985	0.235445776	0.988319195	0.989560206	0.999886351	0.931178752	0.999201182	0.979346059	0.985674848	0.982712076	0.714484282	0.998828305	0.998949862	0.969107088
chr1H	173288	4.70027579	0.649088205	0.999959866	0.663124618	0.999985708	0.401016408	0.460606525	0.927827646	0.161747992	0.625023268	0.244032263	0.362873331	0.086988245	0.333971805	0.642053102	0.960325004	0.736402029	0.988319195	0.984721708	0.999886351	0.868881109	0.994261463	0.979346059	0.985674848	0.938398544	0.996081785	0.998828305	0.999526639	0.984169163
chr1H	187011	1.41915586	0.376263662	0.919628817	0.041920932	0.345799919	0.618317607	0.888906774	0.309755888	0.378693036	0.676886172	0.326405318	0.100399215	0.506845671	0.01795305	0.105768368	0.199466648	0.765764552	0.988319195	0.989560206	0.999204098	0.956448577	0.994261463	0.979346059	0.882948746	0.979263422	0.783681629	0.92369208	0.907442943	0.984169163
chr1H	243745	3.48927885	0.080753186	0.483930845	0.245962548	0.772931818	0.569809397	0.404173838	0.607342824	0.343660085	0.127406776	0.322919745	0.462187484	0.226290259	0.256672289	0.953057745	0.008441549	0.446283625	0.988319195	0.984721708	0.999886351	0.948539352	0.993004482	0.979346059	0.985674848	0.955341403	0.986706244	0.998828305	0.341524174	0.982535242
chr1H	243775	4.44362607	0.074795659	0.467429522	0.006238085	0.143053047	0.774735983	0.702745982	0.446839131	0.643371397	0.856864748	0.114470693	0.981525347	0.445628101	0.437851575	0.202818683	0.083810001	0.703851097	0.994716166	0.984846117	0.999204098	0.981401071	0.999201182	0.979346059	0.987469451	0.979263422	0.996081785	0.989178438	0.764053462	0.982535242
chr1H	253058	4.08660112	0.708094829	0.999959866	0.949143523	0.999985708	0.718978936	0.154995862	0.93318031	0.794750005	0.737154917	0.601269027	0.811386952	0.155053109	0.971982793	0.367266213	0.779303452	0.694672967	0.994019465	0.984721708	0.999886351	0.982862593	0.999201182	0.986841387	0.985674848	0.948764548	0.999894755	0.995329253	0.998949862	0.982535242
chr1H	253403	3.57429459	0.569008615	0.999959866	0.577250936	0.999985708	0.945343525	0.635582767	0.620330233	0.752549919	0.514914222	0.902429684	0.403311129	0.830308572	0.721445701	0.281284411	0.019647143	0.732991107	0.994716166	0.984846117	0.999886351	0.982862593	0.994261463	0.987783735	0.985674848	0.979757942	0.997372836	0.989178438	0.491016223	0.984169163
chr1H	253434	4.85425766	0.0119587	0.199037298	0.03779582	0.32907092	0.983965249	0.538286374	0.467212143	0.98216335	0.805208354	0.136151229	0.660896765	0.65041413	0.58248821	0.228104108	0.148879434	0.310592112	0.994772348	0.984721708	0.999204098	0.985083358	0.999201182	0.979346059	0.985674848	0.979263422	0.996081785	0.989178438	0.870839207	0.974303431
chr1H	370764	2.13616491	0.933050317	0.999959866	0.936475178	0.999985708	0.354514057	0.775263122	0.380233886	0.817092514	0.593514659	0.978073628	0.293328532	0.998250474	0.911085007	0.684805692	0.282644188	0.423558276	0.985494383	0.986314562	0.999204098	0.982862593	0.994261463	0.989759511	0.976162222	0.982712076	0.999894755	0.998828305	0.953883235	0.980576508
chr1H	940241	3.42947327	0.698538536	0.999959866	0.840895331	0.999985708	0.722758878	0.835032747	0.079031834	0.62239592	0.997938914	0.968886999	0.892901676	0.263762193	0.12462935	0.455958653	0.613917421	0.923250295	0.994209698	0.988662541	0.906965118	0.980487357	0.999770407	0.989385588	0.985674848	0.960321506	0.976143382	0.997866036	0.998949862	0.990592794
chr1H	1366560	2.35117749	0.361889047	0.907935457	0.209227356	0.720693622	0.734324077	0.842396927	0.262324745	0.186401897	0.619428576	0.283637943	0.791329414	0.698368641	0.641572836	0.269855442	0.042428773	0.523248739	0.994209698	0.988662541	0.997983434	0.885687032	0.994261463	0.979346059	0.985674848	0.979263422	0.996081785	0.989178438	0.632872688	0.982535242
chr1H	1366584	1.63033162	0.386002573	0.924357359	0.045518704	0.360086241	0.857927071	0.197164218	0.538433972	0.035241543	0.566900339	0.088524595	0.735720482	0.666918412	0.746092067	0.111510326	0.4721196	0.178245665	0.994716166	0.984721708	0.999886351	0.61093147	0.994261463	0.979346059	0.985674848	0.979263422	0.997932011	0.92369208	0.993892322	0.954577701
chr1H	1366600	2.09571972	0.958430189	0.999959866	0.663920882	0.999985708	0.374290849	0.124784781	0.004517902	0.857685641	0.079951972	0.587138202	0.009336287	0.240859336	0.146179761	0.460769292	0.472453077	0.507881578	0.987621523	0.984721708	0.610416255	0.982862593	0.993004482	0.986329824	0.606947522	0.955341403	0.979717547	0.997866036	0.993892322	0.982535242
chr1H	1366616	5.86072776	0.146954506	0.634293805	0.397588351	0.933786745	0.964581797	0.284276834	0.633534352	0.597467336	0.973772171	0.839082659	0.877742092	0.662256346	0.286660677	0.84158541	0.764270029	0.873076273	0.994716166	0.984721708	0.999886351	0.979865381	0.999201182	0.987783735	0.985674848	0.979263422	0.993709777	0.998828305	0.998949862	0.989790247
chr1H	1366617	4.5853988	0.116592052	0.569062285	0.472604839	0.988087031	0.910848208	0.819148414	0.343340523	0.759787089	0.195179846	0.528026691	0.245246402	0.575776573	0.054137475	0.384165643	0.582417965	0.548158306	0.994716166	0.98678131	0.999204098	0.982862593	0.993004482	0.984315959	0.965164531	0.979263422	0.939885331	0.995329253	0.998949862	0.982535242
chr1H	1367505	4.98410256	0.061832822	0.42952293	0.274414929	0.811055206	0.887600187	0.890583341	0.428789769	0.328010867	0.908523745	0.837271075	0.455537012	0.391915673	0.39112791	0.891483666	0.653889184	0.996682736	0.994716166	0.989560206	0.999204098	0.940357988	0.999201182	0.987783735	0.985674848	0.975811479	0.996081785	0.998828305	0.998949862	0.99227038
chr1H	1367535	4.89332019	0.282765199	0.829503658	0.104424285	0.520721173	0.731319041	0.699666029	0.089866097	0.172410912	0.886958402	0.960135573	0.537576757	0.989362565	0.358642927	0.895189531	0.970199139	0.613637596	0.994209698	0.984846117	0.919036244	0.877298859	0.999201182	0.989088364	0.985674848	0.982712076	0.996081785	0.998828305	0.999526639	0.982535242
chr1H	1429577	6.15486032	0.720165463	0.999959866	0.874774721	0.999985708	0.855306195	0.517118755	0.525027573	0.292860831	0.327195183	0.670902554	0.150228028	0.270520024	0.604976552	0.090574756	0.698806506	0.060679979	0.994716166	0.984721708	0.999886351	0.927494551	0.993004482	0.987337279	0.920246395	0.960437058	0.996081785	0.907005238	0.998949862	0.833465418
chr1H	1447161	3.20653003	0.828244873	0.999959866	0.939933769	0.999985708	0.200722919	0.349376798	0.07724368	0.103509791	0.359618931	0.79715812	0.130631503	0.247719529	0.248267606	0.615929722	0.748931945	0.063005173	0.946783082	0.984721708	0.904914205	0.792910157	0.993004482	0.987783735	0.905874364	0.956023225	0.985255036	0.998828305	0.998949862	0.836421603
chr1H	1457045	4.01308441	0.617951838	0.999959866	0.361194497	0.90031351	0.085681316	0.987667443	0.478320833	0.020851767	0.495351487	0.626136227	0.787969604	0.041841115	0.920690221	0.145577142	0.513480765	0.860482258	0.854973358	0.991252974	0.999204098	0.530373785	0.994261463	0.986841387	0.985674848	0.915002415	0.999894755	0.947491546	0.998949862	0.989790247
chr1H	1457113	2.67635958	0.768419083	0.999959866	0.834732248	0.999985708	0.92872401	0.819585551	0.519817423	0.395504728	0.416459421	0.483833874	0.473127642	0.104986384	0.934749103	0.429374842	0.332717538	0.114347326	0.994716166	0.98678131	0.999886351	0.962333981	0.994261463	0.984315959	0.985674848	0.938398544	0.999894755	0.995329253	0.967036985	0.902518555
chr1H	1462505	6.19548984	0.266573063	0.810194688	0.346433061	0.888176543	0.712829463	0.704897923	0.627134165	0.38957508	0.727793968	0.160460904	0.072932265	0.085419483	0.325731389	0.088486927	0.842582989	0.023395605	0.994019465	0.984846117	0.999886351	0.9582592	0.999201182	0.979346059	0.855235832	0.938398544	0.996081785	0.907005238	0.998949862	0.695791198
chr1H	1462522	5.9392253	0.221233459	0.749549911	0.300471942	0.842123378	0.768832299	0.932076504	0.370619801	0.389367452	0.760271259	0.261457069	0.087516687	0.036763557	0.517692658	0.094372011	0.852776661	0.021542284	0.994716166	0.989560206	0.999204098	0.9582592	0.999201182	0.979346059	0.873344014	0.915002415	0.996081785	0.909448695	0.998949862	0.695791198
chr1H	1462542	3.42738154	0.536454331	0.999959866	0.792666513	0.999985708	0.986537266	0.777885765	0.405636777	0.178264354	0.64971592	0.219753257	0.98376508	0.270002184	0.62145558	0.895859362	0.033185543	0.865311816	0.99491335	0.986588433	0.999204098	0.881757435	0.994261463	0.979346059	0.98774177	0.960437058	0.996081785	0.998828305	0.589955686	0.989790247
chr1H	1462545	5.87832909	0.23861685	0.769875402	0.385851721	0.922151305	0.602766939	0.787990707	0.517807008	0.495389762	0.885110498	0.207512279	0.12468858	0.079351202	0.236634852	0.119631234	0.887595271	0.046959567	0.988319195	0.986588433	0.999886351	0.979825011	0.999201182	0.979346059	0.903451987	0.938398544	0.985255036	0.928607062	0.998949862	0.788731549
chr1H	1484590	1.5750625	0.568283045	0.999959866	0.560420777	0.999985708	0.5763767	0.566160288	0.413775344	0.968940694	0.249730104	0.323210695	0.116130522	0.706077689	0.807411714	0.981171942	0.58509595	0.609211279	0.988319195	0.984721708	0.999204098	0.98480693	0.993004482	0.979346059	0.89857593	0.979263422	0.999894755	0.998828305	0.998949862	0.982535242
chr1H	1484596	4.20172428	0.285627663	0.832681935	0.29296495	0.832455492	0.686942913	0.971101783	0.871505709	0.315996458	0.853197268	0.319637189	0.075166125	0.103733869	0.315061926	0.118323302	0.969933808	0.038453075	0.992815674	0.991252974	0.999886351	0.935628166	0.999201182	0.979346059	0.855235832	0.938398544	0.996081785	0.928607062	0.999526639	0.762242516
chr1H	1484612	2.82537273	0.464066644	0.977258804	0.004398337	0.126484804	0.633835518	0.23385698	0.245389981	0.334577935	0.896810351	0.325150487	0.514748826	0.838324501	0.106588723	0.88409282	0.81378034	0.166751024	0.990379591	0.984721708	0.992343485	0.944949417	0.999201182	0.979346059	0.985674848	0.979757942	0.963422316	0.998828305	0.998949862	0.94517056
chr1H	1567066	7.31046517	0.312743273	0.863587129	0.783906049	0.999985708	0.546050321	0.955798908	0.515771372	0.253985898	0.230633036	0.866916843	0.041101044	0.13126003	0.776431093	0.12640349	0.105301111	0.069856171	0.988319195	0.989676607	0.999886351	0.918343162	0.993004482	0.987783735	0.768041701	0.948764548	0.997991994	0.934566893	0.813028801	0.842924636
chr1H	2040211	4.94914209	0.846761622	0.999959866	0.141072449	0.595575773	0.506286053	0.270392058	0.429496898	0.119292314	0.195627002	0.700898351	0.224620321	0.835969055	0.22042895	0.319954648	0.527524784	0.456388397	0.988319195	0.984721708	0.999204098	0.817685646	0.993004482	0.987783735	0.95850551	0.979757942	0.985255036	0.989178438	0.998949862	0.982535242
chr1H	2040213	5.11340806	0.846761622	0.999959866	0.141072449	0.595575773	0.506286053	0.270392058	0.429496898	0.119292314	0.195627002	0.700898351	0.224620321	0.835969055	0.22042895	0.319954648	0.527524784	0.456388397	0.988319195	0.984721708	0.999204098	0.817685646	0.993004482	0.987783735	0.95850551	0.979757942	0.985255036	0.989178438	0.998949862	0.982535242
chr1H	2040215	2.37864084	0.85504685	0.999959866	0.997658267	0.999985708	0.578734429	0.308214669	0.407323349	0.37117677	0.397434674	0.63664425	0.716073322	0.904306054	0.589043491	0.50511703	0.54507904	0.601998787	0.988319195	0.984721708	0.999204098	0.955019738	0.993004482	0.986868273	0.985674848	0.979757942	0.996081785	0.998828305	0.998949862	0.982535242
chr1H	2040241	1.75790789	0.684355122	0.999959866	0.039633059	0.335770972	0.514997727	0.761396969	0.229797476	0.057769544	0.153395332	0.045802508	0.004870749	0.03745789	0.647797946	0.275705267	0.70547299	0.137781089	0.988319195	0.985767222	0.983978247	0.707217787	0.993004482	0.943473219	0.539573283	0.915002415	0.996081785	0.989178438	0.998949862	0.932807426
chr1H	2137795	3.89184236	0.40677122	0.946154198	0.094660293	0.499420778	0.486211209	0.031693202	0.01619396	0.331235771	0.673855702	0.024160055	0.972907646	0.716697211	0.024128743	0.018788819	0.823388445	0.91608096	0.988319195	0.942100923	0.763314606	0.94204156	0.994261463	0.837356833	0.987454724	0.979263422	0.783681629	0.782409675	0.998949862	0.99015433
chr1H	2137851	2.42359483	0.284473849	0.832280822	0.371590176	0.909432767	0.538912259	0.917691855	0.250243333	0.4084831	0.330271809	0.392548324	0.624628989	0.708825583	0.25147599	0.815735011	0.383863855	0.148047865	0.988319195	0.989560206	0.994331458	0.96421389	0.993004482	0.984315959	0.985674848	0.979263422	0.985255036	0.998828305	0.977000777	0.937964654
chr1H	2137896	2.22501358	0.349432925	0.898997269	0.711398105	0.999985708	0.919435862	0.072688599	0.836950249	0.237417451	0.607933796	0.541118452	0.69928315	0.485228939	0.309890995	0.575815463	0.230505606	0.93585485	0.994716166	0.984721708	0.999886351	0.914934919	0.994261463	0.984315959	0.985674848	0.979263422	0.996081785	0.998828305	0.92971037	0.990592794
chr1H	2139127	5.50472283	0.741166185	0.999959866	0.874722381	0.999985708	0.420194316	0.557912183	0.451068854	0.261087188	0.786946259	0.119049982	0.951191246	0.176389276	0.260250226	0.761690223	0.530475835	0.01124233	0.988319195	0.984721708	0.999204098	0.921451086	0.999201182	0.979346059	0.986535705	0.948764548	0.986986553	0.998828305	0.998949862	0.572664745
chr1H	2139155	2.88685757	0.418673679	0.95411858	0.740655557	0.999985708	0.915625153	0.342100242	0.687165771	0.800190601	0.687037198	0.548042811	0.615591149	0.953608288	0.93045909	0.399576688	0.856844313	0.81945696	0.994716166	0.984721708	0.999886351	0.982862593	0.995334098	0.984315959	0.985674848	0.981558511	0.999894755	0.995329253	0.998949862	0.98716852
chr1H	2139186	2.76000525	0.402070303	0.940381021	0.534013903	0.999985708	0.984103568	0.262663461	0.794433459	0.912858125	0.761337032	0.40785892	0.619476384	0.957350226	0.701682722	0.333059971	0.750814181	0.674802914	0.994772348	0.984721708	0.999886351	0.982862593	0.999201182	0.984315959	0.985674848	0.981558511	0.997372836	0.992712495	0.998949862	0.982535242
chr1H	2139190	2.59120422	0.359555928	0.904812873	0.396350588	0.933197563	0.859383656	0.100225234	0.805598753	0.830802307	0.784690264	0.453506321	0.267386341	0.934586094	0.561973561	0.348282077	0.780293224	0.5791893	0.994716166	0.984721708	0.999886351	0.982862593	0.999201182	0.984315959	0.972042683	0.981100314	0.996081785	0.995329253	0.998949862	0.982535242
chr1H	2416951	2.9384325	0.889282177	0.999959866	0.820892144	0.999985708	0.977153966	0.673522506	0.521190306	0.535362107	0.441678866	0.674866263	0.635999692	0.701893901	0.218382471	0.51060734	0.50900365	0.733484823	0.994716166	0.984846117	0.999886351	0.979825011	0.994261463	0.987337279	0.985674848	0.979263422	0.984939805	0.998828305	0.998949862	0.984169163
chr1H	2431972	6.24838652	0.059534729	0.422422713	0.913948071	0.999985708	0.441958021	0.199113892	0.393943539	0.386350069	0.48701818	0.803070195	0.728175087	0.394512001	0.722903786	0.817696591	0.289908067	0.732576514	0.988319195	0.984721708	0.999204098	0.9582592	0.994261463	0.987783735	0.985674848	0.976690646	0.997372836	0.998828305	0.955648004	0.984027565
chr1H	2431990	3.68055688	0.238754777	0.769892717	0.514313686	0.999985708	0.812322462	0.950081318	0.118334411	0.778966709	0.32666504	0.83683936	0.71902692	0.067828131	0.989073484	0.320040682	0.619465507	0.72637728	0.994716166	0.989560206	0.942202962	0.982862593	0.993004482	0.987783735	0.985674848	0.935061653	0.999894755	0.989178438	0.998949862	0.983352778
chr1H	2581416	2.73980104	0.688663212	0.999959866	0.615861055	0.999985708	0.536257674	0.469133099	0.648009388	0.97801058	0.227708071	0.600377499	0.915734483	0.106839297	0.686120185	0.159131172	0.045271898	0.299698504	0.988319195	0.984721708	0.999886351	0.985083358	0.993004482	0.986841387	0.985674848	0.938398544	0.997372836	0.958338142	0.649161265	0.974303431
chr1H	2581437	2.75504999	0.947000326	0.999959866	0.718701342	0.999985708	0.238088237	0.356029673	0.425147079	0.191983015	0.167793737	0.36712825	0.509972861	0.943226553	0.946044238	0.0676334	0.303135389	0.572227249	0.962383134	0.984721708	0.999204098	0.894509836	0.993004482	0.984315959	0.985674848	0.981100314	0.999894755	0.875547447	0.959019383	0.982535242
chr1H	2581466	1.63134478	0.706903456	0.999959866	0.450208938	0.977439091	0.921695132	0.737073648	0.482104549	0.631055125	0.29684288	0.526990466	0.614246392	0.458547045	0.818366281	0.196583938	0.235698432	0.218862552	0.994716166	0.985123215	0.999204098	0.980529728	0.993004482	0.984315959	0.985674848	0.979263422	0.999894755	0.981004443	0.931070178	0.967774668
chr1H	2581484	2.98877361	0.6388402	0.999959866	0.546528953	0.999985708	0.8358186	0.349136861	0.520250387	0.365861005	0.55127597	0.961048893	0.615208834	0.271934922	0.693481728	0.690134833	0.050007721	0.432610676	0.994716166	0.984721708	0.999886351	0.953008681	0.994261463	0.989088364	0.985674848	0.960437058	0.997372836	0.998828305	0.665150178	0.981895443
chr1H	2584024	2.9002199	0.483296679	0.990699122	0.02477743	0.271616045	0.011061555	0.665499613	0.983258991	0.001333001	0.420535294	0.619223191	0.004789892	0.094877255	0.388648403	0.737102287	0.58125499	0.663059854	0.521299863	0.984846117	0.999886351	0.145638681	0.994261463	0.986841387	0.539573283	0.938398544	0.996081785	0.998828305	0.998949862	0.982535242
chr1H	3218772	2.87239589	0.353166662	0.900433348	0.712689163	0.999985708	0.429707303	0.744522944	0.702747717	0.954053584	0.649211263	0.185929658	0.213321614	0.584466176	0.627583619	0.284243663	0.485203381	0.939817813	0.988319195	0.985123215	0.999886351	0.984196729	0.994261463	0.979346059	0.95850551	0.979263422	0.996081785	0.989178438	0.996015416	0.991206766
chr1H	3218800	5.22693421	0.362445091	0.908321285	0.99815436	0.999985708	0.128775658	0.441523822	0.369289259	0.439432622	0.895372489	0.882116955	0.227442711	0.446520195	0.948756995	0.908191567	0.938868877	0.7255807	0.904549595	0.984721708	0.999204098	0.970439701	0.999201182	0.987783735	0.95850551	0.979263422	0.999894755	0.998828305	0.999526639	0.983193293
chr1H	3517618	3.81417424	0.021241005	0.264145473	0.176207334	0.664282806	0.079381267	0.258565096	0.381280668	0.719830381	0.00642641	0.385110183	0.165804812	0.554370533	0.387110489	0.305349852	0.497016085	0.833892368	0.850642925	0.984721708	0.999204098	0.982862593	0.993004482	0.984315959	0.926240635	0.979263422	0.996081785	0.989178438	0.998949862	0.988498049
chr1H	3517649	3.37976306	0.031067545	0.317947124	0.079987104	0.46255693	0.198476579	0.901833269	0.723607786	0.979676521	0.00980732	0.292889299	0.179842312	0.748873158	0.412560397	0.554179659	0.284870271	0.748995848	0.945036018	0.989560206	0.999886351	0.985083358	0.993004482	0.979346059	0.935965376	0.979757942	0.996081785	0.998828305	0.955288574	0.984169163
chr1H	3613315	1.22903216	0.962454353	0.999959866	0.68053076	0.999985708	0.982659545	0.308117662	0.493207935	0.922743112	0.400080724	0.077800159	0.747688414	0.820283695	0.591961738	0.550335299	0.748912284	0.047826215	0.994736898	0.984721708	0.999204098	0.982862593	0.993601414	0.979346059	0.985674848	0.979757942	0.996081785	0.998828305	0.998949862	0.791035327
chr1H	3807635	2.67699462	0.012966075	0.207601776	0.027985518	0.286926386	0.605505948	0.185155283	0.915366445	0.179338187	0.614217303	0.180585231	0.58570399	0.936280941	0.192917677	0.45570591	0.224363652	0.89278919	0.988319195	0.984721708	0.999886351	0.881757435	0.994261463	0.979346059	0.985674848	0.981100314	0.983590366	0.997866036	0.922496348	0.99015433
chr1H	3809084	3.6883091	0.641236512	0.999959866	0.99760602	0.999985708	0.517364366	0.25523991	0.738178712	0.425682899	0.443158955	0.450945761	0.440606963	0.944566791	0.486541307	0.56418958	0.28864053	0.645440616	0.988319195	0.984721708	0.999886351	0.966151185	0.994261463	0.984315959	0.985674848	0.981100314	0.996081785	0.998828305	0.955648004	0.982535242
chr1H	3809091	2.30529035	0.759001307	0.999959866	0.985964574	0.999985708	0.45065546	0.102588067	0.953086334	0.509977129	0.849625237	0.608926101	0.782542993	0.937952264	0.419304162	0.450806781	0.399214848	0.367261098	0.988319195	0.984721708	0.999886351	0.979825011	0.999201182	0.986841387	0.985674848	0.981100314	0.996081785	0.997253283	0.982489694	0.976300068
chr1H	3809093	2.30581901	0.759001307	0.999959866	0.985964574	0.999985708	0.45065546	0.102588067	0.953086334	0.509977129	0.849625237	0.608926101	0.782542993	0.937952264	0.419304162	0.450806781	0.399214848	0.367261098	0.988319195	0.984721708	0.999886351	0.979825011	0.999201182	0.986841387	0.985674848	0.981100314	0.996081785	0.997253283	0.982489694	0.976300068
chr1H	3809095	2.34163489	0.701584254	0.999959866	0.987520088	0.999985708	0.215365557	0.148403403	0.717456899	0.506006577	0.786813241	0.46548243	0.766766784	0.718920841	0.265519188	0.44662352	0.661701898	0.252943858	0.953885876	0.984721708	0.999886351	0.979825011	0.999201182	0.984315959	0.985674848	0.979263422	0.986986553	0.996944436	0.998949862	0.972096084
chr1H	3906795	1.88688194	0.989268614	0.999959866	0.952748724	0.999985708	0.390277941	0.931695514	0.339710506	0.444371601	0.738772148	0.966957814	0.812747098	0.061375483	0.357882763	0.452685525	0.661258816	0.130591539	0.988319195	0.989560206	0.999204098	0.970761867	0.999201182	0.989385588	0.985674848	0.923656425	0.996081785	0.997253283	0.998949862	0.924406575
chr1H	3906822	2.39348176	0.780908656	0.999959866	0.77707815	0.999985708	0.694563107	0.810247597	0.564306571	0.691196128	0.337413772	0.655923902	0.280623519	0.665480229	0.749779791	0.674193757	0.725688932	0.917933129	0.993117852	0.98678131	0.999886351	0.982862593	0.993004482	0.986868273	0.972633901	0.979263422	0.997932011	0.998828305	0.998949862	0.99015433
chr1H	3906861	1.03103945	0.969941848	0.999959866	0.886500728	0.999985708	0.282789091	0.911491152	0.234461712	0.68508951	0.498801864	0.884286524	0.05680471	0.474466938	0.555830731	0.539532978	0.599319039	0.517768319	0.976304598	0.989560206	0.985920269	0.982862593	0.994261463	0.987783735	0.811798638	0.979263422	0.996081785	0.998828305	0.998949862	0.982535242
chr1H	3906945	2.4613833	0.589689923	0.999959866	0.39602038	0.933197563	0.527001576	0.46603018	0.526430685	0.255009749	0.822819811	0.16336659	0.546018336	0.675691978	0.381913272	0.234691572	0.698854033	0.251876365	0.988319195	0.984721708	0.999886351	0.918343162	0.999201182	0.979346059	0.985674848	0.979263422	0.996081785	0.989178438	0.998949862	0.972096084
chr1H	3910741	2.59489908	0.616785575	0.999959866	0.631762511	0.999985708	0.660398652	0.835938579	0.857472123	0.757506626	0.887890258	0.409832919	0.031024945	0.477060275	0.077495337	0.433845329	0.02158314	0.253320803	0.991599188	0.988662541	0.999886351	0.982862593	0.999201182	0.984315959	0.768013847	0.979263422	0.960352837	0.995329253	0.505973653	0.972096084
chr1H	3910757	2.40583474	0.830911632	0.999959866	0.819775253	0.999985708	0.370676915	0.350293701	0.250877406	0.446571937	0.850987872	0.208161467	0.101002634	0.33172371	0.481040987	0.710005454	0.226089937	0.648817949	0.987573183	0.984721708	0.994331458	0.970761867	0.999201182	0.979346059	0.884001426	0.968412444	0.996081785	0.998828305	0.923579654	0.982535242
chr1H	3910816	3.42875499	0.733344988	0.999959866	0.599206263	0.999985708	0.440129329	0.537737271	0.662754731	0.575195412	0.436584762	0.301333485	0.215326035	0.846839056	0.886543671	0.860438513	0.685018023	0.27637804	0.988319195	0.984721708	0.999886351	0.979825011	0.994261463	0.979346059	0.95850551	0.979757942	0.999894755	0.998828305	0.998949862	0.974303431
chr1H	3910819	1.07693223	0.918046124	0.999959866	0.706605657	0.999985708	0.285230614	0.356196149	0.910047106	0.551879002	0.677752195	0.877562838	0.652154287	0.601756481	0.833424425	0.3671861	0.702344292	0.812183418	0.976304598	0.984721708	0.999886351	0.979825011	0.994261463	0.987783735	0.985674848	0.979263422	0.999894755	0.995329253	0.998949862	0.987046753
chr1H	4249389	0.9649011	0.990859984	0.999959866	0.995508922	0.999985708	0.637898911	0.20185482	0.544369748	0.764229476	0.470094261	0.886954924	0.131307457	0.612472903	0.747608629	0.360849822	0.87300781	0.46875203	0.990772578	0.984721708	0.999886351	0.982862593	0.994261463	0.987783735	0.905984899	0.979263422	0.997932011	0.995329253	0.998949862	0.982535242
chr1H	4249391	1.20956833	0.800285585	0.999959866	0.151158614	0.617160909	0.637648326	0.085180923	0.645158947	0.437211918	0.0920239	0.421775435	0.092809796	0.620444183	0.038243915	0.02238957	0.296171881	0.773536846	0.990772578	0.984721708	0.999886351	0.970439701	0.993004482	0.984315959	0.878089346	0.979263422	0.863679211	0.794784155	0.959019383	0.984169163
chr1H	4257052	3.08434237	0.5355844	0.999959866	0.350658469	0.890489673	0.749883501	0.346045566	0.026563811	0.793864967	0.427173944	0.899258088	0.988279489	0.263918667	0.846894079	0.303170325	0.581120321	0.710402608	0.994716166	0.984721708	0.790412301	0.982862593	0.994261463	0.987783735	0.988388876	0.960321506	0.999894755	0.989178438	0.998949862	0.982535242
chr1H	4257106	2.4204543	0.276354701	0.822257078	0.070217897	0.436646712	0.752157342	0.161375705	0.123469526	0.08916803	0.649149436	0.523726001	0.405316618	0.298192745	0.817430876	0.919389323	0.196021376	0.899340371	0.994716166	0.984721708	0.943528055	0.776204926	0.994261463	0.984315959	0.985674848	0.960437058	0.999894755	0.998828305	0.904383465	0.99015433
chr1H	4309045	3.2901055	0.39650449	0.934588295	0.950162584	0.999985708	0.01265107	0.345824844	0.719686659	0.94042904	0.362308617	0.734740295	0.198081682	0.796986937	0.122284559	0.574964021	0.580419137	0.288183138	0.555706738	0.984721708	0.999886351	0.983504929	0.993004482	0.987783735	0.954768543	0.979757942	0.970944406	0.998828305	0.998949862	0.974303431
chr1H	4309063	4.50120262	0.847631243	0.999959866	0.987264214	0.999985708	0.135580565	0.971296289	0.641888551	0.552793023	0.141469054	0.345516018	0.998882776	0.863775445	0.896424604	0.686112579	0.873841778	0.613629508	0.914603976	0.991252974	0.999886351	0.979825011	0.993004482	0.979346059	0.98876082	0.979757942	0.999894755	0.998828305	0.998949862	0.982535242
chr1H	4309095	4.49166223	0.847631243	0.999959866	0.987264214	0.999985708	0.135580565	0.971296289	0.641888551	0.552793023	0.141469054	0.345516018	0.998882776	0.863775445	0.896424604	0.686112579	0.873841778	0.613629508	0.914603976	0.991252974	0.999886351	0.979825011	0.993004482	0.979346059	0.98876082	0.979757942	0.999894755	0.998828305	0.998949862	0.982535242
chr1H	4427398	4.77258797	0.49717781	0.998827481	0.982416218	0.999985708	0.092125614	0.977851393	0.426783428	0.359790933	0.505974236	0.97127069	0.925359508	0.477356825	0.069925929	0.188257088	0.12762126	0.633364329	0.859547721	0.991252974	0.999204098	0.9527684	0.994261463	0.989385588	0.985674848	0.979263422	0.954705551	0.974970692	0.852238852	0.982535242
chr1H	4427451	2.09874992	0.948816965	0.999959866	0.979301283	0.999985708	0.534684846	0.949283051	0.479048428	0.73908617	0.410004192	0.347464093	0.726348137	0.389563169	0.791013885	0.247700499	0.520045973	0.716710288	0.988319195	0.989560206	0.999204098	0.982862593	0.994261463	0.979346059	0.985674848	0.975811479	0.999894755	0.989178438	0.998949862	0.982535242
chr1H	4483609	3.05402984	0.559234707	0.999959866	0.678980263	0.999985708	0.983918743	0.739598575	0.478747818	0.94866697	0.695059084	0.302999379	0.783352626	0.122090667	0.842517841	0.979604016	0.441514533	0.897108636	0.994772348	0.985123215	0.999204098	0.983504929	0.997150216	0.979346059	0.985674848	0.944222777	0.999894755	0.998828305	0.989425458	0.99015433
chr1H	4483663	3.87417747	0.6772705	0.999959866	0.844148701	0.999985708	0.557794306	0.597422073	0.115224949	0.209941918	0.275490568	0.291964441	0.48183042	0.184494004	0.089785978	0.289663143	0.371832283	0.263616785	0.988319195	0.984721708	0.939880218	0.899545563	0.993004482	0.979346059	0.985674848	0.951882483	0.963422316	0.989178438	0.97312159	0.974303431
chr1H	4584695	2.50621461	0.46122541	0.975754847	0.663613883	0.999985708	0.76199332	0.96046686	0.192532105	0.992670779	0.941917114	0.493932347	0.218035965	0.400099253	0.337526765	0.642526844	0.527749718	0.576758689	0.994716166	0.990277101	0.966293389	0.98577941	0.999201182	0.984315959	0.95850551	0.976690646	0.996081785	0.998828305	0.998949862	0.982535242
chr1H	4584707	2.58265645	0.552659054	0.999959866	0.840675988	0.999985708	0.450397968	0.497136517	0.781608252	0.947796873	0.673204911	0.789696222	0.499984439	0.396085389	0.696425951	0.464992986	0.115183863	0.389274991	0.988319195	0.984721708	0.999886351	0.983504929	0.994261463	0.987783735	0.985674848	0.976690646	0.997372836	0.997866036	0.831629024	0.976300068
chr1H	4638326	1.37935416	0.797302077	0.999959866	0.25018541	0.778263237	0.024150175	0.326209473	0.885778616	0.25203808	0.041791783	0.201071564	0.326805762	0.937381337	0.735009013	0.095484644	0.170689422	0.183601933	0.662409853	0.984721708	0.999886351	0.916993678	0.993004482	0.979346059	0.983573176	0.981100314	0.997932011	0.913438905	0.883620469	0.954577701
chr1H	4638408	3.30132164	0.534685184	0.999959866	0.57261186	0.999985708	0.302641211	0.848582168	0.011117541	0.436398526	0.755760488	0.153838674	0.464059882	0.222187808	0.611525659	0.723405479	0.938399398	0.276853917	0.977891996	0.988943569	0.746367139	0.970439701	0.999201182	0.979346059	0.985674848	0.955341403	0.996081785	0.998828305	0.999526639	0.974303431
chr1H	4805852	2.49838674	0.617926529	0.999959866	0.378300851	0.915040805	0.587867553	0.999090499	0.105888135	0.859326814	0.934436876	0.653069253	0.831107287	0.603186603	0.690960332	0.433596503	0.395365691	0.443260221	0.988319195	0.991252974	0.933147672	0.982862593	0.999201182	0.986868273	0.985674848	0.979263422	0.997372836	0.995329253	0.982029935	0.982535242
chr1H	4805873	1.17156953	0.755246851	0.999959866	0.460244043	0.982792813	0.274436148	0.865974241	0.864424701	0.888594906	0.888800338	0.401130628	0.666383922	0.690739294	0.907485998	0.59589682	0.525735723	0.938817442	0.976304598	0.989560206	0.999886351	0.982862593	0.999201182	0.984315959	0.985674848	0.979263422	0.999894755	0.998828305	0.998949862	0.991036642
chr1H	4818698	6.73427378	0.476106619	0.985370103	0.769769379	0.999985708	0.649330706	0.160031881	0.05509403	0.042916729	0.552825626	0.55714807	0.310552254	0.00943486	0.871395808	0.527268731	0.783436804	0.567865505	0.991538034	0.984721708	0.86854682	0.644975519	0.994261463	0.984315959	0.978956133	0.84488976	0.999894755	0.998828305	0.998949862	0.982535242
chr1H	4818750	2.80695651	0.162085542	0.661674617	0.195803884	0.696565068	0.861053284	0.205992732	0.24638307	0.036203917	0.946024858	0.739688867	0.030979874	0.158876504	0.499887835	0.439254097	0.690044516	0.533612269	0.994716166	0.984721708	0.993547417	0.617106567	0.999201182	0.987783735	0.768013847	0.948764548	0.996081785	0.995329253	0.998949862	0.982535242
chr1H	4818751	2.81187634	0.162085542	0.661674617	0.195803884	0.696565068	0.861053284	0.205992732	0.24638307	0.036203917	0.946024858	0.739688867	0.030979874	0.158876504	0.499887835	0.439254097	0.690044516	0.533612269	0.994716166	0.984721708	0.993547417	0.617106567	0.999201182	0.987783735	0.768013847	0.948764548	0.996081785	0.995329253	0.998949862	0.982535242
chr1H	4818761	2.80244449	0.162085542	0.661674617	0.195803884	0.696565068	0.861053284	0.205992732	0.24638307	0.036203917	0.946024858	0.739688867	0.030979874	0.158876504	0.499887835	0.439254097	0.690044516	0.533612269	0.994716166	0.984721708	0.993547417	0.617106567	0.999201182	0.987783735	0.768013847	0.948764548	0.996081785	0.995329253	0.998949862	0.982535242
chr1H	4833760	3.15367921	0.628115729	0.999959866	0.131612232	0.580106715	0.593315303	0.46697518	0.114597608	0.596272258	0.614927183	0.975299283	0.483513431	0.48512609	0.596191378	0.222557137	0.543490448	0.986879781	0.988319195	0.984721708	0.939880218	0.979865381	0.994261463	0.989589684	0.985674848	0.979263422	0.996081785	0.989178438	0.998949862	0.992253106
chr1H	4833763	3.26463423	0.628115729	0.999959866	0.131612232	0.580106715	0.593315303	0.46697518	0.114597608	0.596272258	0.614927183	0.975299283	0.483513431	0.48512609	0.596191378	0.222557137	0.543490448	0.986879781	0.988319195	0.984721708	0.939880218	0.979865381	0.994261463	0.989589684	0.985674848	0.979263422	0.996081785	0.989178438	0.998949862	0.992253106
chr1H	4833764	3.27612348	0.628115729	0.999959866	0.131612232	0.580106715	0.593315303	0.46697518	0.114597608	0.596272258	0.614927183	0.975299283	0.483513431	0.48512609	0.596191378	0.222557137	0.543490448	0.986879781	0.988319195	0.984721708	0.939880218	0.979865381	0.994261463	0.989589684	0.985674848	0.979263422	0.996081785	0.989178438	0.998949862	0.992253106
chr1H	4833821	1.89526995	0.876494942	0.999959866	0.973131722	0.999985708	0.232795485	0.267849142	0.475415157	0.656666232	0.983167932	0.960912275	0.69104016	0.973674372	0.451333781	0.792130439	0.814259455	0.952125898	0.959522825	0.984721708	0.999204098	0.981451189	0.999201182	0.989088364	0.985674848	0.982396034	0.996081785	0.998828305	0.998949862	0.992253106
chr1H	4833822	1.57656536	0.824758141	0.999959866	0.552983488	0.999985708	0.381962592	0.257142509	0.8806735	0.982394938	0.687072194	0.508251216	0.833624673	0.379410649	0.467786287	0.665395179	0.675323622	0.953642896	0.988319195	0.984721708	0.999886351	0.985083358	0.995334098	0.984315959	0.985674848	0.97506211	0.996081785	0.998828305	0.998949862	0.992253106
chr1H	4833831	1.38858619	0.426951855	0.960349823	0.288282814	0.827266867	0.746241383	0.919184899	0.7531618	0.747152031	0.744114278	0.638339033	0.011212312	0.279325092	0.520611165	0.972017174	0.088575414	0.641933957	0.994716166	0.989560206	0.999886351	0.982862593	0.999201182	0.986868273	0.635719224	0.960437058	0.996081785	0.998828305	0.774793452	0.982535242
chr1H	4833832	1.43958889	0.414327414	0.951231288	0.257134506	0.787325787	0.7575183	0.984745017	0.579745222	0.718035876	0.790355852	0.523722542	0.002742359	0.177264374	0.430851154	0.931361881	0.091426127	0.708180696	0.994716166	0.991252974	0.999886351	0.982862593	0.999201182	0.984315959	0.473592411	0.948764548	0.996081785	0.998828305	0.782350619	0.982535242
chr1H	4833834	1.42982485	0.420658129	0.95527154	0.248999191	0.776160412	0.7936671	0.989043453	0.604929801	0.797284968	0.671295095	0.6156818	0.00673348	0.275734576	0.414128585	0.939817289	0.091339743	0.709297732	0.994716166	0.991252974	0.999886351	0.982862593	0.994261463	0.986841387	0.57156663	0.960437058	0.996081785	0.998828305	0.782350619	0.982535242
chr1H	4833841	2.43981005	0.371285219	0.915411891	0.16914318	0.650220604	0.801593559	0.922964364	0.045955788	0.369974731	0.630330005	0.46180817	0.143106519	0.185624711	0.770854198	0.375564131	0.802379674	0.757320689	0.994716166	0.989560206	0.834489489	0.954820861	0.994261463	0.984315959	0.920246395	0.951952078	0.997991994	0.995329253	0.998949862	0.984169163
chr1H	4849276	1.68706171	0.962055041	0.999959866	0.927049079	0.999985708	0.403758795	0.270242239	0.982154304	0.166451481	0.191536943	0.385966508	0.045707286	0.341427834	0.987888189	0.451435439	0.178009766	0.072437692	0.988319195	0.984721708	0.999886351	0.875480553	0.993004482	0.984315959	0.768647056	0.968412444	0.999894755	0.997253283	0.891045435	0.848489079
chr1H	4849298	3.83263028	0.686513315	0.999959866	0.753525716	0.999985708	0.451367597	0.658146186	0.060979314	0.867914555	0.313364394	0.14452488	0.410515255	0.857507727	0.630679504	0.764572135	0.8504106	0.660710588	0.988319195	0.984846117	0.871724821	0.982862593	0.993004482	0.979346059	0.985674848	0.979757942	0.996081785	0.998828305	0.998949862	0.982535242
chr1H	5046361	2.48066707	0.378114164	0.920987431	0.295485468	0.835316463	0.492662384	0.770506344	0.210877129	0.073386178	0.693711481	0.064306294	0.927070922	0.815679941	0.479478653	0.522016473	0.108998734	0.800092051	0.988319195	0.986161586	0.976267875	0.748052178	0.997150216	0.979346059	0.985674848	0.979757942	0.996081785	0.998828305	0.819654897	0.985827758
chr1H	5046383	3.57092051	0.893893643	0.999959866	0.764989899	0.999985708	0.526485994	0.731014847	0.788712226	0.890867296	0.15490893	0.398116933	0.179913075	0.536067076	0.655199229	0.558979968	0.68245122	0.233187457	0.988319195	0.985123215	0.999886351	0.982862593	0.993004482	0.984315959	0.935965376	0.979263422	0.996081785	0.998828305	0.998949862	0.967774668
chr1H	5069805	5.73795096	0.10523018	0.545897899	0.585647813	0.999985708	0.909996351	0.33134281	0.387622812	0.737052259	0.464998367	0.562755876	0.583836789	0.32291811	0.317852619	0.005625977	0.857397901	0.684901296	0.994716166	0.984721708	0.999204098	0.982862593	0.994261463	0.984315959	0.985674848	0.966872201	0.996081785	0.663153639	0.998949862	0.982535242
chr1H	5483688	2.21053564	0.584482154	0.999959866	0.565995913	0.999985708	0.097641457	0.853261458	0.75650463	0.360146531	0.529797101	0.158798176	0.458486181	0.041358291	0.401435519	0.943903668	0.886776414	0.273551619	0.870042157	0.989472534	0.999886351	0.9527684	0.994261463	0.979346059	0.985674848	0.915002415	0.996081785	0.998828305	0.998949862	0.974303431
chr1H	5843326	3.3606758	0.287276368	0.834357329	0.372595139	0.910426664	0.128256929	0.429612081	0.18391821	0.596150197	0.914741417	0.33016381	0.082975126	0.941195541	0.728605996	0.987916074	0.888622856	0.560169597	0.904549595	0.984721708	0.964807942	0.979865381	0.999201182	0.979346059	0.867731287	0.981100314	0.997932011	0.999919487	0.998949862	0.982535242
chr1H	5904837	3.15789461	0.517482845	0.999959866	0.238959415	0.763899111	0.012569091	0.563451228	0.821711216	0.454353663	0.185956461	0.238730375	0.387718765	0.435328911	0.634682145	0.992202823	0.758262922	0.99653908	0.555263302	0.984721708	0.999886351	0.970991876	0.993004482	0.979346059	0.985674848	0.979263422	0.996081785	0.999919487	0.998949862	0.99227038
chr1H	5907545	3.3523896	0.590518357	0.999959866	0.070000021	0.435946446	0.086252538	0.416125517	0.926218873	0.261239983	0.224104784	0.11294427	0.879149543	0.62489034	0.842921818	0.763224465	0.738585595	0.103513074	0.854973358	0.984721708	0.999886351	0.921451086	0.993004482	0.979346059	0.985674848	0.979263422	0.999894755	0.998828305	0.998949862	0.895243286
chr1H	5907568	3.4171957	0.474776764	0.984162582	0.346151706	0.887847729	0.013751156	0.412661228	0.817285046	0.433721051	0.362152809	0.340020591	0.459393718	0.312710598	0.379837865	0.736575443	0.800985065	0.980989839	0.562739252	0.984721708	0.999886351	0.970212276	0.993004482	0.979346059	0.985674848	0.96414516	0.996081785	0.998828305	0.998949862	0.992253106
chr1H	5907602	3.41568556	0.474776764	0.984162582	0.346151706	0.887847729	0.013751156	0.412661228	0.817285046	0.433721051	0.362152809	0.340020591	0.459393718	0.312710598	0.379837865	0.736575443	0.800985065	0.980989839	0.562739252	0.984721708	0.999886351	0.970212276	0.993004482	0.979346059	0.985674848	0.96414516	0.996081785	0.998828305	0.998949862	0.992253106
chr1H	5912566	3.24946064	0.045086032	0.372297571	0.090320076	0.488862073	0.948887634	0.192062859	0.407797532	0.039014313	0.434527095	0.062045151	0.392848137	0.674334266	0.326219058	0.874732232	0.462482825	0.142060823	0.994716166	0.984721708	0.999204098	0.632772178	0.994261463	0.979346059	0.985674848	0.979263422	0.996081785	0.998828305	0.99250897	0.937382617
chr1H	6144157	3.04088488	0.726779647	0.999959866	0.778518852	0.999985708	0.410671104	0.288277558	0.399211889	0.907342206	0.826472389	0.648882697	0.50611997	0.340521061	0.443938749	0.688098828	0.794097598	0.90127208	0.988319195	0.984721708	0.999204098	0.982862593	0.999201182	0.986868273	0.985674848	0.968412444	0.996081785	0.998828305	0.998949862	0.99015433
chr1H	6263920	0.97861233	0.907098328	0.999959866	0.420990752	0.954374609	0.118453564	0.242573712	0.266437145	0.688147182	0.203078209	0.112455874	0.300043628	0.68333955	0.156054195	0.695684949	0.910981806	0.044040295	0.904245727	0.984721708	0.999204098	0.982862593	0.993004482	0.979346059	0.978169331	0.979263422	0.982592014	0.998828305	0.999526639	0.776962494
chr1H	6263925	0.987209	0.924492865	0.999959866	0.537104247	0.999985708	0.111549162	0.316123619	0.029005295	0.607533645	0.263266834	0.125385956	0.98066924	0.806482036	0.419366773	0.65253392	0.621768625	0.019166176	0.892503493	0.984721708	0.790799494	0.979865381	0.993004482	0.979346059	0.987469451	0.979757942	0.996081785	0.998828305	0.998949862	0.671457634
chr1H	6409437	1.70437596	0.147208364	0.634630053	0.20642503	0.716278315	0.265030042	0.614001414	0.801884736	0.796687607	0.721579306	0.283173772	0.420995181	0.582844745	0.625303717	0.754407887	0.834922659	0.376504051	0.976304598	0.984721708	0.999886351	0.982862593	0.998450231	0.979346059	0.985674848	0.979263422	0.996081785	0.998828305	0.998949862	0.976300068
chr1H	6409458	2.32755573	0.443062069	0.966629208	0.23373224	0.756380839	0.137961396	0.72995537	0.539855481	0.989120964	0.023457264	0.242589797	0.285876886	0.520839325	0.863078245	0.57739937	0.059566192	0.357415407	0.917373594	0.985123215	0.999886351	0.98577941	0.993004482	0.979346059	0.976014361	0.979263422	0.999894755	0.998828305	0.707368075	0.976300068
chr1H	6473079	5.91129314	0.119342843	0.574969669	0.324350575	0.869247457	0.124810727	0.382235408	0.164144107	0.298158746	0.648213917	0.790771295	0.129657854	0.934902207	0.75961979	0.748939805	0.784503828	0.463586299	0.904549595	0.984721708	0.949976291	0.928028784	0.994261463	0.987783735	0.905874364	0.981100314	0.997932011	0.998828305	0.998949862	0.982535242
chr1H	6480936	3.92538326	0.454466681	0.971219947	0.682414164	0.999985708	0.319761325	0.079885321	0.052005538	0.123678579	0.323598446	0.419596407	0.149417994	0.995587338	0.174561633	0.013802816	0.233395492	0.859142955	0.981221577	0.984721708	0.854379409	0.823271346	0.993004482	0.984315959	0.920246395	0.982712076	0.983590366	0.759384123	0.930234194	0.989790247
chr1H	6480996	4.56327951	0.394228915	0.933696129	0.710139204	0.999985708	0.440452218	0.060913545	0.136381405	0.073230654	0.445018801	0.591145967	0.369516368	0.610159124	0.152410778	0.012963038	0.409325091	0.785575083	0.988319195	0.984721708	0.946794827	0.747160589	0.994261463	0.986329824	0.985674848	0.979263422	0.979976652	0.759384123	0.985503597	0.984320779
chr1H	6482595	2.04875162	0.85080132	0.999959866	0.627589569	0.999985708	0.418123708	0.111082164	0.060032384	0.128077283	0.636212937	0.397721832	0.074104565	0.147796059	0.76323021	0.721018659	0.614026915	0.270006753	0.988319195	0.984721708	0.87050732	0.830135837	0.994261463	0.984315959	0.855235832	0.948764548	0.997932011	0.998828305	0.998949862	0.974303431
chr1H	6631741	4.11178899	0.188954267	0.703864263	0.043543069	0.353276656	0.16479031	0.555636796	0.210027542	0.167352281	0.53646736	0.425875458	0.933214321	0.896293882	0.971559399	0.17315906	0.745346311	0.026617354	0.929851118	0.984721708	0.976267875	0.875480553	0.994261463	0.984315959	0.985674848	0.979757942	0.999894755	0.967630505	0.998949862	0.715160558
chr1H	6634802	1.71499201	0.477033299	0.985898433	0.260440127	0.791466263	0.019209415	0.333812942	0.232131466	0.017115337	0.6420973	0.90272344	0.054697713	0.445655754	0.756690586	0.664414388	0.461056635	0.932035514	0.613449435	0.984721708	0.983978247	0.504558991	0.994261463	0.987783735	0.806851219	0.979263422	0.997932011	0.998828305	0.992412343	0.990592794
chr1H	6754791	3.61232625	0.304979302	0.855296808	0.959470482	0.999985708	0.055494496	0.846146656	0.268336725	0.038692163	0.783056953	0.112859742	0.79146436	0.057407996	0.809490769	0.680845675	0.787481763	0.10003418	0.796192467	0.988662541	0.999204098	0.631088177	0.999201182	0.979346059	0.985674848	0.915002415	0.999894755	0.998828305	0.998949862	0.894730494
chr1H	6754823	7.53270752	0.043623188	0.368420706	0.675363001	0.999985708	0.908995395	0.462920537	0.803634479	0.77745853	0.491294251	0.594722958	0.759109861	0.798439317	0.780193859	0.208829356	0.268734116	0.368141269	0.994716166	0.984721708	0.999886351	0.982862593	0.994261463	0.9865956	0.985674848	0.979757942	0.997991994	0.989178438	0.947801241	0.976300068
chr1H	6930827	3.431557	0.983653885	0.999959866	0.946364215	0.999985708	0.589307866	0.884364842	0.539857392	0.831010093	0.515958622	0.680331404	0.262937092	0.445287829	0.795712298	0.862637062	0.672513945	0.640512205	0.988319195	0.989560206	0.999886351	0.982862593	0.994261463	0.987446937	0.972042683	0.979263422	0.999894755	0.998828305	0.998949862	0.982535242
chr1H	6930868	2.68437457	0.887671209	0.999959866	0.962354405	0.999985708	0.061335805	0.904542173	0.840911639	0.900720693	0.286538319	0.887992954	0.336051495	0.826798018	0.340988872	0.866746696	0.631487481	0.675817956	0.818181181	0.989560206	0.999886351	0.982862593	0.993004482	0.987783735	0.98370915	0.979757942	0.996081785	0.998828305	0.998949862	0.982535242
chr1H	6930888	3.4279199	0.001246712	0.068241351	0.001759894	0.077307194	0.048901054	0.747396255	0.582504187	0.130568606	0.359118567	0.831774754	0.039137983	0.967607029	0.606779833	0.419039622	0.847096447	0.146239266	0.771804614	0.985703105	0.999886351	0.835448348	0.993004482	0.987783735	0.768041701	0.981856503	0.996081785	0.995329253	0.998949862	0.937964654
chr1H	7105115	3.28532346	0.287328242	0.834413755	0.314262368	0.859142046	0.291043097	0.23305008	0.804798187	0.694393444	0.963190464	0.897493483	0.9747597	0.79851909	0.148321489	0.489059023	0.808821686	0.505450351	0.976304598	0.984721708	0.999886351	0.982862593	0.999201182	0.987783735	0.987454724	0.979757942	0.979717547	0.998198269	0.998949862	0.982535242
chr1H	7105205	1.35775115	0.963393682	0.999959866	0.671275617	0.999985708	0.570230225	0.748560302	0.999638395	0.31751687	0.334147428	0.446297623	0.93568016	0.607454257	0.110950345	0.945063849	0.76792655	0.481801983	0.988319195	0.985703105	0.999886351	0.936022086	0.993004482	0.984315959	0.985674848	0.979263422	0.963422316	0.998828305	0.998949862	0.982535242
chr1H	7409573	2.36766362	0.452068786	0.970163263	0.009648894	0.174295575	0.131557923	0.871111027	0.519244603	0.092254315	0.068976744	0.164011524	0.728205111	0.103311739	0.021036647	0.595001241	0.238764877	0.160405505	0.908514281	0.989560206	0.999886351	0.782783403	0.993004482	0.979346059	0.985674848	0.938398544	0.783681629	0.998828305	0.934082551	0.944241153
chr1H	7409597	1.60531952	0.812417779	0.999959866	0.314862217	0.859536064	0.753984963	0.035943482	0.822989747	0.062996684	0.279571467	0.537269064	0.200135386	0.090682458	0.098644442	0.741786892	0.214489841	0.673338746	0.994716166	0.975026089	0.999886351	0.724919898	0.993004482	0.984315959	0.954768543	0.938398544	0.963422316	0.998828305	0.917715658	0.982535242
chr1H	7409612	3.32782498	0.214439936	0.737937809	0.005476943	0.137814024	0.548386742	0.491346424	0.914695444	0.344069718	0.135244992	0.258974153	0.544433941	0.075501776	0.029801655	0.729951317	0.313075061	0.26892798	0.988319195	0.984721708	0.999886351	0.948743133	0.993004482	0.979346059	0.985674848	0.938398544	0.821345714	0.998828305	0.963339016	0.974303431
chr1H	7417637	3.38397498	0.189668719	0.704948887	0.131469898	0.579950165	0.666149234	0.926311656	0.694666418	0.030955342	0.072586905	0.751357228	0.169933531	0.473651934	0.843097573	0.469290654	0.243875253	0.137882779	0.992510097	0.989560206	0.999886351	0.590586795	0.993004482	0.987783735	0.93012638	0.979263422	0.999894755	0.998198269	0.937583986	0.932807426
chr1H	7434350	2.03471721	0.805451152	0.999959866	0.854341339	0.999985708	0.321730955	0.63925286	0.729364643	0.98188727	0.56517022	0.921487373	0.922828534	0.833508522	0.986667498	0.465611757	0.572932416	0.550556539	0.981221577	0.984846117	0.999886351	0.985083358	0.994261463	0.987783735	0.985674848	0.979757942	0.999894755	0.997866036	0.998949862	0.982535242
chr1H	7434405	2.19100267	0.871225452	0.999959866	0.887431026	0.999985708	0.379519897	0.484922305	0.854195869	0.941944683	0.330164105	0.858269187	0.794555602	0.692055262	0.780056405	0.405209964	0.823811389	0.616842808	0.988319195	0.984721708	0.999886351	0.983504929	0.993004482	0.987783735	0.985674848	0.979263422	0.997991994	0.995329253	0.998949862	0.982535242
chr1H	7715505	1.73719797	0.893963981	0.999959866	0.938045309	0.999985708	0.596705554	0.990125226	0.818284355	0.607560023	0.628392288	0.801001307	0.355701008	0.150186308	0.352953977	0.818136168	0.747365387	0.253671221	0.988319195	0.991252974	0.999886351	0.979865381	0.994261463	0.987783735	0.98370915	0.948764548	0.996081785	0.998828305	0.998949862	0.972096084
chr1H	7715522	2.0121729	0.960080607	0.999959866	0.975110154	0.999985708	0.837179826	0.318767227	0.669190821	0.100175208	0.346842056	0.732354172	0.072822006	0.113310632	0.355113381	0.254746157	0.593342136	0.061547535	0.994716166	0.984721708	0.999886351	0.78501889	0.993004482	0.987783735	0.855235832	0.938398544	0.996081785	0.989178438	0.998949862	0.833465418
chr1H	7715541	1.32682745	0.636597468	0.999959866	0.235330849	0.758133808	0.474156656	0.327794435	0.278403792	0.063166182	0.974949332	0.498891316	0.287596331	0.856106023	0.329041125	0.360505146	0.744243781	0.846167993	0.988319195	0.984721708	0.999204098	0.725252196	0.999201182	0.984315959	0.976014361	0.979757942	0.996081785	0.995329253	0.998949862	0.989512559
chr1H	7749931	2.10188751	0.982057845	0.999959866	0.999017937	0.999985708	0.977280516	0.819063014	0.137675624	0.439613995	0.956505609	0.599809057	0.430153461	0.41364613	0.70870434	0.35518807	0.717967227	0.295436557	0.994716166	0.98678131	0.946794827	0.970439701	0.999201182	0.986841387	0.985674848	0.976690646	0.997372836	0.995329253	0.998949862	0.974303431
chr1H	7820558	2.57329326	0.971510423	0.999959866	0.7601091	0.999985708	0.553708872	0.810391098	0.59763844	0.663391019	0.474257383	0.737006092	0.239388733	0.93938056	0.510313637	0.870581142	0.177165816	0.531208189	0.988319195	0.98678131	0.999886351	0.982817181	0.994261463	0.987783735	0.959845653	0.981100314	0.996081785	0.998828305	0.891045435	0.982535242
chr1H	7835718	1.50651961	0.570647606	0.999959866	0.956196354	0.999985708	0.870885033	0.222591445	0.491043126	0.159167621	0.851442356	0.584743873	0.437246646	0.101511841	0.857763314	0.945810262	0.70586874	0.891842845	0.994716166	0.984721708	0.999204098	0.867775528	0.999201182	0.986329824	0.985674848	0.938398544	0.999894755	0.998828305	0.998949862	0.99015433
chr1H	7836690	1.76290584	0.229135411	0.76012339	0.117217921	0.550443677	0.321186169	0.52364432	0.614512497	0.712216322	0.620487604	0.171639815	0.071365636	0.414186262	0.48049865	0.316527851	0.794930418	0.649838123	0.981221577	0.984721708	0.999886351	0.982862593	0.994261463	0.979346059	0.850613281	0.977119177	0.996081785	0.989178438	0.998949862	0.982535242
chr1H	7836720	1.13186461	0.967576711	0.999959866	0.897094568	0.999985708	0.671682229	0.160683397	0.74716757	0.558297382	0.982433759	0.48122338	0.279707332	0.81836072	0.182111108	0.636821305	0.640247775	0.833754875	0.992730518	0.984721708	0.999886351	0.979825011	0.999201182	0.984315959	0.972410379	0.979757942	0.983590366	0.998828305	0.998949862	0.988498049
chr1H	7836738	1.1163954	0.967576711	0.999959866	0.897094568	0.999985708	0.671682229	0.160683397	0.74716757	0.558297382	0.982433759	0.48122338	0.279707332	0.81836072	0.182111108	0.636821305	0.640247775	0.833754875	0.992730518	0.984721708	0.999886351	0.979825011	0.999201182	0.984315959	0.972410379	0.979757942	0.983590366	0.998828305	0.998949862	0.988498049
chr1H	7836754	2.46668487	0.203942637	0.726393654	0.033465471	0.311980472	0.588861586	0.283315484	0.711998196	0.848274738	0.319920283	0.337557179	0.13715548	0.149532648	0.142576203	0.695264395	0.858620802	0.912850731	0.988319195	0.984721708	0.999886351	0.982862593	0.993004482	0.979346059	0.913950189	0.948764548	0.979717547	0.998828305	0.998949862	0.99015433
chr1H	7836763	2.19880546	0.219340088	0.74598163	0.026723379	0.281841329	0.584990001	0.228849123	0.620729726	0.800395918	0.3959906	0.278680732	0.127141967	0.147828167	0.151989999	0.76940669	0.815541233	0.869099843	0.988319195	0.984721708	0.999886351	0.982862593	0.993004482	0.979346059	0.903451987	0.948764548	0.979717547	0.998828305	0.998949862	0.989790247
chr1H	8148388	1.10809833	0.965857378	0.999959866	0.985342522	0.999985708	0.653158387	0.07291186	0.799141761	0.831419246	0.249712942	0.741819564	0.608614625	0.224848922	0.883862069	0.513262926	0.97519651	0.784518543	0.991538034	0.984721708	0.999886351	0.982862593	0.993004482	0.987783735	0.985674848	0.955341403	0.999894755	0.998828305	0.999526639	0.98430811
chr1H	8148414	1.82570447	0.969942709	0.999959866	0.998600962	0.999985708	0.247047136	0.524681209	0.598009799	0.728655956	0.766874762	0.523781185	0.185598602	0.307933794	0.748127323	0.76413733	0.470449699	0.776084563	0.967140671	0.984721708	0.999886351	0.982862593	0.999201182	0.984315959	0.944135581	0.962217598	0.997932011	0.998828305	0.993892322	0.984169163
chr1H	8148416	4.87970714	0.169123886	0.675078096	0.994669452	0.999985708	0.078654472	0.379195102	0.76681559	0.164245794	0.414501236	0.951693949	0.82460946	0.540300262	0.705300677	0.668521879	0.414071771	0.862114959	0.849250117	0.984721708	0.999886351	0.87403102	0.994261463	0.988656077	0.985674848	0.979263422	0.997372836	0.998828305	0.985585795	0.989790247
chr1H	8217630	2.80378631	0.435863356	0.964801624	0.114001993	0.545024889	0.549546972	0.075979745	0.531142363	0.087064202	0.074439534	0.741834475	0.764942972	0.988015255	0.972460175	0.203445693	0.088571048	0.507469432	0.988319195	0.984721708	0.999886351	0.776204926	0.993004482	0.987783735	0.985674848	0.982712076	0.999894755	0.989178438	0.774793452	0.982535242
chr1H	8217685	2.8580362	0.952389069	0.999959866	0.988281819	0.999985708	0.820243896	0.891950238	0.941173793	0.647400911	0.629283117	0.180593657	0.142930309	0.10008012	0.823057538	0.416336112	0.665847856	0.730854753	0.994716166	0.989560206	0.999886351	0.981401071	0.994261463	0.979346059	0.920246395	0.938398544	0.999894755	0.995329253	0.998949862	0.983833082
chr1H	8275591	2.27682879	0.864776197	0.999959866	0.822735762	0.999985708	0.959819632	0.923527565	0.614247057	0.311336302	0.754490181	0.166346499	0.380584944	0.566921076	0.804922192	0.986264393	0.901507093	0.127864205	0.994716166	0.989560206	0.999886351	0.934864331	0.999201182	0.979346059	0.985674848	0.979263422	0.999894755	0.999617342	0.999526639	0.917439646
chr1H	8275638	4.39788751	0.160905256	0.65903049	0.243208758	0.769039596	0.443878382	0.852435444	0.330319779	0.002454962	0.097063297	0.405930366	0.009410982	0.07480703	0.003652153	0.089016939	0.414261816	0.527473538	0.988319195	0.989472534	0.999204098	0.207955363	0.993004482	0.984315959	0.606947522	0.938398544	0.592332018	0.907005238	0.985585795	0.982535242
chr1H	8494003	4.00996084	0.88681495	0.999959866	0.57177549	0.999985708	0.360626655	0.688460692	0.696234821	0.824302445	0.425642188	0.246241036	0.50570993	0.902280905	0.616592496	0.294215243	0.947880346	0.802589839	0.98596549	0.984846117	0.999886351	0.982862593	0.994261463	0.979346059	0.985674848	0.979757942	0.996081785	0.989178438	0.999526639	0.986534388
chr1H	8494045	1.98562009	0.59305863	0.999959866	0.576712241	0.999985708	0.579678737	0.784016698	0.587775439	0.983267341	0.197804859	0.502473007	0.956412104	0.717310875	0.598968495	0.327758383	0.905723835	0.788245908	0.988319195	0.986588433	0.999886351	0.985305653	0.993004482	0.984315959	0.986535705	0.979263422	0.996081785	0.992695173	0.999526639	0.984803029
chr1H	8494111	1.89894096	0.576267314	0.999959866	0.572901508	0.999985708	0.507871866	0.706624316	0.652487739	0.859300818	0.141919057	0.485251133	0.925460561	0.723138831	0.505011855	0.314835748	0.802038289	0.855007484	0.988319195	0.984846117	0.999886351	0.982862593	0.993004482	0.984315959	0.985674848	0.979263422	0.996081785	0.989178438	0.998949862	0.989588927
chr1H	8494134	2.6186793	0.949627819	0.999959866	0.608936856	0.999985708	0.364664989	0.463649899	0.430613926	0.935819299	0.946086498	0.336455948	0.903802955	0.580717339	0.742588915	0.944820033	0.675540888	0.263136544	0.987044265	0.984721708	0.999204098	0.983051932	0.999201182	0.979346059	0.985674848	0.979263422	0.997932011	0.998828305	0.998949862	0.974303431
chr1H	8494135	3.81663521	0.781321398	0.999959866	0.372865708	0.910759886	0.220438989	0.939129632	0.430432997	0.114998218	0.500916712	0.305579075	0.660266948	0.842180455	0.487886721	0.893285786	0.370834045	0.972186679	0.953885876	0.989560206	0.999204098	0.810064985	0.994261463	0.979346059	0.985674848	0.979757942	0.996081785	0.998828305	0.972922618	0.992253106
chr1H	8494136	2.66206298	0.957889278	0.999959866	0.721967325	0.999985708	0.57517543	0.557612656	0.775007779	0.995833163	0.658717275	0.494854781	0.90490051	0.669065723	0.882737934	0.974876487	0.731235451	0.360205976	0.988319195	0.984721708	0.999886351	0.985827432	0.994261463	0.984315959	0.985674848	0.979263422	0.999894755	0.998828305	0.998949862	0.976300068
chr1H	8494140	2.69435891	0.949627819	0.999959866	0.608936856	0.999985708	0.364664989	0.463649899	0.430613926	0.935819299	0.946086498	0.336455948	0.903802955	0.580717339	0.742588915	0.944820033	0.675540888	0.263136544	0.987044265	0.984721708	0.999204098	0.983051932	0.999201182	0.979346059	0.985674848	0.979263422	0.997932011	0.998828305	0.998949862	0.974303431
chr1H	8494142	2.62247926	0.949627819	0.999959866	0.608936856	0.999985708	0.364664989	0.463649899	0.430613926	0.935819299	0.946086498	0.336455948	0.903802955	0.580717339	0.742588915	0.944820033	0.675540888	0.263136544	0.987044265	0.984721708	0.999204098	0.983051932	0.999201182	0.979346059	0.985674848	0.979263422	0.997932011	0.998828305	0.998949862	0.974303431
chr1H	8494147	1.99748978	0.986318203	0.999959866	0.883548083	0.999985708	0.363782657	0.656632168	0.120861005	0.797651654	0.731787775	0.689430947	0.059615836	0.20766053	0.301190247	0.755436929	0.843023122	0.508453187	0.987044265	0.984846117	0.943528055	0.982862593	0.999201182	0.987783735	0.817028452	0.955001007	0.996081785	0.998828305	0.998949862	0.982535242
chr1H	8494179	1.94073859	0.576267314	0.999959866	0.572901508	0.999985708	0.507871866	0.706624316	0.652487739	0.859300818	0.141919057	0.485251133	0.925460561	0.723138831	0.505011855	0.314835748	0.802038289	0.855007484	0.988319195	0.984846117	0.999886351	0.982862593	0.993004482	0.984315959	0.985674848	0.979263422	0.996081785	0.989178438	0.998949862	0.989588927
chr1H	8494183	1.93028039	0.305955869	0.856366787	0.274039396	0.811010585	0.85837164	0.164908429	0.339461811	0.994376915	0.231172363	0.446567058	0.66372923	0.895223413	0.150722719	0.767743203	0.726716097	0.706903508	0.994716166	0.984721708	0.999204098	0.98577941	0.993004482	0.984315959	0.985674848	0.979757942	0.979717547	0.998828305	0.998949862	0.982535242
chr1H	8494201	1.81708585	0.993556721	0.999959866	0.964440541	0.999985708	0.562815582	0.262122725	0.705394799	0.679802619	0.962118749	0.945871438	0.840386469	0.421400756	0.533830281	0.711502986	0.932310298	0.726728673	0.988319195	0.984721708	0.999886351	0.982862593	0.999201182	0.988237752	0.985674848	0.978351272	0.996081785	0.998828305	0.999526639	0.983352778
chr1H	8508279	2.65443918	0.694143702	0.999959866	0.425271076	0.95847521	0.566382315	0.61198046	0.081618467	0.656913073	0.813210785	0.908590758	0.860677882	0.918098855	0.665084102	0.565320531	0.166805909	0.172249158	0.988319195	0.984721708	0.908975912	0.981451189	0.999201182	0.987783735	0.985674848	0.981100314	0.996081785	0.998828305	0.879112688	0.952976596
chr1H	8508297	2.36753897	0.964626216	0.999959866	0.992258757	0.999985708	0.566988123	0.84531965	0.578711277	0.677753336	0.312097306	0.307748115	0.30217295	0.244107192	0.641276617	0.627912595	0.645840884	0.660055987	0.988319195	0.988662541	0.999886351	0.982862593	0.993004482	0.979346059	0.978706788	0.955341403	0.996081785	0.998828305	0.998949862	0.982535242
chr1H	8508497	2.48319618	0.265392282	0.808597562	0.80771528	0.999985708	0.514989046	0.589142281	0.693647201	0.309582214	0.968134056	0.71783755	0.911796673	0.94117021	0.850728615	0.830289092	0.597688435	0.901581513	0.988319195	0.984721708	0.999886351	0.934148169	0.999201182	0.987783735	0.985674848	0.981100314	0.999894755	0.998828305	0.998949862	0.99015433
chr1H	8508544	3.93379123	0.031791049	0.322442463	0.648013307	0.999985708	0.357763628	0.569935739	0.511049628	0.587367727	0.828371885	0.604321522	0.645409306	0.536078582	0.794040733	0.381603566	0.899213798	0.809022484	0.985494383	0.984721708	0.999886351	0.979825011	0.999201182	0.986841387	0.985674848	0.979263422	0.999894755	0.995329253	0.999526639	0.986912228
chr1H	8508546	3.94924897	0.031791049	0.322442463	0.648013307	0.999985708	0.357763628	0.569935739	0.511049628	0.587367727	0.828371885	0.604321522	0.645409306	0.536078582	0.794040733	0.381603566	0.899213798	0.809022484	0.985494383	0.984721708	0.999886351	0.979825011	0.999201182	0.986841387	0.985674848	0.979263422	0.999894755	0.995329253	0.999526639	0.986912228
chr1H	8508551	4.33790135	0.909456058	0.999959866	0.77088558	0.999985708	0.175512962	0.58947865	0.977511716	0.49129719	0.466896011	0.72452511	0.545731648	0.872738095	0.990227697	0.123608484	0.786846259	0.845600011	0.936039982	0.984721708	0.999886351	0.979825011	0.994261463	0.987783735	0.985674848	0.979757942	0.999894755	0.929881367	0.998949862	0.989367049
chr1H	8508577	1.42069299	0.390498439	0.929730817	0.013217338	0.204334326	0.77815907	0.161743773	0.525056927	0.761858523	0.345827147	0.048998456	0.597797691	0.233680712	0.617377245	0.594933684	0.248051292	0.057409553	0.994716166	0.984721708	0.999886351	0.982862593	0.993004482	0.945171765	0.985674848	0.955341403	0.996081785	0.998828305	0.940612995	0.828509981
chr1H	8508582	2.19805804	0.795780367	0.999959866	0.937468822	0.999985708	0.760228236	0.482597405	0.287550182	0.786281305	0.780479015	0.971348613	0.040647542	0.985523604	0.991850669	0.287764789	0.951041482	0.605563844	0.994716166	0.984721708	0.999204098	0.982862593	0.999201182	0.989385588	0.768041701	0.982712076	0.999894755	0.989178438	0.999526639	0.982535242
chr1H	8508596	2.68676111	0.624485531	0.999959866	0.661148455	0.999985708	0.548988778	0.876579342	0.067923878	0.633577814	0.708831753	0.45301137	0.32500639	0.965659508	0.546670429	0.205595426	0.718596165	0.616656594	0.988319195	0.989560206	0.886299028	0.980529728	0.998450231	0.984315959	0.983484082	0.981558511	0.996081785	0.989178438	0.998949862	0.982535242
chr1H	8660138	6.51144792	0.080969738	0.484884734	0.664115095	0.999985708	0.940894262	0.762330984	0.422073419	0.417223092	0.629672035	0.895087574	0.885648691	0.581973474	0.364691926	0.031547115	0.19474	0.701053661	0.994716166	0.985767222	0.999204098	0.965068248	0.994261463	0.987783735	0.985674848	0.979263422	0.996081785	0.810058602	0.903544582	0.982535242
chr1H	8962900	1.49505174	0.937796956	0.999959866	0.927122136	0.999985708	0.657888689	0.583643482	0.480708922	0.817494749	0.838871404	0.526379231	0.382978069	0.066140678	0.363287701	0.558870178	0.539687845	0.425956296	0.991598512	0.984721708	0.999204098	0.982862593	0.999201182	0.984315959	0.985674848	0.9322025	0.996081785	0.998828305	0.998949862	0.981012782
chr1H	9134067	4.09816318	0.912403643	0.999959866	0.795213694	0.999985708	0.619812952	0.07102027	0.043433865	0.49174201	0.500816979	0.668003909	0.875022347	0.936064786	0.814956425	0.704898516	0.901682473	0.5623686	0.988319195	0.984721708	0.828505719	0.979825011	0.994261463	0.987337279	0.985674848	0.981100314	0.999894755	0.998828305	0.999526639	0.982535242
chr1H	9134071	3.02400355	0.616681906	0.999959866	0.876788606	0.999985708	0.999995858	0.757415316	0.469846922	0.972008631	0.484607446	0.344985691	0.264001096	0.654864799	0.832049234	0.402453396	0.404954848	0.519179907	0.995916382	0.985703105	0.999204098	0.984959535	0.994261463	0.979346059	0.972042683	0.979263422	0.999894755	0.995329253	0.983875807	0.982535242
chr1H	9134073	2.38520354	0.950526493	0.999959866	0.982813218	0.999985708	0.739232523	0.208360342	0.124257983	0.548936605	0.972200974	0.449142504	0.926480672	0.773955685	0.830717241	0.421600288	0.638529195	0.768642265	0.994326607	0.984721708	0.943528055	0.979825011	0.999201182	0.984315959	0.985674848	0.979757942	0.999894755	0.995329253	0.998949862	0.984169163
chr1H	9170076	4.01342232	0.104127251	0.542860241	0.005383851	0.137814024	0.132394579	0.573020011	0.068167165	0.624056798	0.368846996	0.241007199	0.434749819	0.479664705	0.307447333	0.106377944	0.748979367	0.556335701	0.909456404	0.984721708	0.88669575	0.980487357	0.993004482	0.979346059	0.985674848	0.979263422	0.996081785	0.92369208	0.998949862	0.982535242
chr1H	9170088	1.26992617	0.99540168	0.999959866	0.957345143	0.999985708	0.63968698	0.876005438	0.954279606	0.704733885	0.529084679	0.744788321	0.84061583	0.489669409	0.234408761	0.726532355	0.632955168	0.364431838	0.991538034	0.989560206	0.999886351	0.982862593	0.994261463	0.987783735	0.985674848	0.979263422	0.985255036	0.998828305	0.998949862	0.976300068
chr1H	9170111	2.07056604	0.178175899	0.690498377	0.014381386	0.21310671	0.987702782	0.865194249	0.833820453	0.657716384	0.829731434	0.122238548	0.144041489	0.594551622	0.054905797	0.05214514	0.953655866	0.483009228	0.99491335	0.989560206	0.999886351	0.981451189	0.999201182	0.979346059	0.920246395	0.979263422	0.939885331	0.841107619	0.999526639	0.982535242
chr1H	9170169	2.93234788	0.347615693	0.897880421	0.015149668	0.216483224	0.495714865	0.856358453	0.272953943	0.555555321	0.185875374	0.048117002	0.71655176	0.688336925	0.452055992	0.20232825	0.83900523	0.717122998	0.988319195	0.989560206	0.999204098	0.979825011	0.993004482	0.943473219	0.985674848	0.979263422	0.996081785	0.989178438	0.998949862	0.982535242
chr1H	9170446	3.31190471	0.265724004	0.808948809	4.20E-06	0.004752335	0.237769352	0.514363248	0.007124785	0.953738554	0.280028892	0.995904478	0.403872764	0.391161723	0.638862372	0.024339895	0.084118878	0.321275404	0.962383134	0.984721708	0.688157957	0.984196729	0.993004482	0.989759511	0.985674848	0.975811479	0.996081785	0.80420419	0.765016813	0.974303431
chr1H	9170464	1.14075062	0.924953954	0.999959866	0.897751917	0.999985708	0.668543556	0.980790858	0.160424686	0.07590523	0.092372699	0.050755247	0.186047786	0.039347864	0.775217395	0.349568877	0.746839567	0.019537326	0.992559038	0.991252974	0.949976291	0.755640141	0.993004482	0.947139087	0.944357529	0.915002415	0.997991994	0.995329253	0.998949862	0.680038723
chr1H	9345769	2.84771801	0.394517339	0.93381831	0.140956952	0.595480604	0.096846613	0.428080142	0.322651329	0.710322141	0.290721094	0.218553403	0.718626892	0.902617361	0.485191684	0.500437873	0.352537942	0.272426916	0.869024101	0.984721708	0.999204098	0.982862593	0.993004482	0.979346059	0.985674848	0.979757942	0.996081785	0.998828305	0.969649195	0.974303431
chr1H	9347721	2.31951973	0.696026382	0.999959866	0.012803373	0.20210688	0.180607367	0.932956026	0.807102109	0.715220242	0.854545177	0.054096586	0.915043807	0.49159119	0.05292096	0.736419951	0.626893372	0.175197313	0.936693806	0.989560206	0.999886351	0.982862593	0.999201182	0.960135545	0.985674848	0.979263422	0.939885331	0.998828305	0.998949862	0.952976596
chr1H	9347831	2.67809835	0.673984293	0.999959866	0.856718442	0.999985708	0.242181742	0.824949727	0.177147402	0.036607116	0.009167721	0.465101916	0.072244776	0.230559589	0.287189175	0.462249352	0.510081209	0.110365199	0.964176948	0.987214817	0.962766872	0.617724824	0.993004482	0.984315959	0.853151467	0.955341403	0.993709777	0.997866036	0.998949862	0.897160234
chr1H	9347837	2.63589699	0.673984293	0.999959866	0.856718442	0.999985708	0.242181742	0.824949727	0.177147402	0.036607116	0.009167721	0.465101916	0.072244776	0.230559589	0.287189175	0.462249352	0.510081209	0.110365199	0.964176948	0.987214817	0.962766872	0.617724824	0.993004482	0.984315959	0.853151467	0.955341403	0.993709777	0.997866036	0.998949862	0.897160234
chr1H	9347838	2.73597853	0.673984293	0.999959866	0.856718442	0.999985708	0.242181742	0.824949727	0.177147402	0.036607116	0.009167721	0.465101916	0.072244776	0.230559589	0.287189175	0.462249352	0.510081209	0.110365199	0.964176948	0.987214817	0.962766872	0.617724824	0.993004482	0.984315959	0.853151467	0.955341403	0.993709777	0.997866036	0.998949862	0.897160234
chr1H	9347852	2.78612039	0.821700198	0.999959866	0.86884079	0.999985708	0.591434637	0.387136197	0.30637045	0.467668105	0.742736097	0.195490545	0.977942366	0.689619639	0.812186029	0.544544966	0.626047448	0.755777318	0.988319195	0.984721708	0.999204098	0.977316066	0.999201182	0.979346059	0.987454724	0.979263422	0.999894755	0.998828305	0.998949862	0.984169163
chr1H	9347866	2.35374697	0.830186924	0.999959866	0.008272813	0.163689538	0.192777242	0.997924768	0.873225146	0.895734349	0.855096254	0.055019816	0.897463678	0.447388013	0.063807085	0.797024962	0.705045896	0.105890053	0.94163947	0.991252974	0.999886351	0.982862593	0.999201182	0.96671173	0.985674848	0.979263422	0.948057994	0.998828305	0.998949862	0.896785121
chr1H	9403186	1.97424974	0.679934855	0.999959866	0.452773133	0.978850686	0.092478821	0.904900961	0.505082058	0.883523428	0.975702867	0.557071673	0.162255355	0.18364761	0.32525512	0.883393192	0.806714984	0.7702487	0.859547721	0.989560206	0.999886351	0.982862593	0.999201182	0.984315959	0.92512146	0.951649098	0.996081785	0.998828305	0.998949862	0.984169163
chr1H	9433593	2.64045947	0.905162901	0.999959866	0.757428075	0.999985708	0.571090109	0.399166704	0.911220539	0.701527812	0.422107486	0.308669092	0.428411765	0.869279766	0.618048811	0.401582687	0.749107026	0.881559795	0.988319195	0.984721708	0.999886351	0.982862593	0.994261463	0.979346059	0.985674848	0.979757942	0.996081785	0.995329253	0.998949862	0.99015433
chr1H	9433989	2.64212081	0.465459169	0.978040712	0.613405422	0.999985708	0.287057242	0.491849575	0.198770196	0.726265557	0.875142289	0.501442495	0.894750882	0.155482453	0.828707878	0.487044155	0.720759864	0.593328596	0.976304598	0.984721708	0.967751814	0.982862593	0.999201182	0.984315959	0.985674848	0.948764548	0.999894755	0.998198269	0.998949862	0.982535242
chr1H	9433990	2.57564792	0.518153216	0.999959866	0.589365099	0.999985708	0.246466081	0.404226239	0.111280613	0.701288725	0.619134114	0.585901044	0.950975074	0.112349509	0.657755932	0.567929911	0.725402464	0.561249427	0.96628764	0.984721708	0.936723972	0.982862593	0.994261463	0.986329824	0.986535705	0.938398544	0.996081785	0.998828305	0.998949862	0.982535242
chr1H	9434041	4.5229456	0.182461134	0.696858808	0.225017011	0.74553882	0.216128907	0.730117304	0.223150593	0.83386192	0.378661389	0.056693193	0.608328274	0.374807084	0.796047196	0.667604646	0.26838451	0.074784237	0.953885876	0.985123215	0.983978247	0.982862593	0.993004482	0.967950778	0.985674848	0.97506211	0.999894755	0.998828305	0.947801241	0.852981606
chr1H	9454588	1.95070709	0.982848056	0.999959866	0.972001209	0.999985708	0.38599655	0.491286132	0.326511838	0.80530516	0.563498235	0.713128603	0.188535373	0.577499496	0.806098688	0.754914425	0.925046576	0.822975528	0.988319195	0.984721708	0.999204098	0.982862593	0.994261463	0.987783735	0.945664393	0.979263422	0.999894755	0.998828305	0.999526639	0.988182286
chr1H	9705059	4.57680002	0.903205543	0.999959866	0.903348927	0.999985708	0.855523276	0.312074363	0.646530933	0.401630336	0.38268708	0.877735614	0.216042032	0.088679005	0.987990777	0.686644632	0.906106273	0.879462438	0.994716166	0.984721708	0.999886351	0.96421389	0.993004482	0.987783735	0.95850551	0.938398544	0.999894755	0.998828305	0.999526639	0.99015433
chr1H	9705063	2.76711783	0.955825117	0.999959866	0.930137118	0.999985708	0.465127207	0.174982482	0.682661136	0.322903722	0.673457171	0.230111604	0.94612239	0.535962248	0.841612214	0.377012627	0.065569578	0.191545968	0.988319195	0.984721708	0.999886351	0.938333358	0.994261463	0.979346059	0.986366889	0.979263422	0.999894755	0.995329253	0.721531146	0.954577701
chr1H	9733252	1.37412767	0.994889066	0.999959866	0.954431326	0.999985708	0.526316716	0.378703348	0.820018413	0.971226055	0.884685371	0.471779538	0.573785244	0.796901659	0.943202212	0.591569793	0.92800129	0.982680762	0.988319195	0.984721708	0.999886351	0.984959535	0.999201182	0.984315959	0.985674848	0.979757942	0.999894755	0.998828305	0.999526639	0.992253106
chr1H	9763350	2.47862292	0.766220833	0.999959866	0.651893408	0.999985708	0.723096732	0.664484429	0.748756233	0.40238268	0.874020467	0.255506881	0.737176661	0.043269851	0.22234703	0.585295726	0.248339746	0.286743141	0.994209698	0.984846117	0.999886351	0.96421389	0.999201182	0.979346059	0.985674848	0.915002415	0.985255036	0.998828305	0.940786921	0.974303431
chr1H	10032072	4.14530042	0.202313634	0.7243746	0.662483515	0.999985708	0.245829437	0.427092511	0.016481646	0.464714819	0.965066872	0.536679517	0.983283006	0.165885234	0.969793791	0.936297481	0.348301385	0.748133446	0.96628764	0.984721708	0.763314606	0.975611357	0.999201182	0.984315959	0.987518323	0.948764548	0.999894755	0.998828305	0.969649195	0.984169163
chr1H	10032079	2.45668777	0.988742759	0.999959866	0.817319657	0.999985708	0.800253283	0.647617373	0.862287096	0.406833729	0.924315568	0.676606641	0.416906435	0.618510712	0.263087006	0.541161099	0.10735021	0.308769693	0.994716166	0.984846117	0.999886351	0.96421389	0.999201182	0.987337279	0.985674848	0.979263422	0.986986553	0.998828305	0.816097938	0.974303431
chr1H	10032092	4.96848391	0.896278257	0.999959866	0.990939734	0.999985708	0.377241268	0.070387072	0.653387696	0.388456064	0.782847452	0.700573862	0.578808314	0.860353646	0.339643412	0.041760497	0.467136953	0.739092165	0.987708334	0.984721708	0.999886351	0.9582592	0.999201182	0.987783735	0.985674848	0.979757942	0.996081785	0.830118611	0.993892322	0.984169163
chr1H	10032118	3.60427674	0.117736698	0.571618533	0.952245256	0.999985708	0.781684637	0.50591448	0.348805247	0.928404612	0.168562209	0.827329785	0.215057086	0.11090822	0.422568038	0.751289998	0.608081851	0.734894952	0.994716166	0.984721708	0.999204098	0.983051932	0.993004482	0.987783735	0.95850551	0.938398544	0.996081785	0.998828305	0.998949862	0.984169163
chr1H	10032126	3.61710479	0.117736698	0.571618533	0.952245256	0.999985708	0.781684637	0.50591448	0.348805247	0.928404612	0.168562209	0.827329785	0.215057086	0.11090822	0.422568038	0.751289998	0.608081851	0.734894952	0.994716166	0.984721708	0.999204098	0.983051932	0.993004482	0.987783735	0.95850551	0.938398544	0.996081785	0.998828305	0.998949862	0.984169163
chr1H	10032133	3.45614414	0.086388114	0.496477157	0.775502195	0.999985708	0.931659083	0.392510889	0.3588967	0.66859454	0.256438135	0.65749953	0.562644781	0.281340189	0.990273796	0.517455935	0.153759957	0.360642119	0.994716166	0.984721708	0.999204098	0.982862593	0.993004482	0.986868273	0.985674848	0.960437058	0.999894755	0.998828305	0.871255441	0.976300068
chr1H	10053485	3.70080986	0.670042253	0.999959866	0.140741606	0.595398916	0.461637996	0.145047237	0.03962207	0.349906851	0.581849672	0.98108233	0.994371085	0.06009718	0.74091977	0.550021558	0.444516288	0.471002464	0.988319195	0.984721708	0.826626872	0.950992239	0.994261463	0.989759511	0.98876082	0.922080761	0.997932011	0.998828305	0.989425458	0.982535242
chr1H	10053500	2.62528145	0.669678427	0.999959866	0.072378693	0.4427156	0.888267158	0.317428051	0.101664692	0.350742711	0.868503869	0.234289763	0.889159832	0.088625306	0.230759806	0.692948117	0.4640242	0.693643429	0.994716166	0.984721708	0.927071349	0.951241311	0.999201182	0.979346059	0.985674848	0.938398544	0.985255036	0.998828305	0.993650906	0.982535242
chr1H	10402623	1.93996662	0.262437096	0.805378686	0.676213033	0.999985708	0.171277981	0.528426313	0.575175147	0.996461052	0.058260216	0.366926293	0.014214852	0.920127361	0.080743494	0.762035235	0.666119564	0.147115368	0.934152431	0.984721708	0.999886351	0.98589035	0.993004482	0.984315959	0.655641021	0.981100314	0.960352837	0.998828305	0.998949862	0.937964654
chr1H	10402676	3.45340279	0.000643932	0.049802909	0.11959475	0.556026489	0.729001259	0.939434551	0.460743002	0.02785587	0.521530978	0.292983708	0.046012878	0.588755709	0.651050779	0.287697748	0.86953559	0.408419259	0.994209698	0.989560206	0.999204098	0.579061403	0.994261463	0.979346059	0.771253284	0.979263422	0.996081785	0.989178438	0.998949862	0.978699721
chr1H	10573412	1.62811511	0.509117381	0.999959866	0.533839454	0.999985708	0.794535095	0.155130224	0.777630396	0.722692847	0.346046414	0.600305742	0.431781094	0.717369396	0.430306924	0.787919218	0.363947455	0.416368293	0.994716166	0.984721708	0.999886351	0.982862593	0.993004482	0.986841387	0.985674848	0.979263422	0.996081785	0.998828305	0.97186929	0.978699721
chr1H	10756133	3.15626121	0.349879547	0.899448871	0.027026591	0.282638305	0.884248753	0.990965087	0.708944904	0.181752192	0.04758787	0.231932003	0.767264923	0.595606378	0.827254249	0.865857196	0.1834438	0.952420035	0.994716166	0.991252974	0.999886351	0.88380113	0.993004482	0.979346059	0.985674848	0.979263422	0.999894755	0.998828305	0.896863433	0.992253106
chr1H	10801222	1.38078935	0.964683462	0.999959866	0.982379983	0.999985708	0.436494916	0.320164736	0.370132386	0.683485717	0.338064711	0.970624659	0.503052085	0.47223023	0.417928888	0.293408297	0.794369907	0.772009333	0.988319195	0.984721708	0.999204098	0.982862593	0.993004482	0.989385588	0.985674848	0.979263422	0.996081785	0.989178438	0.998949862	0.984169163
chr1H	10801225	2.20119509	0.949338175	0.999959866	0.882957669	0.999985708	0.514436955	0.458103905	0.954710022	0.192708169	0.326959889	0.96333226	0.920787437	0.589439298	0.834082212	0.853524955	0.790837143	0.321885882	0.988319195	0.984721708	0.999886351	0.895164787	0.993004482	0.989385588	0.985674848	0.979263422	0.999894755	0.998828305	0.998949862	0.974303431
chr1H	10811708	3.47406757	0.395918263	0.934588295	0.242870827	0.768798315	0.781616188	0.753814351	0.031603717	0.419679042	0.376712598	0.065304926	0.473115371	0.370533759	0.591855927	0.024059077	0.432120335	0.289645727	0.994716166	0.985703105	0.80332033	0.965616516	0.993004482	0.979346059	0.985674848	0.97506211	0.996081785	0.80420419	0.98773638	0.974303431
chr1H	10811716	1.61937357	0.010477207	0.188600524	0.000199581	0.029332837	0.836487031	0.634855497	0.240843432	0.839261915	0.329740557	0.010158739	0.305483374	0.672981503	0.784695773	0.021831242	0.083047361	0.800426604	0.994716166	0.984846117	0.988127836	0.982862593	0.993004482	0.690745014	0.978764264	0.979263422	0.998855251	0.794784155	0.761821394	0.985921889
chr1H	11045015	3.10030702	0.516734923	0.999959866	0.646486405	0.999985708	0.555408298	0.348608789	0.020743646	0.758059706	0.568127959	0.523557204	0.419672595	0.73733747	0.261820072	0.347255027	0.119711005	0.387431205	0.988319195	0.984721708	0.770120673	0.982862593	0.994261463	0.984315959	0.985674848	0.979731145	0.986986553	0.995222129	0.841697658	0.976300068
chr1H	11045027	1.91705791	0.994620259	0.999959866	0.984040667	0.999985708	0.760407276	0.293754966	0.578090326	0.991270733	0.825708598	0.872401466	0.32286826	0.247599592	0.936661971	0.073198243	0.87833869	0.543582557	0.994716166	0.984721708	0.999886351	0.98577941	0.999201182	0.987783735	0.983267865	0.956023225	0.999894755	0.888690835	0.998949862	0.982535242
chr1H	12045959	2.57057018	0.398576056	0.936403652	0.101978981	0.515405578	0.694972398	0.882874774	0.952312824	0.117934874	0.12567483	0.864576508	0.84996436	0.560938446	0.773024043	0.802955263	0.042820526	0.810530312	0.993117852	0.989560206	0.999886351	0.816355822	0.993004482	0.987783735	0.985674848	0.979263422	0.997991994	0.998828305	0.634612118	0.986912228
chr1H	12045960	1.19044712	0.549704504	0.999959866	0.641353136	0.999985708	0.739097825	0.362300218	0.744144129	0.900532417	0.092955445	0.897855343	0.906938782	0.37166012	0.892354272	0.565847416	0.709066087	0.515243453	0.994326607	0.984721708	0.999886351	0.982862593	0.993004482	0.987783735	0.985674848	0.97506211	0.999894755	0.998828305	0.998949862	0.982535242
chr1H	12046027	2.32561267	0.247883198	0.786214187	0.116111583	0.548569641	0.962617816	0.212658321	0.155162895	0.366301829	0.022729616	0.909107712	0.688213698	0.316248119	0.456718335	0.544996633	0.165017061	0.940673784	0.994716166	0.984721708	0.949976291	0.953008681	0.993004482	0.987783735	0.985674848	0.964349256	0.996081785	0.998828305	0.877190724	0.991255813
chr1H	12173857	2.58949488	0.362045394	0.907935457	0.387978931	0.924235299	0.283400584	0.965229564	0.329728641	0.846584824	0.443466034	0.64162147	0.432777582	0.847399485	0.726562864	0.604452742	0.619485209	0.172565494	0.976304598	0.991252974	0.999204098	0.982862593	0.994261463	0.986868273	0.985674848	0.979757942	0.997824762	0.998828305	0.998949862	0.952976596
chr1H	12330188	2.62057326	0.296624563	0.843691906	0.161592932	0.637333043	0.429333007	0.766064927	0.466084713	0.573516854	0.644176222	0.144436886	0.398723011	0.386847859	0.56191443	0.87507053	0.270446304	0.47597049	0.988319195	0.985767222	0.999204098	0.979825011	0.994261463	0.979346059	0.985674848	0.975811479	0.996081785	0.998828305	0.947801241	0.982535242
chr1H	12386797	4.55142298	0.713250636	0.999959866	0.706563617	0.999985708	0.525777293	0.699468849	0.615683802	0.751323067	0.745858862	0.15668336	0.154571569	0.659935634	0.329138435	0.345594644	0.81096797	0.778055226	0.988319195	0.984846117	0.999886351	0.982862593	0.999201182	0.979346059	0.921098474	0.979263422	0.996081785	0.994323471	0.998949862	0.984169163
chr1H	12386807	3.58732509	0.161180424	0.659896794	0.127983226	0.570408904	0.978423671	0.221651719	0.161512632	0.676871988	0.29963806	0.864604898	0.234221604	0.109462463	0.967336482	0.977888349	0.516780393	0.583828544	0.994716166	0.984721708	0.949976291	0.982862593	0.993004482	0.987783735	0.95850551	0.938398544	0.999894755	0.998828305	0.998949862	0.982535242
chr1H	12386853	3.46241372	0.097291455	0.527179864	0.083666209	0.470635427	0.797692909	0.293638512	0.160563319	0.75691229	0.433935416	0.918672441	0.296078248	0.067835383	0.784006413	0.727436957	0.315430129	0.68569112	0.994716166	0.984721708	0.949976291	0.982862593	0.994261463	0.987783735	0.976162222	0.935061653	0.998855251	0.998828305	0.964076631	0.982535242
chr1H	12386868	3.61230174	0.097291455	0.527179864	0.083666209	0.470635427	0.797692909	0.293638512	0.160563319	0.75691229	0.433935416	0.918672441	0.296078248	0.067835383	0.784006413	0.727436957	0.315430129	0.68569112	0.994716166	0.984721708	0.949976291	0.982862593	0.994261463	0.987783735	0.976162222	0.935061653	0.998855251	0.998828305	0.964076631	0.982535242
chr1H	12386896	3.64912525	0.097291455	0.527179864	0.083666209	0.470635427	0.797692909	0.293638512	0.160563319	0.75691229	0.433935416	0.918672441	0.296078248	0.067835383	0.784006413	0.727436957	0.315430129	0.68569112	0.994716166	0.984721708	0.949976291	0.982862593	0.994261463	0.987783735	0.976162222	0.935061653	0.998855251	0.998828305	0.964076631	0.982535242
chr1H	12662729	1.57395388	0.838553727	0.999959866	0.103843933	0.518983284	0.616565114	0.693321614	0.862662954	0.289718509	0.720366159	0.821318886	0.013187078	0.681880066	0.136773707	0.382094823	0.235759988	0.155941625	0.988319195	0.984846117	0.999886351	0.926508547	0.998450231	0.987783735	0.651522488	0.979263422	0.979717547	0.995329253	0.931070178	0.93929238
chr1H	12662734	2.53170167	0.919981095	0.999959866	0.474706371	0.988440145	0.422347528	0.983115128	0.146343898	0.335135444	0.831333429	0.620581713	0.877076372	0.723352564	0.074528998	0.758364941	0.695596026	0.834705796	0.988319195	0.991252974	0.949976291	0.944949417	0.999201182	0.986841387	0.985674848	0.979263422	0.95679204	0.998828305	0.998949862	0.988498049
chr1H	12662735	1.21258915	0.68049823	0.999959866	0.447027673	0.975377439	0.98570926	0.763138148	0.620626253	0.004150962	0.743780831	0.924974587	0.383547916	0.92301809	0.884315656	0.169485539	0.830795706	0.275072035	0.99491335	0.985767222	0.999886351	0.272272202	0.999201182	0.987783735	0.985674848	0.981100314	0.999894755	0.962154733	0.998949862	0.974303431
chr1H	12662743	5.56989474	0.956489052	0.999959866	0.979484295	0.999985708	0.773261167	0.184400588	0.364978437	0.801076838	0.127265838	0.829956874	0.247961	0.173454517	0.449599062	0.445261305	0.731691078	0.585097629	0.994716166	0.984721708	0.999204098	0.982862593	0.993004482	0.987783735	0.966552624	0.948764548	0.996081785	0.995758188	0.998949862	0.982535242
chr1H	12662783	1.60715802	0.838553727	0.999959866	0.103843933	0.518983284	0.616565114	0.693321614	0.862662954	0.289718509	0.720366159	0.821318886	0.013187078	0.681880066	0.136773707	0.382094823	0.235759988	0.155941625	0.988319195	0.984846117	0.999886351	0.926508547	0.998450231	0.987783735	0.651522488	0.979263422	0.979717547	0.995329253	0.931070178	0.93929238
chr1H	12662787	1.8802309	0.708442514	0.999959866	0.562187714	0.999985708	0.946488918	0.819554951	0.90654992	0.075089757	0.503450798	0.974942688	0.107687023	0.739187053	0.595063737	0.233653098	0.046656225	0.166476933	0.994716166	0.98678131	0.999886351	0.752240291	0.994261463	0.989589684	0.894065092	0.979731145	0.996081785	0.989178438	0.654639622	0.94461067
chr1H	12662792	2.93214597	0.038639522	0.35082	0.138170536	0.590416422	0.184745539	0.888843001	0.029084152	0.166076182	0.43783436	0.486112851	0.008706157	0.913803249	0.38478932	0.425601588	0.109146921	0.237373805	0.937442565	0.989560206	0.790799494	0.875347098	0.994261463	0.984315959	0.606947522	0.98077469	0.996081785	0.995329253	0.819654897	0.969970056
chr1H	12906907	2.73354703	0.458178211	0.974472258	0.486408728	0.995186424	0.218992628	0.217646321	0.189828892	0.404925865	0.433490414	0.352854563	0.766840526	0.719369376	0.578663288	0.500563577	0.703896077	0.735094502	0.953885876	0.984721708	0.966249926	0.96421389	0.994261463	0.979346059	0.985674848	0.979263422	0.996081785	0.998828305	0.998949862	0.984169163
chr1H	13049817	2.34111958	0.071916074	0.459149965	0.08991294	0.487393487	0.718343315	0.748239613	0.383736944	0.848720621	0.544367916	0.369371929	0.554834926	0.11033621	0.083616394	0.800509753	0.424514385	0.988924798	0.994019465	0.985703105	0.999204098	0.982862593	0.994261463	0.984315959	0.985674848	0.938398544	0.962097106	0.998828305	0.986241782	0.992253106
chr1H	13049836	3.24338987	0.292643139	0.84076445	0.069628612	0.434448916	0.270393511	0.298755336	0.969401925	0.310762949	0.163904956	0.781919496	0.094724935	0.534153062	0.996757857	0.063819539	0.448254994	0.367318339	0.976304598	0.984721708	0.999886351	0.934864331	0.993004482	0.987783735	0.878127065	0.979263422	0.999894755	0.873404356	0.990631553	0.976300068
chr1H	13049859	4.3118437	0.069193083	0.451317787	0.032414438	0.307568943	0.850999654	0.456585015	0.907207367	0.949857987	0.043466471	0.176716497	0.360819444	0.761639759	0.06126821	0.224870633	0.709191507	0.809554677	0.994716166	0.984721708	0.999886351	0.983504929	0.993004482	0.979346059	0.985674848	0.979757942	0.948057994	0.989178438	0.998949862	0.986912228
chr1H	13049866	4.16251097	0.069193083	0.451317787	0.032414438	0.307568943	0.850999654	0.456585015	0.907207367	0.949857987	0.043466471	0.176716497	0.360819444	0.761639759	0.06126821	0.224870633	0.709191507	0.809554677	0.994716166	0.984721708	0.999886351	0.983504929	0.993004482	0.979346059	0.985674848	0.979757942	0.948057994	0.989178438	0.998949862	0.986912228
chr1H	13049877	3.23240518	0.104525324	0.543800108	0.02359652	0.26387503	0.849658028	0.578977678	0.963461821	0.92165017	0.084672566	0.220363216	0.411973801	0.856509108	0.056928571	0.391914483	0.495790041	0.995232038	0.994716166	0.984721708	0.999886351	0.982862593	0.993004482	0.979346059	0.985674848	0.979757942	0.947541327	0.995329253	0.998949862	0.992253106
chr1H	13049919	3.41810882	0.050322919	0.39115675	0.467315076	0.986460294	0.658641933	0.073458082	0.477765675	0.348899556	0.030763299	0.335304363	0.578468043	0.670365172	0.012544514	0.903169647	0.28033313	0.503121176	0.991598512	0.984721708	0.999204098	0.950992239	0.993004482	0.979346059	0.985674848	0.979263422	0.733353674	0.998828305	0.953399196	0.982535242
chr1H	13049924	3.69603877	0.394145215	0.933588705	0.794708873	0.999985708	0.946462411	0.071456975	0.93154334	0.756444283	0.151600122	0.32439395	0.890513494	0.347161215	0.406622312	0.53551493	0.025702197	0.243160227	0.994716166	0.984721708	0.999886351	0.982862593	0.993004482	0.979346059	0.985674848	0.969937067	0.996081785	0.998828305	0.535495617	0.970286369
chr1H	13049952	1.07813858	0.83708096	0.999959866	0.603651899	0.999985708	0.553504356	0.479091815	0.528524893	0.539124889	0.524762558	0.734642426	0.592772621	0.245065493	0.409575954	0.976481396	0.924601208	0.539587295	0.988319195	0.984721708	0.999886351	0.979825011	0.994261463	0.987783735	0.985674848	0.955407721	0.996081785	0.998828305	0.999526639	0.982535242
chr1H	13049978	1.86513696	0.448852508	0.968139126	0.143997761	0.600843359	0.60349127	0.807030434	0.887077982	0.053115445	0.829911377	0.810115167	0.974419215	0.448679652	0.145713276	0.982361981	0.942339098	0.970343759	0.988319195	0.98678131	0.999886351	0.694344327	0.999201182	0.987783735	0.987454724	0.979263422	0.979717547	0.998828305	0.999526639	0.992253106
chr1H	13049993	2.91589464	0.232678279	0.764418206	0.592829642	0.999985708	0.793345063	0.882129105	0.959168908	0.648216708	0.485381025	0.747405987	0.738550034	0.657181872	0.866957327	0.05696861	0.975666912	0.834162877	0.994716166	0.989560206	0.999886351	0.981401071	0.994261463	0.987783735	0.985674848	0.979263422	0.999894755	0.861960945	0.999526639	0.988498049
chr1H	13050001	3.88336269	0.987575161	0.999959866	0.995911111	0.999985708	0.658732086	0.537943775	0.859659661	0.968882497	0.370031328	0.671985069	0.288029254	0.657590716	0.54306276	0.500994079	0.93681262	0.774090471	0.991598512	0.984721708	0.999886351	0.98480693	0.993004482	0.987337279	0.976014361	0.979263422	0.996081785	0.998828305	0.999526639	0.984169163
chr1H	13605991	2.56148258	0.705328812	0.999959866	0.486328863	0.995186424	0.479130746	0.184851789	0.276897492	0.501302505	0.76663496	0.094224239	0.442748312	0.667634218	0.6630035	0.284754267	0.94509241	0.687567085	0.988319195	0.984721708	0.999204098	0.979825011	0.999201182	0.979346059	0.985674848	0.979263422	0.996081785	0.989178438	0.999526639	0.982535242
chr1H	13606004	4.17835668	0.928594724	0.999959866	0.89749659	0.999985708	0.350418984	0.284647272	0.033405812	0.442426212	0.480169788	0.884197962	0.519777154	0.236349502	0.504333813	0.516915404	0.13054346	0.42371395	0.985494383	0.984721708	0.803763419	0.970761867	0.994261463	0.987783735	0.985674848	0.955341403	0.996081785	0.998828305	0.854439036	0.980576508
chr1H	13713163	4.0166585	0.525369844	0.999959866	0.634613821	0.999985708	0.16877664	0.584853626	0.925515845	0.628555185	0.312506938	0.53586891	0.712054966	0.760981952	0.784829622	0.557945894	0.314543962	0.620676315	0.93375141	0.984721708	0.999886351	0.980487357	0.993004482	0.984315959	0.985674848	0.979757942	0.998855251	0.998828305	0.964076631	0.982535242
chr1H	13755262	5.79948224	0.755892427	0.999959866	0.887257636	0.999985708	0.276471996	0.73364067	0.287746639	0.735291649	0.821980267	0.741111124	0.431551032	0.327312083	0.077507525	0.243881093	0.444050717	0.98540047	0.976304598	0.985123215	0.999204098	0.982862593	0.999201182	0.987783735	0.985674848	0.967590573	0.960352837	0.989178438	0.989425458	0.992253106
chr1H	13755295	2.85760652	0.672595468	0.999959866	0.919578474	0.999985708	0.176016517	0.579281915	0.460809898	0.938879954	0.984397539	0.928433488	0.36710487	0.837100351	0.855366907	0.3172973	0.759515259	0.679725077	0.936039982	0.984721708	0.999204098	0.983504929	0.999201182	0.987783735	0.985674848	0.979757942	0.999894755	0.989178438	0.998949862	0.982535242
chr1H	13755325	4.67547232	0.453547652	0.970631304	0.848850432	0.999985708	0.648070508	0.85901565	0.926580745	0.898294983	0.946095918	0.92010689	0.541095948	0.768217718	0.118232607	0.822694469	0.298168957	0.598713915	0.991538034	0.989560206	0.999886351	0.982862593	0.999201182	0.987783735	0.985674848	0.979757942	0.965312746	0.998828305	0.959019383	0.982535242
chr1H	13756241	5.58977976	0.586638803	0.999959866	0.545207267	0.999985708	0.584774593	0.452106448	0.85021447	0.488252835	0.196623521	0.287206282	0.266618481	0.295411474	0.745532546	0.02285659	0.944443666	0.060720538	0.988319195	0.984721708	0.999886351	0.979825011	0.993004482	0.979346059	0.972042683	0.960437058	0.997932011	0.795918885	0.999526639	0.833465418
chr1H	13756263	1.96849736	0.993481401	0.999959866	0.977079804	0.999985708	0.748212494	0.430948594	0.054893631	0.754004519	0.827098942	0.555829273	0.903068511	0.375996623	0.755853569	0.889920077	0.590384219	0.797333987	0.994716166	0.984721708	0.86639383	0.982862593	0.999201182	0.984315959	0.985674848	0.97506211	0.997932011	0.998828305	0.998949862	0.985827758
chr1H	14298205	2.46366264	0.816050046	0.999959866	0.182442505	0.676030706	0.623501428	0.986466891	0.17654633	0.993606994	0.593630186	0.61485147	0.943724253	0.970817483	0.698200907	0.351631249	0.794798198	0.555189824	0.988319195	0.991252974	0.962320507	0.98577941	0.994261463	0.986841387	0.986366889	0.981888993	0.997372836	0.995329253	0.998949862	0.982535242
chr1H	14298242	5.33741141	0.240435785	0.772777808	0.123007956	0.563557216	0.772427247	0.510496263	0.857866773	0.25475476	0.893450611	0.432785566	0.386812397	0.234041452	0.883331645	0.270181174	0.129634274	0.802608325	0.994716166	0.984721708	0.999886351	0.918343162	0.999201182	0.984315959	0.985674848	0.955341403	0.999894755	0.989178438	0.853755857	0.986534388
chr1H	14298278	2.17247938	0.910663332	0.999959866	0.804463774	0.999985708	0.04221418	0.422998574	0.14590346	0.943749984	0.754306075	0.715348915	0.035120776	0.387044571	0.989303861	0.825123412	0.470370343	0.706966761	0.746676323	0.984721708	0.949976291	0.983504929	0.999201182	0.987783735	0.768041701	0.975811479	0.999894755	0.998828305	0.993892322	0.982535242
chr1H	14298287	6.36226087	0.061955423	0.429934526	0.005479491	0.137814024	0.950351664	0.308228207	0.981103563	0.571761367	0.94137339	0.19166055	0.187932131	0.612260658	0.482863728	0.391656136	0.195505989	0.096953434	0.994716166	0.984721708	0.999886351	0.979825011	0.999201182	0.979346059	0.945352692	0.979263422	0.996081785	0.995329253	0.904310971	0.889829924
chr1H	14385965	6.2390749	0.231030381	0.761878249	0.993383634	0.999985708	0.398437192	0.328539453	0.704939736	0.924821253	0.175453261	0.801207179	0.364961596	0.704095814	0.398120829	0.923610183	0.609090633	0.650787809	0.988319195	0.984721708	0.999886351	0.982875561	0.993004482	0.987783735	0.985674848	0.979263422	0.996081785	0.998828305	0.998949862	0.982535242
chr1H	14385999	4.00717415	0.191179716	0.707017318	0.388826171	0.92521214	0.182465457	0.819235827	0.779130403	0.664053339	0.909357799	0.754968897	0.81928886	0.272113078	0.873664683	0.544668377	0.736741195	0.29693815	0.936693806	0.98678131	0.999886351	0.982862593	0.999201182	0.987783735	0.985674848	0.960437058	0.999894755	0.998828305	0.998949862	0.974303431
chr1H	14386027	1.44703708	0.506821463	0.999959866	0.568571532	0.999985708	0.795647494	0.64345362	0.758227495	0.966706353	0.912433352	0.456401984	0.267740116	0.332043243	0.190911428	0.612928604	0.567307302	0.653001175	0.994716166	0.984846117	0.999886351	0.98480693	0.999201182	0.984315959	0.972042683	0.968412444	0.983590366	0.998828305	0.998949862	0.982535242
chr1H	14386041	1.46808901	0.506821463	0.999959866	0.568571532	0.999985708	0.795647494	0.64345362	0.758227495	0.966706353	0.912433352	0.456401984	0.267740116	0.332043243	0.190911428	0.612928604	0.567307302	0.653001175	0.994716166	0.984846117	0.999886351	0.98480693	0.999201182	0.984315959	0.972042683	0.968412444	0.983590366	0.998828305	0.998949862	0.982535242
chr1H	14386780	5.22983176	0.053715991	0.403197407	0.248904171	0.776160412	0.861895266	0.655026438	0.870620553	0.295260333	0.575700024	0.203574083	0.375099499	0.741463343	0.572576538	0.217309664	0.89689568	0.223330691	0.994716166	0.984846117	0.999886351	0.927984845	0.994261463	0.979346059	0.985674848	0.979757942	0.996081785	0.989178438	0.999303387	0.967774668
chr1H	14386828	4.48236802	0.109994382	0.556454967	0.234994869	0.757602334	0.958829362	0.800588784	0.691170798	0.918819401	0.398760812	0.360885825	0.693066803	0.17800587	0.244689459	0.254593019	0.937006243	0.975715707	0.994716166	0.98678131	0.999886351	0.982862593	0.993138832	0.982690301	0.985674848	0.948764548	0.985255036	0.989178438	0.999526639	0.992253106
chr1H	14386838	1.70164661	0.614460122	0.999959866	0.615012375	0.999985708	0.498382874	0.956622367	0.977937512	0.619807044	0.605192622	0.368742538	0.172621087	0.710207186	0.646771822	0.291557799	0.724046127	0.973565974	0.988319195	0.989733131	0.999886351	0.980487357	0.994261463	0.984315959	0.933247361	0.979263422	0.996081785	0.989178438	0.998949862	0.992253106
chr1H	14387522	2.16085618	0.593324888	0.999959866	0.437920294	0.969626909	0.22246765	0.261456976	0.475327706	0.802506608	0.823070007	0.497003865	0.21461163	0.932683533	0.846125629	0.154663671	0.532665094	0.82993152	0.954210821	0.984721708	0.999204098	0.982862593	0.999201182	0.984315959	0.95850551	0.981100314	0.999894755	0.952322736	0.998949862	0.988498049
chr1H	14387528	4.45038816	0.638566322	0.999959866	0.795569631	0.999985708	0.61615428	0.430618276	0.360279044	0.164148354	0.995676021	0.234291883	0.790944271	0.584522158	0.518605086	0.751553899	0.192562682	0.704087479	0.988319195	0.984721708	0.999204098	0.87403102	0.999770407	0.979346059	0.985674848	0.979263422	0.996081785	0.998828305	0.901671125	0.982535242
chr1H	14387546	2.5067433	0.689643814	0.999959866	0.829024464	0.999985708	0.88161357	0.32911039	0.286166249	0.327361894	0.687681027	0.32803896	0.435967042	0.922614193	0.552661536	0.702446836	0.22404774	0.771463916	0.994716166	0.984721708	0.999204098	0.940314164	0.995476064	0.979346059	0.985674848	0.981100314	0.996081785	0.998828305	0.922496348	0.984169163
chr1H	14817646	2.87675819	0.136114531	0.611670449	0.21639627	0.732573831	0.726346744	0.933077571	0.560740822	0.36386398	0.957016395	0.908355436	0.790783972	0.669470146	0.639392668	0.663364839	0.984531452	0.145169302	0.994209698	0.989560206	0.999886351	0.953008681	0.999201182	0.987783735	0.985674848	0.979263422	0.996081785	0.998828305	0.999526639	0.937964654
chr1H	14819779	6.0777525	0.079408991	0.480052921	0.667167043	0.999985708	0.673877403	0.657628343	0.865077143	0.416235362	0.722342468	0.468213342	0.395150083	0.668645959	0.595283236	0.410704668	0.959815742	0.333880119	0.992815674	0.984846117	0.999886351	0.964853677	0.998450231	0.984315959	0.985674848	0.979263422	0.996081785	0.995329253	0.999526639	0.974303431
chr1H	14820213	2.7427773	0.740214312	0.999959866	0.485908809	0.995018967	0.791340505	0.447801341	0.109066142	0.130497756	0.328076293	0.357736458	0.795408894	0.498114702	0.47585028	0.335450558	0.290518141	0.63136093	0.994716166	0.984721708	0.935473855	0.835448348	0.993004482	0.981803819	0.985674848	0.979263422	0.996081785	0.994121105	0.95583625	0.982535242
chr1H	14820224	2.41705128	0.796970747	0.999959866	0.601066336	0.999985708	0.807694416	0.957131301	0.974619579	0.096224092	0.282229109	0.14483618	0.336457321	0.341718414	0.780574818	0.763992659	0.607198939	0.6319264	0.994716166	0.989878853	0.999886351	0.784875101	0.993004482	0.979346059	0.98370915	0.968412444	0.998034316	0.998828305	0.998949862	0.982535242
chr1H	14820244	2.56388217	0.761741059	0.999959866	0.549042647	0.999985708	0.248182557	0.470625336	0.774755575	0.192869096	0.548650201	0.281110462	0.494522044	0.560749004	0.916840947	0.965599799	0.749259049	0.482793426	0.967650841	0.984721708	0.999886351	0.895164787	0.994261463	0.979346059	0.985674848	0.979263422	0.999894755	0.998828305	0.998949862	0.982535242
chr1H	14820268	2.48705533	0.796970747	0.999959866	0.601066336	0.999985708	0.807694416	0.957131301	0.974619579	0.096224092	0.282229109	0.14483618	0.336457321	0.341718414	0.780574818	0.763992659	0.607198939	0.6319264	0.994716166	0.989878853	0.999886351	0.784875101	0.993004482	0.979346059	0.98370915	0.968412444	0.998034316	0.998828305	0.998949862	0.982535242
chr1H	14820273	5.84747878	0.046440981	0.376900844	0.575394498	0.999985708	0.341074529	0.374465304	0.589761052	0.879816708	0.826063669	0.867261481	0.334207259	0.807882727	0.299238631	0.825001338	0.200737254	0.820845876	0.984793447	0.984721708	0.999886351	0.982862593	0.999201182	0.987783735	0.98370915	0.979757942	0.996081785	0.998828305	0.907442943	0.987769957
chr1H	14820298	2.437077	0.960104476	0.999959866	0.889320178	0.999985708	0.243307316	0.616578371	0.52157045	0.580565435	0.285747028	0.144255834	0.459799966	0.650504137	0.991179432	0.792187838	0.87989892	0.450948857	0.964756756	0.984721708	0.999886351	0.979825011	0.993004482	0.979346059	0.985674848	0.979263422	0.999894755	0.998828305	0.998949862	0.982535242
chr1H	16783722	3.99368104	0.030916656	0.317408237	0.187197169	0.684307783	0.01930909	0.400053075	0.277211552	0.510462167	0.988237251	0.74119551	0.331654585	0.679184337	0.749596921	0.428809072	0.019820078	0.499173775	0.613449435	0.984721708	0.999204098	0.979825011	0.999201182	0.987783735	0.98370915	0.979263422	0.997932011	0.995329253	0.491375019	0.982535242
chr1H	16783838	2.69529285	0.991005917	0.999959866	0.755743021	0.999985708	0.309052021	0.911868029	0.15151804	0.908876579	0.391245786	0.657741014	0.39751744	0.30653548	0.386166112	0.398102403	0.869386039	0.454503171	0.979785288	0.989560206	0.949976291	0.982862593	0.993004482	0.986868273	0.985674848	0.961375721	0.996081785	0.995329253	0.998949862	0.982535242
chr1H	17171078	1.9714842	0.999204827	0.999959866	0.979412091	0.999985708	0.278964224	0.125196122	0.006443665	0.761800682	0.479835785	0.734210304	0.561361149	0.360919648	0.434848804	0.256325172	0.974747822	0.537963398	0.976304598	0.984721708	0.666292615	0.982862593	0.994261463	0.987783735	0.985674848	0.972205179	0.996081785	0.989178438	0.999526639	0.982535242
chr1H	17171396	8.26547199	0.036151199	0.3436724	0.595925706	0.999985708	0.378691748	0.803017612	0.717567354	0.061648218	0.875193169	0.21422069	0.425721365	0.657510932	0.512318962	0.832877871	0.570225527	0.190470812	0.988319195	0.98678131	0.999886351	0.721557825	0.999201182	0.979346059	0.985674848	0.979263422	0.996081785	0.998828305	0.998949862	0.954577701
chr1H	17172194	4.3560317	0.160327483	0.658256511	0.637991498	0.999985708	0.709732253	0.998507532	0.918778386	0.156309922	0.354366311	0.752581509	0.275015605	0.037779877	0.880127696	0.237068243	0.856040315	0.714571957	0.994019465	0.991252974	0.999886351	0.866224083	0.993004482	0.987783735	0.972410379	0.915002415	0.999894755	0.989178438	0.998949862	0.982535242
chr1H	17328904	7.91529959	0.216344814	0.740754019	0.995417655	0.999985708	0.295482693	0.306169369	0.732801685	0.692090269	0.166281374	0.614921829	0.390815556	0.639759078	0.512007636	0.73710548	0.551285631	0.929696511	0.976304598	0.984721708	0.999886351	0.982862593	0.993004482	0.986841387	0.985674848	0.979263422	0.996081785	0.998828305	0.998949862	0.990592794
chr1H	17436687	3.26960187	0.382006059	0.920987431	0.675150108	0.999985708	0.612256087	0.999238573	0.304161288	0.312543703	0.522079189	0.716740881	0.835931327	0.737326519	0.221952864	0.343927598	0.764721613	0.440443236	0.988319195	0.991252974	0.999204098	0.934864331	0.994261463	0.987783735	0.985674848	0.979731145	0.985255036	0.994323471	0.998949862	0.982535242
chr1H	17436743	3.24509107	0.382006059	0.920987431	0.675150108	0.999985708	0.612256087	0.999238573	0.304161288	0.312543703	0.522079189	0.716740881	0.835931327	0.737326519	0.221952864	0.343927598	0.764721613	0.440443236	0.988319195	0.991252974	0.999204098	0.934864331	0.994261463	0.987783735	0.985674848	0.979731145	0.985255036	0.994323471	0.998949862	0.982535242
chr1H	17436779	3.25722872	0.382006059	0.920987431	0.675150108	0.999985708	0.612256087	0.999238573	0.304161288	0.312543703	0.522079189	0.716740881	0.835931327	0.737326519	0.221952864	0.343927598	0.764721613	0.440443236	0.988319195	0.991252974	0.999204098	0.934864331	0.994261463	0.987783735	0.985674848	0.979731145	0.985255036	0.994323471	0.998949862	0.982535242
chr1H	17511132	2.11962428	0.869454313	0.999959866	0.615547855	0.999985708	0.196193228	0.227664447	0.544619779	0.035105539	0.193542429	0.374809428	0.19893316	0.027008442	0.605997088	0.833946357	0.970112176	0.707970506	0.942814135	0.984721708	0.999886351	0.61093147	0.993004482	0.984315959	0.954768543	0.893725736	0.996081785	0.998828305	0.999526639	0.982535242
chr1H	17654137	2.127292	0.5294017	0.999959866	0.227782562	0.748729552	0.632877994	0.455502315	0.835801072	0.006784551	0.9046155	0.397403296	0.343731784	0.217198585	0.029203916	0.667258792	0.160965389	0.362382018	0.989398069	0.984721708	0.999886351	0.340088695	0.999201182	0.984315959	0.98370915	0.955341403	0.817884421	0.998828305	0.876388477	0.976300068
chr1H	17716445	3.28665741	0.970243879	0.999959866	0.782201908	0.999985708	0.78728531	0.511064774	0.395842179	0.652084574	0.881699588	0.589958016	0.76126221	0.757366318	0.210212151	0.735750751	0.003583827	0.281011865	0.994716166	0.984721708	0.999204098	0.981451189	0.999201182	0.986329824	0.985674848	0.979757942	0.983590366	0.998828305	0.216681845	0.974303431
chr1H	17716461	1.86879281	0.900874554	0.999959866	0.562194739	0.999985708	0.246388809	0.709223898	0.043587382	0.43437929	0.778543571	0.637178711	0.793093258	0.409881693	0.47708228	0.546352891	0.929664444	0.462186492	0.96628764	0.984846117	0.828505719	0.970439701	0.999201182	0.986868273	0.985674848	0.976690646	0.996081785	0.998828305	0.999526639	0.982535242
chr1H	17887779	4.13419215	0.077644794	0.476021505	0.036688217	0.326008879	0.035698721	0.930374452	0.009654969	0.251317687	0.174638648	0.013617747	0.157657082	0.39529971	0.273708454	0.027149017	0.343681908	0.303315563	0.716481481	0.989560206	0.723271006	0.916993678	0.993004482	0.768757435	0.924151838	0.976690646	0.989611586	0.810058602	0.969649195	0.974303431
chr1H	17888502	5.97091708	0.122728735	0.580680884	0.96598005	0.999985708	0.782227945	0.180028219	0.856725114	0.471257077	0.102745256	0.255904709	0.510253627	0.247412883	0.943387573	0.797424422	0.926444412	0.183549828	0.994716166	0.984721708	0.999886351	0.979017018	0.993004482	0.979346059	0.985674848	0.956023225	0.999894755	0.998828305	0.999526639	0.954577701
chr1H	17900600	2.11850462	0.909512978	0.999959866	0.293916344	0.833658654	0.090577961	0.632024441	0.944140668	0.406986801	0.442023757	0.037523134	0.17911792	0.208353464	0.060770114	0.292294095	0.830974963	0.032797451	0.859547721	0.984846117	0.999886351	0.96421389	0.994261463	0.943473219	0.934806523	0.955001007	0.948057994	0.989178438	0.998949862	0.748034279
chr1H	17900610	3.13564921	0.337992903	0.889567041	0.568220162	0.999985708	0.126477088	0.448891709	0.33030208	0.64926981	0.421228227	0.470571986	0.131892564	0.493189803	0.010699405	0.723763298	0.598034051	0.688079867	0.904549595	0.984721708	0.999204098	0.981401071	0.994261463	0.984315959	0.907127891	0.979263422	0.72086237	0.998828305	0.998949862	0.982535242
chr1H	17900616	2.34253371	0.909512978	0.999959866	0.293916344	0.833658654	0.090577961	0.632024441	0.944140668	0.406986801	0.442023757	0.037523134	0.17911792	0.208353464	0.060770114	0.292294095	0.830974963	0.032797451	0.859547721	0.984846117	0.999886351	0.96421389	0.994261463	0.943473219	0.934806523	0.955001007	0.948057994	0.989178438	0.998949862	0.748034279
chr1H	17900617	2.56958574	0.431082389	0.962315439	0.032910595	0.309950257	0.264183749	0.510098456	0.665153737	0.068217087	0.948764428	0.08541185	0.247703463	0.451677979	0.540782847	0.369317008	0.176264852	0.241781237	0.976304598	0.984721708	0.999886351	0.73422595	0.999201182	0.979346059	0.966552624	0.979263422	0.996081785	0.995329253	0.890832543	0.970286369
chr1H	17901720	3.94444096	0.313416887	0.864429616	0.62704259	0.999985708	0.83111717	0.022485802	0.443532833	0.470578432	0.122867769	0.107427954	0.570814974	0.508675144	0.389057274	0.679838347	0.650885361	0.590030082	0.994716166	0.919712973	0.999204098	0.979017018	0.993004482	0.979346059	0.985674848	0.979263422	0.996081785	0.998828305	0.998949862	0.982535242
chr1H	17977821	2.75518334	0.729657946	0.999959866	0.073257346	0.445201963	0.978657987	0.866391759	0.872766463	0.635517904	0.509145847	0.368254208	0.0759986	0.749419017	0.541795603	0.267947678	0.329838217	0.8548432	0.994716166	0.989560206	0.999886351	0.980529728	0.994261463	0.984315959	0.855235832	0.979757942	0.996081785	0.989178438	0.967036985	0.989588927
chr1H	17977847	2.7363665	0.729657946	0.999959866	0.073257346	0.445201963	0.978657987	0.866391759	0.872766463	0.635517904	0.509145847	0.368254208	0.0759986	0.749419017	0.541795603	0.267947678	0.329838217	0.8548432	0.994716166	0.989560206	0.999886351	0.980529728	0.994261463	0.984315959	0.855235832	0.979757942	0.996081785	0.989178438	0.967036985	0.989588927
chr1H	17978862	3.18963648	0.986694627	0.999959866	0.807301659	0.999985708	0.773479407	0.739010908	0.213034793	0.307882393	0.083608668	0.696476546	0.120385618	0.030544445	0.548714166	0.591035765	0.14291317	0.844621995	0.994716166	0.985123215	0.976628132	0.93219662	0.993004482	0.987783735	0.903451987	0.915002415	0.996081785	0.998828305	0.869053412	0.989148815
chr1H	17978886	7.51650647	0.111510909	0.558767624	0.924748349	0.999985708	0.423060159	0.267550216	0.807891177	0.292638413	0.09340955	0.086234743	0.449376676	0.348172584	0.885031407	0.673867494	0.974018738	0.066115486	0.988319195	0.984721708	0.999886351	0.92712516	0.993004482	0.979346059	0.985674848	0.969937067	0.999894755	0.998828305	0.999526639	0.840479762
chr1H	17979018	3.8567841	0.76071965	0.999959866	0.970797841	0.999985708	0.658961857	0.411583241	0.165039416	0.117529703	0.146209397	0.884709898	0.410757421	0.245988675	0.829326473	0.357321427	0.042463092	0.906965127	0.991598512	0.984721708	0.949976291	0.815359451	0.993004482	0.987783735	0.985674848	0.955627909	0.999894755	0.995329253	0.632872688	0.99015433
chr1H	17981122	7.60243066	0.09122259	0.511023451	0.718467468	0.999985708	0.560627179	0.222553107	0.136418817	0.865726951	0.359513061	0.028451938	0.336057134	0.165161125	0.783203792	0.51638031	0.842095237	0.096307765	0.988319195	0.984721708	0.946794827	0.982862593	0.993004482	0.890035362	0.98370915	0.948764548	0.998855251	0.998828305	0.998949862	0.889193074
chr1H	17981181	2.85263891	0.633489377	0.999959866	0.193067826	0.692731983	0.515580251	0.696569329	0.90085272	0.62085659	0.815074611	0.697584721	0.254521872	0.052068327	0.294126862	0.746743569	0.330653758	0.80008223	0.988319195	0.984846117	0.999886351	0.980487357	0.999201182	0.987783735	0.9668003	0.915002415	0.996081785	0.998828305	0.967036985	0.985827758
chr1H	17997238	4.0912718	0.013949237	0.21461292	0.166275158	0.644470549	0.535098777	0.374641247	0.044278872	0.136066327	0.845031184	0.049032603	0.372036349	0.66238287	0.888238471	0.436378204	0.584113724	0.275300321	0.988319195	0.984721708	0.828505719	0.84032186	0.999201182	0.945171765	0.985674848	0.979263422	0.999894755	0.995329253	0.998949862	0.974303431
chr1H	17997250	3.27598267	0.11092181	0.558041954	0.452592344	0.978679534	0.661243298	0.479389658	0.317599559	0.741999871	0.640345142	0.163764548	0.422139305	0.628842077	0.831718749	0.910028931	0.235719726	0.201336238	0.991599188	0.984721708	0.999204098	0.982862593	0.994261463	0.979346059	0.985674848	0.979263422	0.999894755	0.998828305	0.931070178	0.958762701
chr1H	17997251	3.228729	0.11092181	0.558041954	0.452592344	0.978679534	0.661243298	0.479389658	0.317599559	0.741999871	0.640345142	0.163764548	0.422139305	0.628842077	0.831718749	0.910028931	0.235719726	0.201336238	0.991599188	0.984721708	0.999204098	0.982862593	0.994261463	0.979346059	0.985674848	0.979263422	0.999894755	0.998828305	0.931070178	0.958762701
chr1H	18065728	4.69763739	0.566110051	0.999959866	0.506915438	0.999985708	0.698978821	0.346621395	0.584927561	0.600230634	0.241876592	0.999813265	0.192940839	0.291206362	0.2283659	0.44561858	0.141778833	0.296490073	0.993117852	0.984721708	0.999886351	0.979865381	0.993004482	0.989759511	0.949894972	0.960437058	0.985255036	0.995945531	0.868665925	0.974303431
chr1H	18065809	4.91951989	0.01416278	0.216169252	0.363994086	0.902653253	0.722403052	0.605121773	0.251985563	0.64979002	0.94604981	0.32870877	0.51757004	0.167951292	0.111220951	0.300989708	0.012917295	0.14712105	0.994209698	0.984721708	0.994331458	0.981401071	0.999201182	0.979346059	0.985674848	0.948764548	0.963422316	0.989178438	0.405393983	0.937964654
chr1H	18065832	4.94156776	0.01416278	0.216169252	0.363994086	0.902653253	0.722403052	0.605121773	0.251985563	0.64979002	0.94604981	0.32870877	0.51757004	0.167951292	0.111220951	0.300989708	0.012917295	0.14712105	0.994209698	0.984721708	0.994331458	0.981401071	0.999201182	0.979346059	0.985674848	0.948764548	0.963422316	0.989178438	0.405393983	0.937964654
chr1H	18065838	4.89828097	0.01416278	0.216169252	0.363994086	0.902653253	0.722403052	0.605121773	0.251985563	0.64979002	0.94604981	0.32870877	0.51757004	0.167951292	0.111220951	0.300989708	0.012917295	0.14712105	0.994209698	0.984721708	0.994331458	0.981401071	0.999201182	0.979346059	0.985674848	0.948764548	0.963422316	0.989178438	0.405393983	0.937964654
chr1H	18119276	1.95897237	0.88397653	0.999959866	0.223561754	0.743653198	0.136984699	0.111318803	0.171900336	0.320976025	0.845954866	0.727694869	0.073468903	0.182115538	0.238623445	0.357852463	0.360053294	0.120222195	0.917192865	0.984721708	0.957172096	0.9375107	0.999201182	0.987783735	0.855235832	0.951649098	0.985255036	0.995329253	0.970268816	0.905478983
chr1H	18119277	4.41646402	0.025769938	0.28956677	0.279222604	0.81745023	0.727424178	0.326400351	0.654218272	0.702138543	0.136850477	0.527352748	0.279108861	0.539332836	0.70723195	0.19533413	0.893075859	0.171171335	0.994209698	0.984721708	0.999886351	0.982862593	0.993004482	0.984315959	0.972410379	0.979263422	0.997372836	0.978685131	0.998949862	0.952456019
chr1H	18463217	2.65430794	0.772814158	0.999959866	0.452933428	0.978850686	0.575601964	0.884219126	0.9925028	0.624504314	0.957641083	0.298159843	0.742265533	0.399279767	0.493625004	0.124198341	0.718509348	0.401270793	0.988319195	0.989560206	0.999886351	0.980487357	0.999201182	0.979346059	0.985674848	0.976690646	0.996081785	0.930870339	0.998949862	0.978699721
chr1H	18463250	3.70447819	0.972974697	0.999959866	0.593471686	0.999985708	0.724178142	0.854310367	0.178504406	0.697259103	0.902466118	0.822022541	0.428309804	0.732646667	0.486128726	0.250364147	0.857154206	0.416459957	0.994209698	0.989472534	0.964807942	0.982862593	0.999201182	0.987783735	0.985674848	0.979731145	0.996081785	0.989178438	0.998949862	0.978699721
chr1H	18463408	2.31283196	0.945278375	0.999959866	0.881274952	0.999985708	0.679374362	0.771922703	0.424343099	0.905744688	0.637374555	0.807104027	0.896070611	0.867526812	0.600307042	0.921997188	0.66198808	0.473282608	0.992815674	0.986314562	0.999204098	0.982862593	0.994261463	0.987783735	0.985674848	0.979757942	0.996081785	0.998828305	0.998949862	0.982535242
chr1H	18533945	3.756973	0.0383049	0.349974527	0.048337075	0.369817489	0.610222018	0.462346901	0.897710305	0.008978226	0.919586423	0.935822132	0.329683992	0.028841533	0.288528096	0.953993888	0.797164973	0.040227337	0.988319195	0.984721708	0.999886351	0.390775878	0.999201182	0.987783735	0.98370915	0.906410863	0.99378175	0.998828305	0.998949862	0.762242516
chr1H	18533970	1.23057423	0.927294126	0.999959866	0.889615164	0.999985708	0.430753157	0.155737814	0.872116897	0.714908038	0.065137124	0.984906381	0.988445642	0.734572118	0.439383776	0.313101457	0.995064655	0.867434119	0.988319195	0.984721708	0.999886351	0.982862593	0.993004482	0.989759511	0.98845608	0.979731145	0.996081785	0.989178438	0.999526639	0.989790247
chr1H	18533984	3.73838927	0.11893412	0.573991921	0.257449098	0.787578394	0.739348557	0.349136821	0.360681011	0.019929992	0.640545235	0.721706105	0.025758274	0.050060304	0.726485731	0.651437149	0.641094757	0.052667183	0.994326607	0.984721708	0.999204098	0.523021196	0.994261463	0.987783735	0.749950492	0.915002415	0.997824762	0.998828305	0.998949862	0.811631222
chr1H	18533999	6.97961887	0.08285373	0.487668685	0.966422138	0.999985708	0.347755401	0.882914205	0.540149899	0.517781765	0.104452365	0.161683715	0.244296082	0.076207517	0.560281154	0.730783129	0.297211668	0.181234094	0.985494383	0.989560206	0.999886351	0.979825011	0.993004482	0.979346059	0.964213494	0.938398544	0.996081785	0.998828305	0.959019383	0.954577701
chr1H	18534025	0.96866546	0.744954428	0.999959866	0.459007636	0.981774369	0.008774955	0.675250834	0.723854808	0.391732786	0.631095081	0.326969895	0.019493922	0.547369833	0.759198457	0.821912628	0.072029557	0.160268999	0.484694916	0.984846117	0.999886351	0.960745167	0.994261463	0.979346059	0.710789247	0.979263422	0.997932011	0.998828305	0.737659074	0.944241153
chr1H	18534084	4.74888561	0.14453361	0.62899229	0.0601889	0.404179064	0.217109219	0.780850971	0.831834213	0.042815626	0.720548899	0.260792636	0.176658127	0.064129202	0.207176484	0.747764316	0.807653769	0.002411958	0.953885876	0.986588433	0.999886351	0.644975519	0.998450231	0.979346059	0.933528063	0.927824059	0.983590366	0.998828305	0.998949862	0.322438395
chr1H	18833398	2.80498786	0.68930468	0.999959866	0.559143774	0.999985708	0.811865648	0.458703916	0.72574344	0.142035435	0.957011722	0.365353602	0.294925652	0.509932502	0.231791034	0.915710812	0.609254912	0.554139755	0.994716166	0.984721708	0.999886351	0.850171969	0.999201182	0.984315959	0.976162222	0.979263422	0.985255036	0.998828305	0.998949862	0.982535242
chr1H	19248760	2.59985331	0.494311998	0.996812347	0.506469951	0.999985708	0.723947577	0.85408641	0.001431795	0.798430068	0.547240326	0.127254497	0.004933513	0.446287797	0.022880328	0.304787722	0.152343332	0.34050403	0.994209698	0.989472534	0.400710607	0.982862593	0.994261463	0.979346059	0.539573283	0.979263422	0.783681629	0.989178438	0.871255441	0.974303431
chr1H	19248761	2.69204114	0.418541983	0.954054717	0.50054096	0.999985708	0.49191418	0.843856422	0.001772403	0.832548186	0.652132516	0.126944952	0.007978913	0.476990144	0.058678574	0.15803888	0.20609748	0.298257602	0.988319195	0.988662541	0.461131925	0.982862593	0.994261463	0.979346059	0.603340045	0.979263422	0.948057994	0.958073924	0.915131065	0.974303431
chr1H	19305558	6.35334354	0.421744875	0.956040141	0.348767885	0.889478042	0.256615449	0.278126373	0.181257429	0.151960182	0.36628222	0.394812458	0.26275225	0.87594218	0.652838685	0.316946453	0.272602574	0.514260958	0.973655606	0.984721708	0.964807942	0.860649942	0.993004482	0.984315959	0.972042683	0.979757942	0.996081785	0.989178438	0.948253981	0.982535242
chr1H	19305576	2.77894859	0.962419225	0.999959866	0.981519822	0.999985708	0.594997802	0.235432444	0.75021285	0.723392645	0.93682823	0.65836599	0.334381337	0.524031604	0.53336335	0.627797514	0.51912021	0.563505333	0.988319195	0.984721708	0.999886351	0.982862593	0.999201182	0.986868273	0.98370915	0.979263422	0.996081785	0.998828305	0.998949862	0.982535242
chr1H	19305623	8.23258499	0.381883609	0.920987431	0.76073463	0.999985708	0.513599457	0.023901872	0.092506151	0.308151145	0.226185404	0.23397286	0.811901979	0.292598413	0.430455241	0.580371172	0.924607377	0.042133867	0.988319195	0.933794233	0.920407738	0.93219662	0.993004482	0.979346059	0.985674848	0.960437058	0.996081785	0.998828305	0.999526639	0.765197738
chr1H	19438522	4.25927162	0.053863098	0.403482763	0.229496602	0.751493641	0.235104436	0.686678209	0.826060111	0.644568812	0.531806641	0.102315643	0.654349792	0.23224812	0.694116424	0.9896775	0.474529423	0.46781986	0.959522825	0.984846117	0.999886351	0.981401071	0.994261463	0.979346059	0.985674848	0.955341403	0.997372836	0.999919487	0.994147708	0.982535242
chr1H	19438537	3.51368244	0.319622027	0.87032497	0.659992272	0.999985708	0.682838468	0.67829255	0.646293149	0.978457239	0.743288514	0.534053973	0.624274353	0.646816659	0.763852286	0.942225341	0.891780745	0.932655222	0.992815674	0.984846117	0.999886351	0.985083358	0.999201182	0.984315959	0.985674848	0.979263422	0.997932011	0.998828305	0.998949862	0.990592794
chr1H	19438564	3.59339894	0.319622027	0.87032497	0.659992272	0.999985708	0.682838468	0.67829255	0.646293149	0.978457239	0.743288514	0.534053973	0.624274353	0.646816659	0.763852286	0.942225341	0.891780745	0.932655222	0.992815674	0.984846117	0.999886351	0.985083358	0.999201182	0.984315959	0.985674848	0.979263422	0.997932011	0.998828305	0.998949862	0.990592794
chr1H	19438584	4.12396816	0.082328612	0.48596974	0.314976668	0.859536064	0.166376644	0.483407723	0.97737243	0.767877355	0.739834651	0.205003204	0.448099928	0.286438906	0.572239933	0.744816332	0.274139692	0.527611266	0.930919121	0.984721708	0.999886351	0.982862593	0.999201182	0.979346059	0.985674848	0.960437058	0.996081785	0.998828305	0.948253981	0.982535242
chr1H	19438600	3.55105423	0.319622027	0.87032497	0.659992272	0.999985708	0.682838468	0.67829255	0.646293149	0.978457239	0.743288514	0.534053973	0.624274353	0.646816659	0.763852286	0.942225341	0.891780745	0.932655222	0.992815674	0.984846117	0.999886351	0.985083358	0.999201182	0.984315959	0.985674848	0.979263422	0.997932011	0.998828305	0.998949862	0.990592794
chr1H	19617325	4.96936544	0.371411892	0.915411891	0.572723609	0.999985708	0.889449387	0.873140899	0.954699968	0.277908684	0.236083805	0.930473801	0.419658661	0.987996816	0.658084396	0.110861742	0.362348786	0.226543996	0.994716166	0.989560206	0.999886351	0.921858135	0.993004482	0.987783735	0.985674848	0.982712076	0.996081785	0.92369208	0.970598339	0.967774668
chr1H	19617334	4.92133624	0.371411892	0.915411891	0.572723609	0.999985708	0.889449387	0.873140899	0.954699968	0.277908684	0.236083805	0.930473801	0.419658661	0.987996816	0.658084396	0.110861742	0.362348786	0.226543996	0.994716166	0.989560206	0.999886351	0.921858135	0.993004482	0.987783735	0.985674848	0.982712076	0.996081785	0.92369208	0.970598339	0.967774668
chr1H	19617348	5.00452056	0.371411892	0.915411891	0.572723609	0.999985708	0.889449387	0.873140899	0.954699968	0.277908684	0.236083805	0.930473801	0.419658661	0.987996816	0.658084396	0.110861742	0.362348786	0.226543996	0.994716166	0.989560206	0.999886351	0.921858135	0.993004482	0.987783735	0.985674848	0.982712076	0.996081785	0.92369208	0.970598339	0.967774668
chr1H	19617350	4.87507278	0.371411892	0.915411891	0.572723609	0.999985708	0.889449387	0.873140899	0.954699968	0.277908684	0.236083805	0.930473801	0.419658661	0.987996816	0.658084396	0.110861742	0.362348786	0.226543996	0.994716166	0.989560206	0.999886351	0.921858135	0.993004482	0.987783735	0.985674848	0.982712076	0.996081785	0.92369208	0.970598339	0.967774668
chr1H	19617360	4.66728804	0.262126347	0.805191337	0.903945256	0.999985708	0.211140265	0.896111173	0.985914574	0.646232401	0.111555416	0.587860936	0.29486624	0.922432898	0.890908209	0.956698826	0.44605252	0.843265159	0.953885876	0.989560206	0.999886351	0.981401071	0.993004482	0.986329824	0.976162222	0.981100314	0.999894755	0.998828305	0.989991425	0.989148815
chr1H	19617368	4.61027386	0.262126347	0.805191337	0.903945256	0.999985708	0.211140265	0.896111173	0.985914574	0.646232401	0.111555416	0.587860936	0.29486624	0.922432898	0.890908209	0.956698826	0.44605252	0.843265159	0.953885876	0.989560206	0.999886351	0.981401071	0.993004482	0.986329824	0.976162222	0.981100314	0.999894755	0.998828305	0.989991425	0.989148815
chr1H	20350701	2.57596284	0.250090703	0.789626927	0.234104695	0.756380839	0.05953823	0.286908566	0.276184066	0.81290243	0.136941234	0.097104902	0.509185808	0.98374419	0.715509042	0.201298279	0.045619359	0.158273606	0.81616572	0.984721708	0.999204098	0.982862593	0.993004482	0.979346059	0.985674848	0.982712076	0.997372836	0.989178438	0.650435262	0.944241153
chr1H	20958946	3.2374845	0.839204597	0.999959866	0.636934651	0.999985708	0.755470994	0.011246864	0.251397799	0.531051195	0.519304626	0.802673094	0.719525842	0.235748455	0.572055462	0.996041654	0.803473488	0.866665491	0.994716166	0.900846132	0.994331458	0.979825011	0.994261463	0.987783735	0.985674848	0.955341403	0.996081785	0.999919487	0.998949862	0.989790247
chr1H	20958961	3.92757765	0.956334129	0.999959866	0.994747443	0.999985708	0.619055276	0.950933333	0.018397992	0.250721365	0.847094381	0.643741742	0.732314524	0.192584338	0.103650074	0.862170157	0.588182689	0.854243829	0.988319195	0.989560206	0.769209645	0.916993678	0.999201182	0.986868273	0.985674848	0.952277397	0.963422316	0.998828305	0.998949862	0.989588927
chr1H	21791306	4.33273826	0.397585084	0.935289625	0.010227061	0.179435819	0.767730093	0.32998806	0.376948835	0.246371775	0.646207875	0.246536003	0.187271716	0.029695903	0.589804661	0.416870428	0.944662425	0.557508078	0.994716166	0.984721708	0.999204098	0.916993678	0.994261463	0.979346059	0.944463511	0.914941011	0.996081785	0.995329253	0.999526639	0.982535242
chr1H	21791333	2.91467184	0.338203906	0.889567041	0.002080576	0.087028342	0.691159322	0.389399199	0.669599608	0.536111938	0.816498045	0.213257443	0.695741875	0.195032192	0.332567939	0.427168789	0.918633376	0.345688694	0.992880383	0.984721708	0.999886351	0.979825011	0.999201182	0.979346059	0.985674848	0.953665803	0.996081785	0.995329253	0.999526639	0.97488837
chr1H	21791336	3.07788781	0.338203906	0.889567041	0.002080576	0.087028342	0.691159322	0.389399199	0.669599608	0.536111938	0.816498045	0.213257443	0.695741875	0.195032192	0.332567939	0.427168789	0.918633376	0.345688694	0.992880383	0.984721708	0.999886351	0.979825011	0.999201182	0.979346059	0.985674848	0.953665803	0.996081785	0.995329253	0.999526639	0.97488837
chr1H	21791420	2.80169525	0.367119488	0.911319746	0.000206379	0.029332837	0.881070199	0.5846824	0.734114074	0.724076835	0.743983706	0.192089949	0.567140802	0.312708702	0.209236097	0.33741448	0.924221116	0.265484899	0.994716166	0.984721708	0.999886351	0.982862593	0.999201182	0.979346059	0.985674848	0.96414516	0.983590366	0.994121105	0.999526639	0.974303431
chr1H	21791429	2.86715498	0.367119488	0.911319746	0.000206379	0.029332837	0.881070199	0.5846824	0.734114074	0.724076835	0.743983706	0.192089949	0.567140802	0.312708702	0.209236097	0.33741448	0.924221116	0.265484899	0.994716166	0.984721708	0.999886351	0.982862593	0.999201182	0.979346059	0.985674848	0.96414516	0.983590366	0.994121105	0.999526639	0.974303431
chr1H	21791444	2.84544134	0.367119488	0.911319746	0.000206379	0.029332837	0.881070199	0.5846824	0.734114074	0.724076835	0.743983706	0.192089949	0.567140802	0.312708702	0.209236097	0.33741448	0.924221116	0.265484899	0.994716166	0.984721708	0.999886351	0.982862593	0.999201182	0.979346059	0.985674848	0.96414516	0.983590366	0.994121105	0.999526639	0.974303431
chr1H	21792239	2.73257485	0.540596638	0.999959866	0.884753747	0.999985708	0.579804083	0.924592241	0.587017477	0.65027824	0.202001396	0.87441753	0.14834825	0.944864901	0.762852377	0.550019851	0.934980336	0.761938983	0.988319195	0.989560206	0.999886351	0.981401071	0.993004482	0.987783735	0.920246395	0.981100314	0.997932011	0.998828305	0.999526639	0.984169163
chr1H	21947521	3.41575126	0.075790083	0.470219708	0.16547852	0.642721032	0.446940365	0.159169685	0.046107264	0.039733756	0.032110201	0.707229799	0.655119257	0.719000585	0.784082048	0.829288817	0.292619841	0.712239139	0.988319195	0.984721708	0.836121508	0.635930642	0.993004482	0.987783735	0.985674848	0.979263422	0.998855251	0.998828305	0.956891468	0.982535242
chr1H	22418415	5.28687252	0.0033125	0.111985606	0.076088156	0.45297482	0.124627443	0.389275832	0.159274074	0.400347225	0.220964946	0.366519085	0.901411485	0.702913943	0.326836851	0.920140202	0.87636658	0.067508878	0.904549595	0.984721708	0.949976291	0.96421389	0.993004482	0.984315959	0.985674848	0.979263422	0.996081785	0.998828305	0.998949862	0.840479762
chr1H	22427979	5.496809	0.111297278	0.558504242	0.791080374	0.999985708	0.709238331	0.285966397	0.204912033	0.721221083	0.586639972	0.017490315	0.386937127	0.205000076	0.496629893	0.874663062	0.764356049	0.044094807	0.994019465	0.984721708	0.971828608	0.982862593	0.994261463	0.791224556	0.985674848	0.955001007	0.996081785	0.998828305	0.998949862	0.776962494
chr1H	22428025	2.70035948	0.874879178	0.999959866	0.911638452	0.999985708	0.969293927	0.315542027	0.682555228	0.57946544	0.619532589	0.346799773	0.989918621	0.338675197	0.051225699	0.447838303	0.421872991	0.839107483	0.994716166	0.984721708	0.999886351	0.979825011	0.994261463	0.979346059	0.988665793	0.968412444	0.939885331	0.996944436	0.986241782	0.989148815
chr1H	22678370	1.94793574	0.966547935	0.999959866	0.960185281	0.999985708	0.486028066	0.136027957	0.056994661	0.752634438	0.57545728	0.23832876	0.034832321	0.9803481	0.649938911	0.890553213	0.657062645	0.734161983	0.988319195	0.984721708	0.869942111	0.982862593	0.994261463	0.979346059	0.768041701	0.982712076	0.996081785	0.998828305	0.998949862	0.984169163
chr1H	22678458	2.25428425	0.901668108	0.999959866	0.751318566	0.999985708	0.787048004	0.162403981	0.946418151	0.773739911	0.119292242	0.42519433	0.541765823	0.847531542	0.84320278	0.549627777	0.379690304	0.509840278	0.994716166	0.984721708	0.999886351	0.982862593	0.993004482	0.984315959	0.985674848	0.979757942	0.999894755	0.998828305	0.977000777	0.982535242
chr1H	22694609	2.6364384	0.966016479	0.999959866	0.852875492	0.999985708	0.6702822	0.920031435	0.707396501	0.701913709	0.835555258	0.705510652	0.389976821	0.8739888	0.326640096	0.375617599	0.620962426	0.324062994	0.992648641	0.989560206	0.999886351	0.982862593	0.999201182	0.987783735	0.985674848	0.979757942	0.996081785	0.995329253	0.998949862	0.974303431
chr1H	23076400	1.48245335	0.345899872	0.896006091	0.032287818	0.306798416	0.98926636	0.238773221	0.159866218	0.158973184	0.458472917	0.263671363	0.382501161	0.639443078	0.426105024	0.387804128	0.005138723	0.812178681	0.99491335	0.984721708	0.949976291	0.867775528	0.994261463	0.979346059	0.985674848	0.979263422	0.996081785	0.995329253	0.26747186	0.987046753
chr1H	23138159	1.9950717	0.607179302	0.999959866	0.046506766	0.36383838	0.000409577	0.656878492	0.271097339	0.024926711	0.066144508	0.099692098	0.028907648	0.448837156	0.565585267	0.812143612	0.180698716	0.275617251	0.127893709	0.984846117	0.999204098	0.561852823	0.993004482	0.979346059	0.765400788	0.979263422	0.996081785	0.998828305	0.89252968	0.974303431
chr1H	23189215	3.76414938	0.825951717	0.999959866	0.6651415	0.999985708	0.811448405	0.705004326	0.000335637	0.191705358	0.451866111	0.073726526	0.236787123	0.502537028	0.530652998	0.116067431	0.613894467	0.194883617	0.994716166	0.984846117	0.267986061	0.893897886	0.994261463	0.979346059	0.95850551	0.979263422	0.996081785	0.928607062	0.998949862	0.956672786
chr1H	23189222	3.20762177	0.191170088	0.707017318	0.232353631	0.755017892	0.948157882	0.227334962	0.967896891	0.923118605	0.785497732	0.828399555	0.492413525	0.31136044	0.199958639	0.457373195	0.215025046	0.290123182	0.994716166	0.984721708	0.999886351	0.982862593	0.999201182	0.987783735	0.985674848	0.96414516	0.983590366	0.997866036	0.917715658	0.974303431
chr1H	23202076	3.39946781	0.650021784	0.999959866	0.756115248	0.999985708	0.026282432	0.65754974	0.758727593	0.233276683	0.701029768	0.224506463	0.168281995	0.28641972	0.428115724	0.819576242	0.332467183	0.063644338	0.669463357	0.984846117	0.999886351	0.913376697	0.998450231	0.979346059	0.928160461	0.960437058	0.996081785	0.998828305	0.967036985	0.838048537
chr1H	23202191	2.41905287	0.800219595	0.999959866	0.7699559	0.999985708	0.96853189	0.410990292	0.866123335	0.248408192	0.806157131	0.791437804	0.414514022	0.565062696	0.854060675	0.96101987	0.240745656	0.695479537	0.994716166	0.984721708	0.999886351	0.916993678	0.999201182	0.987783735	0.985674848	0.979263422	0.999894755	0.998828305	0.936589613	0.982535242
chr1H	23273886	1.79692746	0.308029053	0.858942948	0.074360945	0.448421591	0.512238642	0.461449743	0.365783839	0.099140274	0.057730682	0.838145628	0.084600952	0.427876777	0.561597495	0.977237847	0.049938698	0.751223084	0.988319195	0.984721708	0.999204098	0.78501889	0.993004482	0.987783735	0.86929192	0.979263422	0.996081785	0.998828305	0.665150178	0.984169163
chr1H	23273908	1.79719966	0.308029053	0.858942948	0.074360945	0.448421591	0.512238642	0.461449743	0.365783839	0.099140274	0.057730682	0.838145628	0.084600952	0.427876777	0.561597495	0.977237847	0.049938698	0.751223084	0.988319195	0.984721708	0.999204098	0.78501889	0.993004482	0.987783735	0.86929192	0.979263422	0.996081785	0.998828305	0.665150178	0.984169163
chr1H	23334473	3.10386706	0.390929198	0.929865499	0.009665843	0.174295575	0.037509818	0.780734642	0.385473638	0.017655899	0.091687823	0.948297231	0.5121894	0.169804342	0.755881771	0.900651923	0.170294978	0.874816363	0.723651585	0.986588433	0.999204098	0.509385189	0.993004482	0.988237752	0.985674848	0.948764548	0.997932011	0.998828305	0.883266379	0.989790247
chr1H	23458017	8.19140762	0.214501317	0.737937809	0.974771395	0.999985708	0.659794905	0.166456024	0.657451587	0.421820415	0.141245121	0.10530236	0.328195291	0.261524333	0.979265877	0.828485234	0.780247485	0.157942492	0.991599188	0.984721708	0.999886351	0.965708099	0.993004482	0.979346059	0.983705318	0.959716025	0.999894755	0.998828305	0.998949862	0.943687584
chr1H	23638704	5.40597293	0.668369358	0.999959866	0.233257842	0.756111605	0.942940337	0.57361195	0.190271554	0.092319315	0.357503234	0.8643512	0.975387867	0.211991218	0.266243694	0.819304562	0.329672397	0.483141438	0.994716166	0.984721708	0.966249926	0.782783403	0.993004482	0.987783735	0.987454724	0.955001007	0.986986553	0.998828305	0.967036985	0.982535242
chr1H	23640402	5.37171853	0.668369358	0.999959866	0.233257842	0.756111605	0.942940337	0.57361195	0.190271554	0.092319315	0.357503234	0.8643512	0.975387867	0.211991218	0.266243694	0.819304562	0.329672397	0.483141438	0.994716166	0.984721708	0.966249926	0.782783403	0.993004482	0.987783735	0.987454724	0.955001007	0.986986553	0.998828305	0.967036985	0.982535242
chr1H	23641727	3.46449034	0.483179428	0.990588579	0.093319622	0.496452091	0.796418973	0.3399823	0.062900816	0.757512712	0.791514762	0.702304447	0.467507277	0.369816667	0.544214636	0.549101896	0.286486044	0.283988671	0.994716166	0.984721708	0.873063111	0.982862593	0.999201182	0.987783735	0.985674848	0.97506211	0.996081785	0.998828305	0.955288574	0.974303431
chr1H	23923707	5.09482755	0.490605432	0.994087021	0.758953912	0.999985708	0.117004439	0.023408271	0.953266098	0.364625591	0.050871523	0.193641662	0.763096135	0.904172685	0.460501274	0.46498692	0.59094881	0.758209611	0.901513686	0.930846945	0.999886351	0.953008681	0.993004482	0.979346059	0.985674848	0.979757942	0.996081785	0.997866036	0.998949862	0.984169163
chr1H	23928002	2.15049865	0.873378214	0.999959866	0.401476445	0.937043012	0.681176094	0.908288582	0.117080582	0.212817455	0.177260022	0.871946669	0.016537603	0.126364167	0.717460364	0.528816673	0.410343548	0.3679002	0.992815674	0.989560206	0.940907801	0.901085213	0.993004482	0.987783735	0.685462067	0.948682667	0.997372836	0.998828305	0.985585795	0.976300068
chr1H	24085289	8.63252759	0.065268038	0.438573744	0.978677391	0.999985708	0.361467172	0.276160247	0.626822718	0.439841814	0.627633399	0.897602023	0.380058988	0.752145199	0.884817261	0.055306646	0.433752985	0.132932444	0.98596549	0.984721708	0.999886351	0.970439701	0.994261463	0.987783735	0.985674848	0.979757942	0.999894755	0.85258916	0.98773638	0.927870889
chr1H	24085355	2.45883165	0.953457437	0.999959866	0.806424836	0.999985708	0.504523186	0.993126472	0.025786885	0.580938903	0.850080102	0.871451809	0.729747068	0.088978495	0.471291704	0.980224795	0.498485134	0.738024196	0.988319195	0.991252974	0.790109003	0.979825011	0.999201182	0.987783735	0.985674848	0.938398544	0.996081785	0.998828305	0.998949862	0.984169163
chr1H	24163078	3.14270465	0.37941454	0.920987431	0.140670492	0.595355786	0.271080819	0.287985237	0.151421519	0.959729895	0.678929696	0.900677632	0.413499622	0.996033041	0.434010441	0.892451738	0.727485872	0.678009962	0.976304598	0.984721708	0.949976291	0.984196729	0.994261463	0.987783735	0.985674848	0.982712076	0.996081785	0.998828305	0.998949862	0.982535242
chr1H	24163084	3.10117822	0.37941454	0.920987431	0.140670492	0.595355786	0.271080819	0.287985237	0.151421519	0.959729895	0.678929696	0.900677632	0.413499622	0.996033041	0.434010441	0.892451738	0.727485872	0.678009962	0.976304598	0.984721708	0.949976291	0.984196729	0.994261463	0.987783735	0.985674848	0.982712076	0.996081785	0.998828305	0.998949862	0.982535242
chr1H	24163094	3.12438433	0.37941454	0.920987431	0.140670492	0.595355786	0.271080819	0.287985237	0.151421519	0.959729895	0.678929696	0.900677632	0.413499622	0.996033041	0.434010441	0.892451738	0.727485872	0.678009962	0.976304598	0.984721708	0.949976291	0.984196729	0.994261463	0.987783735	0.985674848	0.982712076	0.996081785	0.998828305	0.998949862	0.982535242
chr1H	24163149	3.07331995	0.37941454	0.920987431	0.140670492	0.595355786	0.271080819	0.287985237	0.151421519	0.959729895	0.678929696	0.900677632	0.413499622	0.996033041	0.434010441	0.892451738	0.727485872	0.678009962	0.976304598	0.984721708	0.949976291	0.984196729	0.994261463	0.987783735	0.985674848	0.982712076	0.996081785	0.998828305	0.998949862	0.982535242
chr1H	24163156	3.03907103	0.37941454	0.920987431	0.140670492	0.595355786	0.271080819	0.287985237	0.151421519	0.959729895	0.678929696	0.900677632	0.413499622	0.996033041	0.434010441	0.892451738	0.727485872	0.678009962	0.976304598	0.984721708	0.949976291	0.984196729	0.994261463	0.987783735	0.985674848	0.982712076	0.996081785	0.998828305	0.998949862	0.982535242
chr1H	24163159	3.06867257	0.37941454	0.920987431	0.140670492	0.595355786	0.271080819	0.287985237	0.151421519	0.959729895	0.678929696	0.900677632	0.413499622	0.996033041	0.434010441	0.892451738	0.727485872	0.678009962	0.976304598	0.984721708	0.949976291	0.984196729	0.994261463	0.987783735	0.985674848	0.982712076	0.996081785	0.998828305	0.998949862	0.982535242
chr1H	24163169	3.06564941	0.37941454	0.920987431	0.140670492	0.595355786	0.271080819	0.287985237	0.151421519	0.959729895	0.678929696	0.900677632	0.413499622	0.996033041	0.434010441	0.892451738	0.727485872	0.678009962	0.976304598	0.984721708	0.949976291	0.984196729	0.994261463	0.987783735	0.985674848	0.982712076	0.996081785	0.998828305	0.998949862	0.982535242
chr1H	25876966	3.69639634	0.654263581	0.999959866	0.09006941	0.488144194	0.026050566	0.12806676	0.561369456	0.001084725	0.172370734	0.642994336	0.113523877	0.038299671	0.5403742	0.393933796	0.164115858	0.977523752	0.667597373	0.984721708	0.999886351	0.129603802	0.993004482	0.986868273	0.89857593	0.915002415	0.996081785	0.995329253	0.877190724	0.992253106
chr1H	26058694	2.6733642	0.441352437	0.965787063	0.40766105	0.943173179	0.386656924	0.488853528	0.282583497	0.408256939	0.650120166	0.206510579	0.185488882	0.133843411	0.607789314	0.070287959	0.145509669	0.462116294	0.988319195	0.984721708	0.999204098	0.96421389	0.994261463	0.979346059	0.943935192	0.948764548	0.996081785	0.879110861	0.869506505	0.982535242
chr1H	26222607	3.73858647	0.209573408	0.731078779	0.069821392	0.435133452	0.106741725	0.848939042	0.626141173	0.287914979	0.044545952	0.812183936	0.541583136	0.357799827	0.889521157	0.237372941	0.449407779	0.806557744	0.891054472	0.98912951	0.999886351	0.925674957	0.993004482	0.987783735	0.985674848	0.972205179	0.999894755	0.989178438	0.990785784	0.986912228
chr1H	26570494	1.60394297	0.716555926	0.999959866	0.68453989	0.999985708	0.329430825	0.358052189	0.23180635	0.503319704	0.449957254	0.284071945	0.050579781	0.438645054	0.117934271	0.871375523	0.79663597	0.783928511	0.983366833	0.984721708	0.983978247	0.979825011	0.994261463	0.979346059	0.796808782	0.979263422	0.965312746	0.998828305	0.998949862	0.984306864
chr1H	26570502	2.19082232	0.674894703	0.999959866	0.445551144	0.975058312	0.259076675	0.154179033	0.310854603	0.235321016	0.72362788	0.17865756	0.224650941	0.51104755	0.23887943	0.87787237	0.265958172	0.573154167	0.975107986	0.984721708	0.999204098	0.913376697	0.998450231	0.979346059	0.95850551	0.979263422	0.985255036	0.998828305	0.947801241	0.982535242
chr1H	26570505	2.0401814	0.738859438	0.999959866	0.522036488	0.999985708	0.763994759	0.460178134	0.95195993	0.874039122	0.256801397	0.484940698	0.424150107	0.385563787	0.418589439	0.832396942	0.863159735	0.750115347	0.994716166	0.984721708	0.999886351	0.982862593	0.993004482	0.984315959	0.985674848	0.975811479	0.996081785	0.998828305	0.998949862	0.984169163
chr1H	26570527	1.11586222	0.743411915	0.999959866	0.559873461	0.999985708	0.717310112	0.497536368	0.423478587	0.642744011	0.171792669	0.513490799	0.356002001	0.366387343	0.83451951	0.63954249	0.876956285	0.631235116	0.994019465	0.984721708	0.999204098	0.981282719	0.993004482	0.984315959	0.98370915	0.972999097	0.999894755	0.998828305	0.998949862	0.982535242
chr1H	27062296	2.22496836	0.061315324	0.427742043	0.055342122	0.39022462	0.8722541	0.300888626	0.469783421	0.027938557	0.333119864	0.112269424	0.143344644	0.457173823	0.757210149	0.652052159	0.007949403	0.200185499	0.994716166	0.984721708	0.999204098	0.579061403	0.993004482	0.979346059	0.920246395	0.979263422	0.997932011	0.998828305	0.329973142	0.958762701
chr1H	27062317	1.93095711	0.981973071	0.999959866	0.889483072	0.999985708	0.595794964	0.133423794	0.18098526	0.976049376	0.792169887	0.671808695	0.40184098	0.168289623	0.662222247	0.246705795	0.534613191	0.517856004	0.988319195	0.984721708	0.964807942	0.985083358	0.999201182	0.987337279	0.985674848	0.948764548	0.996081785	0.989178438	0.998949862	0.982535242
chr1H	27123465	4.46130187	0.497972756	0.999547629	0.800721988	0.999985708	0.157399386	0.783666477	0.722542896	0.459570064	0.919685259	0.287867932	0.032348603	0.182757238	0.414890475	0.70079739	0.553343784	0.500078607	0.925345865	0.986588433	0.999886351	0.973329378	0.999201182	0.979346059	0.768013847	0.951649098	0.996081785	0.998828305	0.998949862	0.982535242
chr1H	27139149	1.30502849	0.998973944	0.999959866	0.980343216	0.999985708	0.695438552	0.583818595	0.848153333	0.624783373	0.259891035	0.619101663	0.597274011	0.703654888	0.998594031	0.837668264	0.823793891	0.995157947	0.993117852	0.984721708	0.999886351	0.980487357	0.993004482	0.986841387	0.985674848	0.979263422	0.999894755	0.998828305	0.998949862	0.992253106
chr1H	27139152	1.33095321	0.998973944	0.999959866	0.980343216	0.999985708	0.695438552	0.583818595	0.848153333	0.624783373	0.259891035	0.619101663	0.597274011	0.703654888	0.998594031	0.837668264	0.823793891	0.995157947	0.993117852	0.984721708	0.999886351	0.980487357	0.993004482	0.986841387	0.985674848	0.979263422	0.999894755	0.998828305	0.998949862	0.992253106
chr1H	27139154	2.17723735	0.89751388	0.999959866	0.882371117	0.999985708	0.935051447	0.974663884	0.838666708	0.148187921	0.722075975	0.681787161	0.227392905	0.547307153	0.602538838	0.615903525	0.589609968	0.834820964	0.994716166	0.991252974	0.999886351	0.857598426	0.998450231	0.987446937	0.95850551	0.979263422	0.996081785	0.998828305	0.998949862	0.988498049
chr1H	27446591	5.24450819	0.129500765	0.595378501	0.071968529	0.440823476	0.265929564	0.846392944	0.344124319	0.395314357	0.67893723	0.13980937	0.032396767	0.450240236	0.661402675	0.392143302	0.883075113	0.856842316	0.976304598	0.988662541	0.999204098	0.962333981	0.994261463	0.979346059	0.768013847	0.979263422	0.996081785	0.995329253	0.998949862	0.989588927
chr1H	27446608	2.65786808	0.789307224	0.999959866	0.101391104	0.513902971	0.308872621	0.911729718	0.581969253	0.595290321	0.813009807	0.206604191	0.065511737	0.390559888	0.731083436	0.503992866	0.620953526	0.195106588	0.979637365	0.989560206	0.999886351	0.979865381	0.999201182	0.979346059	0.838099525	0.975811479	0.997932011	0.998828305	0.998949862	0.957220727
chr1H	27446723	3.30048542	0.069089401	0.451225151	0.054709	0.388995604	0.324397479	0.54505596	0.01225245	0.611497514	0.201223135	0.413186852	0.040340305	0.328096212	0.686571071	0.103714559	0.412668177	0.555006798	0.982075266	0.984721708	0.752084477	0.979865381	0.993004482	0.984315959	0.768041701	0.96806192	0.997372836	0.92369208	0.985585795	0.982535242
chr1H	27446747	5.25876285	0.739116455	0.999959866	0.997834434	0.999985708	0.28779298	0.280941062	0.828945203	0.893306163	0.486251903	0.895152906	0.542791107	0.734482161	0.941670602	0.258824095	0.979888764	0.970309472	0.976304598	0.984721708	0.999886351	0.982862593	0.994261463	0.987783735	0.985674848	0.979731145	0.999894755	0.989178438	0.999526639	0.992253106
chr1H	27446762	2.99004835	0.857473718	0.999959866	0.358019695	0.896323927	0.155917725	0.977520708	0.232600267	0.202376302	0.67288162	0.332869945	0.044084006	0.566759639	0.404119787	0.725103751	0.705489185	0.10371975	0.925345865	0.991252974	0.984066464	0.899080812	0.994261463	0.979346059	0.768041701	0.979263422	0.996081785	0.998828305	0.998949862	0.895243286
chr1H	27456468	6.0863549	0.168757324	0.675078096	0.987569259	0.999985708	0.416365751	0.199929899	0.504490627	0.84219029	0.144684089	0.416519194	0.6905258	0.429281696	0.652736961	0.974708464	0.065516697	0.242789865	0.988319195	0.984721708	0.999886351	0.982862593	0.993004482	0.984315959	0.985674848	0.979263422	0.996081785	0.998828305	0.721531146	0.970286369
chr1H	27456479	5.56895212	0.231304312	0.761994545	0.656803492	0.999985708	0.855959811	0.497947264	0.736371268	0.902692667	0.265485038	0.517498721	0.170294509	0.507850428	0.262396182	0.773853522	1.52E-05	0.100808858	0.994716166	0.984721708	0.999886351	0.982862593	0.993004482	0.984315959	0.93012638	0.979263422	0.986986553	0.998828305	0.008082607	0.894730494
chr1H	27456488	2.2257167	0.48491697	0.99136955	0.005690157	0.138783847	0.092647809	0.473435397	0.119127631	0.755576881	0.065458339	0.866635851	0.895487535	0.780394235	0.075681282	0.458379464	0.231319861	0.381369368	0.859547721	0.984721708	0.942951104	0.982862593	0.993004482	0.987783735	0.985674848	0.979757942	0.957818065	0.997866036	0.930234194	0.976300068
chr1H	27456544	2.49946821	0.908901409	0.999959866	0.802091404	0.999985708	0.814888794	0.22501899	0.532609875	0.304945969	0.824368522	0.836885297	0.282377432	0.216144341	0.979927485	0.440769635	0.414075213	0.911935994	0.994716166	0.984721708	0.999886351	0.931178752	0.999201182	0.987783735	0.974488735	0.955341403	0.999894755	0.995329253	0.985585795	0.99015433
chr1H	27456553	1.74177234	0.508234145	0.999959866	0.036267541	0.324188357	0.036659233	0.772619916	0.071099537	0.270278006	0.062546502	0.740672644	0.239422481	0.406513375	0.119865592	0.36088621	0.322398827	0.265201219	0.717963198	0.986314562	0.896856787	0.921858135	0.993004482	0.987783735	0.959845653	0.976690646	0.965312746	0.995329253	0.965263338	0.974303431
chr1H	28483236	4.81819865	0.688341696	0.999959866	0.940554865	0.999985708	0.811438676	0.870650766	0.132770061	0.265120974	0.220557924	0.747788402	0.529544227	0.908510618	0.162567707	0.91169944	0.052474413	0.222575625	0.994716166	0.989560206	0.946794827	0.921451086	0.993004482	0.987783735	0.985674848	0.980447524	0.982592014	0.998828305	0.676990378	0.967774668
chr1H	28483282	6.64760383	0.439379926	0.965313314	0.87114653	0.999985708	0.636925907	0.953452791	0.682079349	0.567985955	0.680184334	0.313358489	0.942943709	0.469739095	0.160686557	0.290928288	0.002806458	0.105042207	0.990772578	0.989560206	0.999886351	0.979825011	0.994397335	0.979346059	0.986366889	0.979263422	0.982592014	0.989178438	0.195557493	0.895772493
chr1H	28533554	5.18106635	0.265745585	0.808948809	0.993373714	0.999985708	0.362963413	0.377056723	0.201116157	0.473836332	0.7890155	0.727911298	0.453217382	0.79665494	0.775779119	0.339942957	0.485046208	0.908024201	0.987044265	0.984721708	0.968461848	0.979816876	0.999201182	0.987783735	0.985674848	0.979757942	0.997991994	0.994323471	0.996015416	0.99015433
chr1H	28772647	3.20319209	0.276448239	0.822257078	0.999378758	0.999985708	0.876497408	0.200440173	0.032338801	0.870531651	0.441251224	0.65443483	0.13853449	0.633365553	0.292193833	0.954692628	0.687502286	0.825633715	0.994716166	0.984721708	0.803763419	0.982862593	0.994261463	0.986868273	0.914381894	0.979263422	0.994792922	0.998828305	0.998949862	0.988270354
chr1H	28772663	3.17640958	0.276448239	0.822257078	0.999378758	0.999985708	0.876497408	0.200440173	0.032338801	0.870531651	0.441251224	0.65443483	0.13853449	0.633365553	0.292193833	0.954692628	0.687502286	0.825633715	0.994716166	0.984721708	0.803763419	0.982862593	0.994261463	0.986868273	0.914381894	0.979263422	0.994792922	0.998828305	0.998949862	0.988270354
chr1H	29188473	7.43127879	0.270187034	0.814159998	0.940368318	0.999985708	0.895549883	0.216573344	0.834257576	0.882721137	0.744019721	0.621130465	0.615356107	0.861373131	0.814100859	0.112059391	0.365958705	0.926631418	0.994716166	0.984721708	0.999886351	0.982862593	0.999201182	0.986841387	0.985674848	0.979757942	0.999894755	0.92369208	0.972278529	0.990592794
chr1H	29189529	2.35764676	0.997868152	0.999959866	0.981246028	0.999985708	0.629350426	0.279990915	0.801129203	0.694016602	0.156287404	0.565602297	0.703574268	0.166144548	0.562300182	0.485031653	0.479343255	0.753218891	0.988319195	0.984721708	0.999886351	0.982862593	0.993004482	0.984315959	0.985674848	0.948764548	0.996081785	0.998198269	0.994147708	0.984169163
chr1H	29189541	7.36171983	0.270187034	0.814159998	0.940368318	0.999985708	0.895549883	0.216573344	0.834257576	0.882721137	0.744019721	0.621130465	0.615356107	0.861373131	0.814100859	0.112059391	0.365958705	0.926631418	0.994716166	0.984721708	0.999886351	0.982862593	0.999201182	0.986841387	0.985674848	0.979757942	0.999894755	0.92369208	0.972278529	0.990592794
chr1H	29362010	5.88354646	0.321625163	0.871154116	0.993436811	0.999985708	0.322198928	0.184065973	0.596376731	0.682648232	0.169202388	0.478336569	0.442043811	0.617485098	0.205103047	0.589149961	0.211049866	0.471989816	0.981221577	0.984721708	0.999886351	0.982862593	0.993004482	0.984315959	0.985674848	0.979263422	0.983590366	0.998828305	0.915955259	0.982535242
chr1H	29565555	7.90469954	0.254952445	0.795273835	0.65190591	0.999985708	0.466049178	0.478731189	0.080245382	0.109990011	0.814845148	0.478643754	0.29168355	0.9097608	0.625302158	0.119810983	9.58E-06	0.223919407	0.988319195	0.984721708	0.908908014	0.799399495	0.999201182	0.984315959	0.976162222	0.980447524	0.996081785	0.928607062	0.007029946	0.967774668
chr1H	29689007	4.26752504	0.140897913	0.621539752	0.790675914	0.999985708	0.190842527	0.249547402	0.162024994	0.407563307	0.70398642	0.171931239	0.308959503	0.199393018	0.792460085	0.892241962	0.270626596	0.808814802	0.940716784	0.984721708	0.949976291	0.96421389	0.998450231	0.979346059	0.978764264	0.955001007	0.999894755	0.998828305	0.947801241	0.986912228
chr1H	29689038	2.62549814	0.263277625	0.806179046	0.783482978	0.999985708	0.43822557	0.354994369	0.211245653	0.480100655	0.880111312	0.320790502	0.31250749	0.32223157	0.84328518	0.779153836	0.293038885	0.998619072	0.988319195	0.984721708	0.976267875	0.979825011	0.999201182	0.979346059	0.979558846	0.966872201	0.999894755	0.998828305	0.957183245	0.99227038
chr1H	29689389	3.58147336	0.596973929	0.999959866	0.409229838	0.943871063	0.730767057	0.668288677	0.103626953	0.681102158	0.259662983	0.823801741	0.08167637	0.129041797	0.988864898	0.953738906	0.426094117	0.676292177	0.994209698	0.984846117	0.930799689	0.982862593	0.993004482	0.987783735	0.866607945	0.948764548	0.999894755	0.998828305	0.986241782	0.982535242
chr1H	29729740	2.13599291	0.773682236	0.999959866	0.635885291	0.999985708	0.315097138	0.973466002	0.338104729	0.366515159	0.469440246	0.976086743	0.427807738	0.397666971	0.740977465	0.622008849	0.340078163	0.114375644	0.981221577	0.991252974	0.999204098	0.953008681	0.994261463	0.989751576	0.985674848	0.976690646	0.997932011	0.998828305	0.968776497	0.902518555
chr1H	30067776	2.91698925	0.352646518	0.900433348	0.220745507	0.738013457	0.035974472	0.084255464	0.656572192	0.697048553	0.765339793	0.557558471	0.58934574	0.830481192	0.221253417	0.426871418	0.020615261	0.077980661	0.716481481	0.984721708	0.999886351	0.982862593	0.999201182	0.984315959	0.985674848	0.979757942	0.985255036	0.995329253	0.498439294	0.864519882
chr1H	30067797	2.8406819	0.352646518	0.900433348	0.220745507	0.738013457	0.035974472	0.084255464	0.656572192	0.697048553	0.765339793	0.557558471	0.58934574	0.830481192	0.221253417	0.426871418	0.020615261	0.077980661	0.716481481	0.984721708	0.999886351	0.982862593	0.999201182	0.984315959	0.985674848	0.979757942	0.985255036	0.995329253	0.498439294	0.864519882
chr1H	30067926	2.86578139	0.352646518	0.900433348	0.220745507	0.738013457	0.035974472	0.084255464	0.656572192	0.697048553	0.765339793	0.557558471	0.58934574	0.830481192	0.221253417	0.426871418	0.020615261	0.077980661	0.716481481	0.984721708	0.999886351	0.982862593	0.999201182	0.984315959	0.985674848	0.979757942	0.985255036	0.995329253	0.498439294	0.864519882
chr1H	30247657	5.45364171	0.355209881	0.900944331	0.995644786	0.999985708	0.786075736	0.448345861	0.152220106	0.995910983	0.653812015	0.940410726	0.345386155	0.886731962	0.813526169	0.876247948	0.788637883	0.979675913	0.994716166	0.984721708	0.949976291	0.985827432	0.994261463	0.987783735	0.98370915	0.979757942	0.999894755	0.998828305	0.998949862	0.992253106
chr1H	31738858	5.25929166	0.496225191	0.998223435	0.518912356	0.999985708	0.493672501	0.330209472	0.460799425	0.642515293	0.014359282	0.263296149	0.701336084	0.779887003	0.633583797	0.047503469	0.830895503	0.030412482	0.988319195	0.984721708	0.999204098	0.981269897	0.993004482	0.979346059	0.985674848	0.979757942	0.996081785	0.835889039	0.998949862	0.736811785
chr1H	31738886	3.12133589	0.057709266	0.41606549	0.102579468	0.5160878	0.499262298	0.767905498	0.733511722	0.700592892	0.816373349	0.547750234	0.398141945	0.26368359	0.720618404	0.828693332	0.104391674	0.313719717	0.988319195	0.985767222	0.999886351	0.982862593	0.999201182	0.984315959	0.985674848	0.960321506	0.997372836	0.998828305	0.811314282	0.974303431
chr1H	32879178	2.91310215	0.302597745	0.852315935	0.002739392	0.101454656	0.27036827	0.60975747	0.200117133	0.234548316	0.32921845	0.743563401	0.343871095	0.745503249	0.339342401	0.494862276	0.692746136	0.471882444	0.976304598	0.984721708	0.968201715	0.913376697	0.993004482	0.987783735	0.98370915	0.979757942	0.996081785	0.998198269	0.998949862	0.982535242
chr1H	32879221	4.85266658	0.028225389	0.303099148	0.307453799	0.850896961	0.05828882	0.263546384	0.042035045	0.847174914	0.315429774	0.121826699	0.133741427	0.955708669	0.517019825	0.965707232	0.937146186	0.785559347	0.816111513	0.984721708	0.828505719	0.982862593	0.993004482	0.979346059	0.912002582	0.981558511	0.996081785	0.998828305	0.999526639	0.984320779
chr1H	33217764	2.88935774	0.302597745	0.852315935	0.002739392	0.101454656	0.27036827	0.60975747	0.200117133	0.234548316	0.32921845	0.743563401	0.343871095	0.745503249	0.339342401	0.494862276	0.692746136	0.471882444	0.976304598	0.984721708	0.968201715	0.913376697	0.993004482	0.987783735	0.98370915	0.979757942	0.996081785	0.998198269	0.998949862	0.982535242
chr1H	33425053	4.45549397	0.740579731	0.999959866	0.075982156	0.452685267	0.011753674	0.80086502	0.954609619	0.012246058	0.050213816	0.071770627	0.035583437	0.320927855	0.31611184	0.214764917	0.019326433	0.166116577	0.535877432	0.98678131	0.999886351	0.444276443	0.993004482	0.979346059	0.768041701	0.966448445	0.996081785	0.989178438	0.488002217	0.944314074
chr1H	33425054	6.83777239	0.204547529	0.727396913	0.264151436	0.79606117	0.528610004	0.911173783	0.569020476	0.67504525	0.366355783	0.266374277	0.575405219	0.467092696	0.753177905	0.147951833	0.074477104	0.330323778	0.988319195	0.989560206	0.999886351	0.982862593	0.993004482	0.979346059	0.985674848	0.979263422	0.997932011	0.948991618	0.743012399	0.974303431
chr1H	33575461	1.76012536	0.925397605	0.999959866	0.262032831	0.794172744	0.250237833	0.376270173	0.306068247	0.958383097	0.613168731	0.806368026	0.830206607	0.476685504	0.779580665	0.295154892	0.02817536	0.770094621	0.968918798	0.984721708	0.999204098	0.984196729	0.994261463	0.987783735	0.985674848	0.979263422	0.997991994	0.989178438	0.551847271	0.984169163
chr1H	33575471	4.70124285	0.856002844	0.999959866	0.63748397	0.999985708	0.843125552	0.981047342	0.56639614	0.624269078	0.800657847	0.151615681	0.810325432	0.021173026	0.297703404	0.707748861	0.874947385	0.526941637	0.994716166	0.991252974	0.999886351	0.980487357	0.999201182	0.979346059	0.985674848	0.880662786	0.996081785	0.998828305	0.998949862	0.982535242
chr1H	33773252	7.82627275	0.249896275	0.789510438	0.995612006	0.999985708	0.492730935	0.160780574	0.699804969	0.75243924	0.13042041	0.392003811	0.321480836	0.435392897	0.541989591	0.9977176	0.451939536	0.410291613	0.988319195	0.984721708	0.999886351	0.982862593	0.993004482	0.984315959	0.982999564	0.979263422	0.996081785	0.999919487	0.990785784	0.978699721
chr1H	33773255	3.87962923	0.971545691	0.999959866	0.993038098	0.999985708	0.50040244	0.897851758	0.348956844	0.565950356	0.589836711	0.831051009	0.932291874	0.381896618	0.392207493	0.990325368	0.645237968	0.879214233	0.988319195	0.989560206	0.999204098	0.979825011	0.994261463	0.987783735	0.985674848	0.97506211	0.996081785	0.999919487	0.998949862	0.99015433
chr1H	33805999	2.39933951	0.479168099	0.987922562	0.519161769	0.999985708	0.818690605	0.280731149	0.524473021	0.508530045	0.464856712	0.015666775	0.788241359	0.666403339	0.534997269	0.988258514	0.338014406	0.503050327	0.994716166	0.984721708	0.999886351	0.979825011	0.994261463	0.768757435	0.985674848	0.979263422	0.996081785	0.999919487	0.968412033	0.982535242
chr1H	33903720	1.72397525	0.70237982	0.999959866	0.62815114	0.999985708	0.685679573	0.886490422	0.640491731	0.502496853	0.180679459	0.390280993	0.321913888	0.931529471	0.76348356	0.947283578	0.821208233	0.736677673	0.992815674	0.989560206	0.999886351	0.979825011	0.993004482	0.984315959	0.982999564	0.981100314	0.997932011	0.998828305	0.998949862	0.984169163
chr1H	33903769	1.65527076	0.70237982	0.999959866	0.62815114	0.999985708	0.685679573	0.886490422	0.640491731	0.502496853	0.180679459	0.390280993	0.321913888	0.931529471	0.76348356	0.947283578	0.821208233	0.736677673	0.992815674	0.989560206	0.999886351	0.979825011	0.993004482	0.984315959	0.982999564	0.981100314	0.997932011	0.998828305	0.998949862	0.984169163
chr1H	33903776	1.69063933	0.775243575	0.999959866	0.721718295	0.999985708	0.805594483	0.501162624	0.080288925	0.143332015	0.452143259	0.911061509	0.057042878	0.001670987	0.660433724	0.736968638	0.842656718	0.010205118	0.994716166	0.984721708	0.908908014	0.851446828	0.994261463	0.987783735	0.812664895	0.622689452	0.996081785	0.998828305	0.998949862	0.553776957
chr1H	33903792	1.76043123	0.915669526	0.999959866	0.963314129	0.999985708	0.562245063	0.002431093	0.929728072	0.530559062	0.552211041	0.582258868	0.384754505	0.764803318	0.180468626	0.371456996	0.340058195	0.22006645	0.988319195	0.900846132	0.999886351	0.979825011	0.994261463	0.986329824	0.985674848	0.979757942	0.983590366	0.995329253	0.968776497	0.967774668
chr1H	34123012	6.99589321	0.489231188	0.993132361	0.348020962	0.888747505	0.134620313	0.321593835	0.738186018	0.161505472	0.504761071	0.617602016	0.992965878	0.580913819	0.445567222	0.358314724	0.034657679	0.419817438	0.913717358	0.984721708	0.999886351	0.868556552	0.994261463	0.986841387	0.98876082	0.979263422	0.996081785	0.995329253	0.593267014	0.979746333
chr1H	34123056	4.70772301	0.529307986	0.999959866	0.319779115	0.864566503	0.234764004	0.33123662	0.75187435	0.239722204	0.503765141	0.879456835	0.870687416	0.433691356	0.718980594	0.488814118	0.025407526	0.803995859	0.959522825	0.984721708	0.999886351	0.916867232	0.994261463	0.987783735	0.985674848	0.979263422	0.997372836	0.998198269	0.532233944	0.986912228
chr1H	34127501	3.87977464	0.854342821	0.999959866	0.643914765	0.999985708	0.208334535	0.101175447	0.320385273	0.634157728	0.34439575	0.228584725	0.406841159	0.924119474	0.19868119	0.120662967	0.498373766	0.564207665	0.953221427	0.984721708	0.999204098	0.980529728	0.993004482	0.979346059	0.985674848	0.981100314	0.983590366	0.928607062	0.998949862	0.982535242
chr1H	34354056	7.61146351	0.289551163	0.837286473	0.995144318	0.999985708	0.488297115	0.09182458	0.652590773	0.940237605	0.161586299	0.538917313	0.378270782	0.644518031	0.563491259	0.76230789	0.561428846	0.787118915	0.988319195	0.984721708	0.999886351	0.983504929	0.993004482	0.984315959	0.985674848	0.979263422	0.996081785	0.998828305	0.998949862	0.984520659
chr1H	34354096	2.66884962	0.883085059	0.999959866	0.465840279	0.98636347	0.827062121	0.289389346	0.237115899	0.520897836	0.116568637	0.386869089	0.981075406	0.296787972	0.321345624	0.620191835	0.455522138	0.263741442	0.994716166	0.984721708	0.988127836	0.979825011	0.993004482	0.984315959	0.987469451	0.960437058	0.996081785	0.998828305	0.990785784	0.974303431
chr1H	34354110	2.05105124	0.924056533	0.999959866	0.42427453	0.957421503	0.397879465	0.793391543	0.159647472	0.975465332	0.06143821	0.446356075	0.949118985	0.482868511	0.001324357	0.885724878	0.884222502	0.918346604	0.988319195	0.986588433	0.949976291	0.985083358	0.993004482	0.984315959	0.986415362	0.979263422	0.442244859	0.998828305	0.998949862	0.99015433
chr1H	34354127	2.05726822	0.924056533	0.999959866	0.42427453	0.957421503	0.397879465	0.793391543	0.159647472	0.975465332	0.06143821	0.446356075	0.949118985	0.482868511	0.001324357	0.885724878	0.884222502	0.918346604	0.988319195	0.986588433	0.949976291	0.985083358	0.993004482	0.984315959	0.986415362	0.979263422	0.442244859	0.998828305	0.998949862	0.99015433
chr1H	34646719	4.54550412	0.395653368	0.934513568	0.140727496	0.595398916	0.815125705	0.579080071	0.493544348	0.50967446	0.292384012	0.423422796	0.858188136	0.638941811	0.909714629	0.571343484	0.115734375	0.456257741	0.994716166	0.984721708	0.999204098	0.979825011	0.993004482	0.984315959	0.985674848	0.979263422	0.999894755	0.998828305	0.831629024	0.982535242
chr1H	34646744	2.16424851	0.875429418	0.999959866	0.889455459	0.999985708	0.838976171	0.773062138	0.748009994	0.54252172	0.564974603	0.371560388	0.804027432	0.406702951	0.230338779	0.411804327	0.462604047	0.18704287	0.994716166	0.986314562	0.999886351	0.979825011	0.994261463	0.984315959	0.985674848	0.976690646	0.985255036	0.995329253	0.99250897	0.954577701
chr1H	34646761	5.33701891	0.221018256	0.749312766	0.084120309	0.472036515	0.960055785	0.677735228	0.878958808	0.832298622	0.154945233	0.18797873	0.367754169	0.934904233	0.023124746	0.554943481	0.206704657	0.794397485	0.994716166	0.984846117	0.999886351	0.982862593	0.993004482	0.979346059	0.985674848	0.981100314	0.783681629	0.998828305	0.915131065	0.985647859
chr1H	34646762	1.20766693	0.551190729	0.999959866	0.062066299	0.410245799	0.532767876	0.271879423	0.415881394	0.754886024	0.783541692	0.972105948	0.56316804	0.676958397	0.053137871	0.936939841	0.652531705	0.604125641	0.988319195	0.984721708	0.999204098	0.982862593	0.999201182	0.989385588	0.985674848	0.979263422	0.939885331	0.998828305	0.998949862	0.982535242
chr1H	34646790	4.86322929	0.432794575	0.963644908	0.140290266	0.595355786	0.622680928	0.696219965	0.410427932	0.422599472	0.320915661	0.401489614	0.784145773	0.706563191	0.773825629	0.393070303	0.219690708	0.584563678	0.988319195	0.984846117	0.999204098	0.965708099	0.993004482	0.984315959	0.985674848	0.979263422	0.997991994	0.995329253	0.921802657	0.982535242
chr1H	34646799	3.8629562	0.346221739	0.896668724	0.024328638	0.267930843	0.30570587	0.936338111	0.77456542	0.031872948	0.408629732	0.674835917	0.144442592	0.975383481	0.402481587	0.824984469	0.029108945	0.790067971	0.977891996	0.989560206	0.999886351	0.596600031	0.994261463	0.987337279	0.920246395	0.982712076	0.996081785	0.998828305	0.555495902	0.984881844
chr1H	34684903	1.36167428	0.764618879	0.999959866	0.329209484	0.874809108	0.771744733	0.149161082	0.953462242	0.407956356	0.585906655	0.569319473	0.04036899	0.043283584	0.655052757	0.694491793	0.024430983	0.008818257	0.994716166	0.984721708	0.999886351	0.96421389	0.994261463	0.984353709	0.768041701	0.915002415	0.996081785	0.998828305	0.52154595	0.51570372
chr1H	36138277	3.43006355	0.280922206	0.827077679	0.005292078	0.137214951	0.063512131	0.122221532	0.305799632	0.051223811	0.605154944	0.397956704	0.020072584	0.15156296	0.363277167	0.453092907	0.05264681	0.980278649	0.822380321	0.984721708	0.999204098	0.684547022	0.994261463	0.984315959	0.710789247	0.948764548	0.996081785	0.997253283	0.676990378	0.992253106
chr1H	36416290	7.2909135	0.347267793	0.89749417	0.998150857	0.999985708	0.533612531	0.127917492	0.737125983	0.847367773	0.167756086	0.830475618	0.402722269	0.792038589	0.499370856	0.933985481	0.470385913	0.929006534	0.988319195	0.984721708	0.999886351	0.982862593	0.993004482	0.987783735	0.985674848	0.979757942	0.996081785	0.998828305	0.993892322	0.990592794
chr1H	36662569	2.5055232	0.742457775	0.999959866	0.059275004	0.40088155	0.095652868	0.820322819	0.467206309	0.211968373	0.0349465	0.521330885	0.256925238	0.90502929	0.051411067	0.534010328	0.017531353	0.096222451	0.864123454	0.98678131	0.999204098	0.900372983	0.993004482	0.984315959	0.969890817	0.979757942	0.939885331	0.998828305	0.472146473	0.889193074
chr1H	36662571	2.98789256	0.880332959	0.999959866	0.927211051	0.999985708	0.195619535	0.715186422	0.5579144	0.612088172	0.300783885	0.316889574	0.819597256	0.61548346	0.068956804	0.065367474	0.173616266	0.3238541	0.942814135	0.984846117	0.999886351	0.979865381	0.993004482	0.979346059	0.985674848	0.979263422	0.954705551	0.873929567	0.887935339	0.974303431
chr1H	36662586	1.87177933	0.21442642	0.737937809	0.001561908	0.073105381	0.963607304	0.821806122	0.302166697	0.906052276	0.198808911	0.285655943	0.342773539	0.988114237	0.132086691	0.103660464	0.292111553	0.395280459	0.994716166	0.986813796	0.999204098	0.982862593	0.993004482	0.979346059	0.98370915	0.982712076	0.979717547	0.92369208	0.956891468	0.977366816
chr1H	36662589	3.12737181	0.235651055	0.767270311	0.504936643	0.999985708	0.742597778	0.505641119	0.894902916	0.90728312	0.142070909	0.199899481	0.056515235	0.20018018	0.676251577	0.236457609	0.234586938	0.949657064	0.994716166	0.984721708	0.999886351	0.982862593	0.993004482	0.979346059	0.810216204	0.955001007	0.996957774	0.989178438	0.930353635	0.992253106
chr1H	36662622	5.74493494	0.069774731	0.453276154	0.005460443	0.137814024	0.476324771	0.075499863	0.839184581	0.175784722	0.543378528	0.530308689	0.004053974	0.001610878	0.019140682	0.554621077	0.000276009	0.062183355	0.988319195	0.984721708	0.999886351	0.878358533	0.994261463	0.984315959	0.509492013	0.61401529	0.783681629	0.998828305	0.044751572	0.833465418
chr1H	36662627	5.8600604	0.069774731	0.453276154	0.005460443	0.137814024	0.476324771	0.075499863	0.839184581	0.175784722	0.543378528	0.530308689	0.004053974	0.001610878	0.019140682	0.554621077	0.000276009	0.062183355	0.988319195	0.984721708	0.999886351	0.878358533	0.994261463	0.984315959	0.509492013	0.61401529	0.783681629	0.998828305	0.044751572	0.833465418
chr1H	36734124	2.34000671	0.932597315	0.999959866	0.756118757	0.999985708	0.915060962	0.248433408	0.659320841	0.858030146	0.511935032	0.537195522	0.595608423	0.865395894	0.402785209	0.604929134	0.697713723	0.964953062	0.994716166	0.984721708	0.999886351	0.982862593	0.994261463	0.984315959	0.985674848	0.979757942	0.996081785	0.998828305	0.998949862	0.992253106
chr1H	37018016	1.62694608	0.469556516	0.980697107	0.181128228	0.673297003	0.685758803	0.669942243	0.542134844	0.121016172	0.577320355	0.118508197	0.452473196	0.949881021	0.109295727	0.703245221	0.777915754	0.171050438	0.992815674	0.984846117	0.999886351	0.818360003	0.994261463	0.979346059	0.985674848	0.981100314	0.963422316	0.998828305	0.998949862	0.952456019
chr1H	37028309	2.31160571	0.807116403	0.999959866	0.476654427	0.988812718	0.579485859	0.318883335	0.354251835	0.563668704	0.926282977	0.49107037	0.534767872	0.497893474	0.327797896	0.354554852	0.682629677	0.265253278	0.988319195	0.984721708	0.999204098	0.979825011	0.999201182	0.984315959	0.985674848	0.979263422	0.996081785	0.995329253	0.998949862	0.974303431
chr1H	37028338	2.24679833	0.962402484	0.999959866	0.735909551	0.999985708	0.816586272	0.262339737	0.76723286	0.203789887	0.008813719	0.187812911	0.898529333	0.913288558	0.098738919	0.58262184	0.863658413	0.310193062	0.994716166	0.984721708	0.999886351	0.899080812	0.993004482	0.979346059	0.985674848	0.98077469	0.963422316	0.998828305	0.998949862	0.974303431
chr1H	37046813	1.63445447	0.9522681	0.999959866	0.982680561	0.999985708	0.624689111	0.18482349	0.100016893	0.681548413	0.986845138	0.782454797	0.605973989	0.225837564	0.539407719	0.47782441	0.550807087	0.317918664	0.988319195	0.984721708	0.92651491	0.982862593	0.999201182	0.987783735	0.985674848	0.955341403	0.996081785	0.998198269	0.998949862	0.974303431
chr1H	37046822	5.52150452	0.026055004	0.291112643	0.261713923	0.793489123	0.400927799	0.240240387	0.851378744	0.529758316	0.164654231	0.202578863	0.779116964	0.409745611	0.845149992	0.276608948	0.779927625	0.844157409	0.988319195	0.984721708	0.999886351	0.979825011	0.993004482	0.979346059	0.985674848	0.976690646	0.999894755	0.989178438	0.998949862	0.989148815
chr1H	37046825	7.47304323	0.290131146	0.837892575	0.998357324	0.999985708	0.583880098	0.183258395	0.771241952	0.91850643	0.141603897	0.603852071	0.418761745	0.709505282	0.727755291	0.849363349	0.646143687	0.759998052	0.988319195	0.984721708	0.999886351	0.982862593	0.993004482	0.986841387	0.985674848	0.979263422	0.997932011	0.998828305	0.998949862	0.984169163
chr1H	37249830	2.68483154	0.966646465	0.999959866	0.984904828	0.999985708	0.87490648	0.922408298	0.864050933	0.787290216	0.491393477	0.955759128	0.020028096	0.904139115	0.590615151	0.666899785	0.14054519	0.395490404	0.994716166	0.989560206	0.999886351	0.982862593	0.994261463	0.989088364	0.710789247	0.979757942	0.996081785	0.998828305	0.866737907	0.977366816
chr1H	37249831	7.62069371	0.08210211	0.485371514	0.647093246	0.999985708	0.487782333	0.287948917	0.802174437	0.151962367	0.458712475	0.404385488	0.826081949	0.93710462	0.961645515	0.958515381	0.005902834	0.701772241	0.988319195	0.984721708	0.999886351	0.860649942	0.994261463	0.984315959	0.985674848	0.981100314	0.999894755	0.998828305	0.28977258	0.982535242
chr1H	37249832	4.62459436	0.002152218	0.090443109	0.036880712	0.326443001	0.980270235	0.620069777	0.449145578	0.002454947	0.579487252	0.064987989	0.184112651	0.009772637	0.950540932	0.405391066	0.177572573	0.482827194	0.994716166	0.984721708	0.999204098	0.207955363	0.994261463	0.979346059	0.941572614	0.84488976	0.999894755	0.995329253	0.891045435	0.982535242
chr1H	38148503	6.9572521	0.04342411	0.368420706	0.099356111	0.509956027	0.144919306	0.58350958	0.761604822	0.000623473	0.3981949	0.626932212	0.052781531	0.313728338	0.912368094	0.893784332	0.207612481	0.268143655	0.922465252	0.984721708	0.999886351	0.101145377	0.993004482	0.986841387	0.80251263	0.96414516	0.999894755	0.998828305	0.915131065	0.974303431
chr1H	38148515	1.17900254	0.902908783	0.999959866	0.115644545	0.547993385	0.493380819	0.160924898	0.69123665	0.519059107	0.460122187	0.379886308	0.132084485	0.32920822	0.894064232	0.419886067	0.816827206	0.297644625	0.988319195	0.984721708	0.999886351	0.979825011	0.994261463	0.984315959	0.907193158	0.968412444	0.999894755	0.995329253	0.998949862	0.974303431
chr1H	38148544	7.17771906	0.041227923	0.359957436	0.164292557	0.640811789	0.173189373	0.720197954	0.766521355	0.000713671	0.347066552	0.569146881	0.052758052	0.375281598	0.999113116	0.841389947	0.25093619	0.299669253	0.934152431	0.984846117	0.999886351	0.10903647	0.993004482	0.984353709	0.80251263	0.97506211	0.999894755	0.998828305	0.941394743	0.974303431
chr1H	38148621	7.6931464	0.023575766	0.278265797	0.108267692	0.531106437	0.201799683	0.54876213	0.968189987	0.000421058	0.511226641	0.837536442	0.067828614	0.299359801	0.601369726	0.976202921	0.338454019	0.240350893	0.947889781	0.984721708	0.999886351	0.077729638	0.994261463	0.987783735	0.840202302	0.960437058	0.996081785	0.998828305	0.968412033	0.970286369
chr1H	38459617	2.1967289	0.551031406	0.999959866	0.519293944	0.999985708	0.485324111	0.056214093	0.280355323	0.528635094	0.539755439	0.66740561	0.789477349	0.941425795	0.191658037	0.955762187	0.723707844	0.060155734	0.988319195	0.984721708	0.999204098	0.979825011	0.994261463	0.987337279	0.985674848	0.981100314	0.983590366	0.998828305	0.998949862	0.833465418
chr1H	38813051	6.58713921	0.365644408	0.910181055	0.190596759	0.689516287	0.782542931	0.427613532	0.07328245	0.880583333	0.626549097	0.600451706	0.88428671	0.566192011	0.431433598	0.698002292	0.833238426	0.557200234	0.994716166	0.984721708	0.899935391	0.982862593	0.994261463	0.986841387	0.985674848	0.979263422	0.996081785	0.998828305	0.998949862	0.982535242
chr1H	38893265	8.20019382	0.496550286	0.998285611	0.946498587	0.999985708	0.655542228	0.307154637	0.897284339	0.45059767	0.411847613	0.187164459	0.964590831	0.282038476	0.250776653	0.634919055	0.955373426	0.090628447	0.991538034	0.984721708	0.999886351	0.970761867	0.994261463	0.979346059	0.986535705	0.960437058	0.985255036	0.998828305	0.999526639	0.879537922
chr1H	38893272	3.77106702	0.812829049	0.999959866	0.259220355	0.790058938	0.449410416	0.231799621	0.059748045	0.44041183	0.628813711	0.169665154	0.291729155	0.987323022	0.524538996	0.115800338	0.795731054	0.799134831	0.988319195	0.984721708	0.87050732	0.97074852	0.994261463	0.979346059	0.976162222	0.982712076	0.996081785	0.928607062	0.998949862	0.985827758
chr1H	38893316	2.44553033	0.963635137	0.999959866	0.792659603	0.999985708	0.651442447	0.568624688	0.858542517	0.727611399	0.503258088	0.338409789	0.789497059	0.583647369	0.519494729	0.651787247	0.673181061	0.392681558	0.991538034	0.984721708	0.999886351	0.982862593	0.994261463	0.979346059	0.985674848	0.979263422	0.996081785	0.998828305	0.998949862	0.977366816
chr1H	39183842	8.18710517	0.496550286	0.998285611	0.946498587	0.999985708	0.655542228	0.307154637	0.897284339	0.45059767	0.411847613	0.187164459	0.964590831	0.282038476	0.250776653	0.634919055	0.955373426	0.090628447	0.991538034	0.984721708	0.999886351	0.970761867	0.994261463	0.979346059	0.986535705	0.960437058	0.985255036	0.998828305	0.999526639	0.879537922
chr1H	39446243	3.62602713	0.641433949	0.999959866	0.006031596	0.1416301	0.228511624	0.271955011	0.191085824	0.142505979	0.43954601	0.294286726	0.568502291	0.846389975	0.951457108	0.116709259	0.836255944	0.150568766	0.957980846	0.984721708	0.966293389	0.850702456	0.994261463	0.979346059	0.985674848	0.979757942	0.999894755	0.928607062	0.998949862	0.937964654
chr1H	39727954	2.60571844	0.859719368	0.999959866	0.730012661	0.999985708	0.872861008	0.864924866	0.757998553	0.98525577	0.58515758	0.63180202	0.232394487	0.82810133	0.699815864	0.750505255	0.992815689	0.143556211	0.994716166	0.989560206	0.999886351	0.985358084	0.994261463	0.986841387	0.95850551	0.979757942	0.997372836	0.998828305	0.999526639	0.937578251
chr1H	39727979	4.99992792	0.05112096	0.392543272	0.14746339	0.608127122	0.49705735	0.116477308	0.531907466	0.172337595	0.07769624	0.687940737	0.581996415	0.960875264	0.883273896	0.224028748	0.215631181	0.480702958	0.988319195	0.984721708	0.999886351	0.877298859	0.993004482	0.987783735	0.985674848	0.981558511	0.999894755	0.989178438	0.917715658	0.982535242
chr1H	40965408	2.95882999	0.480880862	0.989171065	0.772158245	0.999985708	0.368454053	0.031366951	0.420505354	0.438524554	0.11559775	0.641087794	0.712209298	0.354252877	0.80051629	0.133534318	0.500667733	0.768637882	0.987573183	0.942100923	0.999204098	0.970439701	0.993004482	0.986868273	0.985674848	0.972205179	0.999894755	0.940918448	0.998949862	0.984169163
chr1H	41001053	4.26039463	0.449391563	0.968327143	0.004813475	0.130034307	0.033343808	0.950487579	0.869081915	0.476545332	0.001506579	0.064989796	0.933124879	0.269018375	0.467466534	0.564197296	0.030231696	0.110466483	0.705023976	0.989560206	0.999886351	0.979825011	0.993004482	0.979346059	0.985674848	0.960437058	0.996081785	0.998828305	0.564817455	0.897160234
chr1H	41166047	1.54412808	0.993761705	0.999959866	0.742075857	0.999985708	0.833612336	0.310840816	0.450861827	0.834805682	0.248271718	0.965182096	0.531188951	0.958921446	0.710741482	0.931697779	0.514824786	0.534851787	0.994716166	0.984721708	0.999204098	0.982862593	0.993004482	0.989385588	0.985674848	0.981558511	0.997372836	0.998828305	0.998949862	0.982535242
chr1H	41166060	3.18553728	0.12177013	0.578626592	0.005614671	0.137814024	0.189963828	0.500636888	0.032999159	0.923018262	0.179837339	0.802308468	0.86463513	0.740128353	0.539641091	0.394396891	0.052794579	0.047658565	0.940050472	0.984721708	0.803763419	0.982862593	0.993004482	0.987783735	0.985674848	0.979731145	0.996081785	0.995329253	0.676990378	0.791035327
chr1H	41166069	3.19866631	0.12177013	0.578626592	0.005614671	0.137814024	0.189963828	0.500636888	0.032999159	0.923018262	0.179837339	0.802308468	0.86463513	0.740128353	0.539641091	0.394396891	0.052794579	0.047658565	0.940050472	0.984721708	0.803763419	0.982862593	0.993004482	0.987783735	0.985674848	0.979731145	0.996081785	0.995329253	0.676990378	0.791035327
chr1H	41166102	3.17918601	0.12177013	0.578626592	0.005614671	0.137814024	0.189963828	0.500636888	0.032999159	0.923018262	0.179837339	0.802308468	0.86463513	0.740128353	0.539641091	0.394396891	0.052794579	0.047658565	0.940050472	0.984721708	0.803763419	0.982862593	0.993004482	0.987783735	0.985674848	0.979731145	0.996081785	0.995329253	0.676990378	0.791035327
chr1H	41166109	3.20358266	0.12177013	0.578626592	0.005614671	0.137814024	0.189963828	0.500636888	0.032999159	0.923018262	0.179837339	0.802308468	0.86463513	0.740128353	0.539641091	0.394396891	0.052794579	0.047658565	0.940050472	0.984721708	0.803763419	0.982862593	0.993004482	0.987783735	0.985674848	0.979731145	0.996081785	0.995329253	0.676990378	0.791035327
chr1H	41166114	3.17207025	0.12177013	0.578626592	0.005614671	0.137814024	0.189963828	0.500636888	0.032999159	0.923018262	0.179837339	0.802308468	0.86463513	0.740128353	0.539641091	0.394396891	0.052794579	0.047658565	0.940050472	0.984721708	0.803763419	0.982862593	0.993004482	0.987783735	0.985674848	0.979731145	0.996081785	0.995329253	0.676990378	0.791035327
chr1H	41166127	3.17715748	0.12177013	0.578626592	0.005614671	0.137814024	0.189963828	0.500636888	0.032999159	0.923018262	0.179837339	0.802308468	0.86463513	0.740128353	0.539641091	0.394396891	0.052794579	0.047658565	0.940050472	0.984721708	0.803763419	0.982862593	0.993004482	0.987783735	0.985674848	0.979731145	0.996081785	0.995329253	0.676990378	0.791035327
chr1H	41578079	3.22779039	0.993459543	0.999959866	0.594210386	0.999985708	0.280525275	0.387286363	0.875482362	0.876689526	0.483295746	0.582453777	0.407261468	0.329940258	0.074274093	0.585559839	0.664447833	0.365594904	0.976304598	0.984721708	0.999886351	0.982862593	0.994261463	0.986329824	0.985674848	0.968412444	0.95679204	0.998828305	0.998949862	0.976300068
chr1H	41633770	3.2914797	0.017626059	0.241067861	0.248439941	0.776160412	0.008565592	0.522897172	0.911560631	0.204858913	0.612362634	0.528764137	0.194320178	0.702111921	0.698711431	0.106675337	0.709811507	0.10789614	0.477940881	0.984721708	0.999886351	0.899080812	0.994261463	0.984315959	0.950333638	0.979263422	0.997372836	0.92369208	0.998949862	0.897064573
chr1H	41633801	8.85478838	0.310655476	0.862056483	0.818134448	0.999985708	0.456079188	0.785363115	0.890168028	0.199110549	0.396062342	0.782943176	0.399064296	0.164617713	0.315069685	0.016918844	0.082744978	0.086188879	0.988319195	0.986588433	0.999886351	0.896628458	0.993004482	0.987783735	0.985674848	0.948764548	0.996081785	0.770749563	0.760161735	0.876538864
chr1H	41633813	3.14020563	0.027787343	0.300535062	0.222229251	0.741337562	0.038337443	0.907659427	0.974129197	0.467719022	0.946662809	0.390118788	0.157791195	0.939794445	0.961719965	0.174877121	0.598723073	0.253256716	0.725263497	0.989560206	0.999886351	0.977316066	0.999201182	0.984315959	0.924314183	0.981100314	0.999894755	0.971631029	0.998949862	0.972096084
chr1H	41703724	2.51622269	0.82043574	0.999959866	0.648488841	0.999985708	0.938921053	0.180158049	0.83923448	0.621160772	0.458406881	0.716151515	0.035445615	0.470079307	0.725989077	0.021587015	0.245961607	0.542185729	0.994716166	0.984721708	0.999886351	0.980487357	0.994261463	0.987783735	0.768041701	0.979263422	0.997600288	0.794784155	0.939391189	0.982535242
chr1H	42112768	3.35418384	0.535576057	0.999959866	0.27308076	0.809846535	0.607679012	0.07575898	0.760924005	0.990697501	0.355826065	0.495829944	0.009669864	0.255552574	0.371811863	0.023523578	0.502974541	0.398498921	0.988319195	0.984721708	0.999886351	0.98577941	0.993004482	0.984315959	0.612860064	0.958862793	0.996081785	0.798439256	0.998949862	0.977870896
chr1H	42112798	2.12638654	0.948638776	0.999959866	0.850582746	0.999985708	0.387506534	0.825443336	0.880725397	0.803723981	0.925445944	0.610644725	0.026082444	0.609918404	0.583707447	0.038888273	0.551249939	0.179172837	0.988319195	0.98735784	0.999886351	0.982862593	0.999201182	0.986841387	0.752856322	0.979263422	0.996081785	0.826383733	0.998949862	0.954577701
chr1H	42112822	4.4716513	0.917020412	0.999959866	0.778230369	0.999985708	0.376674474	0.761051555	0.173647929	0.917727078	0.758520711	0.452370694	0.7030262	0.708656133	0.611038742	0.864145182	0.574213375	0.388940662	0.987708334	0.985767222	0.959195946	0.982862593	0.999201182	0.984315959	0.985674848	0.979263422	0.996081785	0.998828305	0.998949862	0.976300068
chr1H	42113133	3.853728	0.977829856	0.999959866	0.892230434	0.999985708	0.773961968	0.571622896	0.61428739	0.991794002	0.894920473	0.441853361	0.949924052	0.614413317	0.827173173	0.62165774	0.523044135	0.379841032	0.994716166	0.984721708	0.999886351	0.98577941	0.999201182	0.984315959	0.986535705	0.979263422	0.999894755	0.998828305	0.998949862	0.976300068
chr1H	42113156	3.75611237	0.249317687	0.789021595	0.534889262	0.999985708	0.992792644	0.106639299	0.875135552	0.913013464	0.864495902	0.83298116	0.091573201	0.519819719	0.531610154	0.018864072	0.177571693	0.069903635	0.99491335	0.984721708	0.999886351	0.982862593	0.999201182	0.987783735	0.878089346	0.979263422	0.996081785	0.782409675	0.891045435	0.842924636
chr1H	42719009	2.53310385	0.780594032	0.999959866	0.002871931	0.103538266	0.047137533	0.910766285	0.134239815	0.003521859	0.519711198	0.49685517	0.068168715	0.042222436	0.736840951	0.962561045	0.253978606	0.648988626	0.764801458	0.989560206	0.946794827	0.255480595	0.994261463	0.984315959	0.840202302	0.915002415	0.997932011	0.998828305	0.944357925	0.982535242
chr1H	42719039	5.84577598	0.024515206	0.283680435	0.01506249	0.216483224	0.435873965	0.737788189	0.984026386	0.02886352	0.823762006	0.662926272	0.882556931	0.430978408	0.46536374	0.746103635	0.046054138	0.718911456	0.988319195	0.985123215	0.999886351	0.583879376	0.999201182	0.986868273	0.985674848	0.979263422	0.996081785	0.998828305	0.653545051	0.982535242
chr1H	42719072	5.9964276	0.907049157	0.999959866	0.800247353	0.999985708	0.035169189	0.591966364	0.309645233	0.735149923	0.226318434	0.179665764	0.665188174	0.278211993	0.562977015	0.960118335	0.587171972	0.308633834	0.713846187	0.984721708	0.999204098	0.982862593	0.993004482	0.979346059	0.985674848	0.960437058	0.996081785	0.998828305	0.998949862	0.974303431
chr1H	43097118	9.1726298	0.055693609	0.409211045	0.04071937	0.339476283	0.191837532	0.47912446	0.906360218	0.548363996	0.260367446	0.566249197	0.095365813	0.930908583	0.081553408	0.479116144	0.111592037	0.098077169	0.941056574	0.984721708	0.999886351	0.979825011	0.993004482	0.984315959	0.878127065	0.981100314	0.960352837	0.998198269	0.827218198	0.892278856
chr1H	43097128	2.2162461	0.867051627	0.999959866	0.413552759	0.948996165	0.279184742	0.900016337	0.602091356	0.27342202	0.969650103	0.337737987	0.999034337	0.103765474	0.570184071	0.022202452	0.14498732	0.000688345	0.976304598	0.989560206	0.999886351	0.921858135	0.999201182	0.979346059	0.98876082	0.938398544	0.996081785	0.794784155	0.869251495	0.178623143
chr1H	43097144	4.80902073	0.979052721	0.999959866	0.367419315	0.906592633	0.669707869	0.556359542	0.57086237	0.864222217	0.301269235	0.459162386	0.348514907	0.250105117	0.901242374	0.819012601	0.08642676	0.974414245	0.992648641	0.984721708	0.999886351	0.982862593	0.993004482	0.984315959	0.98370915	0.956535833	0.999894755	0.998828305	0.771014294	0.992253106
chr1H	43097167	7.86442803	0.010181715	0.186387504	0.195154941	0.695980191	0.178506284	0.291467262	0.454652334	0.152693023	0.699252331	0.679405577	0.832250943	0.470791585	0.7884479	0.878914846	0.252926219	0.985128848	0.936693806	0.984721708	0.999204098	0.862107818	0.99835586	0.987337279	0.985674848	0.979263422	0.999289814	0.998828305	0.942639768	0.992253106
chr1H	43097173	4.56063919	0.992444031	0.999959866	0.692589336	0.999985708	0.462633468	0.84595436	0.122379241	0.772776844	0.743282227	0.546057198	0.201926773	0.461567061	0.244684677	0.912180225	0.240860031	0.280876693	0.988319195	0.988662541	0.943528055	0.982862593	0.999201182	0.984315959	0.954768543	0.979263422	0.985255036	0.998828305	0.936736676	0.974303431
chr1H	43097182	4.82687757	0.413995573	0.951004525	0.815618483	0.999985708	0.034955193	0.113684291	0.464392476	0.907284902	0.767362509	0.071154818	0.819838415	0.859999416	0.430096789	0.075886711	0.854537542	0.746808846	0.713083044	0.984721708	0.999204098	0.982862593	0.999201182	0.979346059	0.985674848	0.979757942	0.996081785	0.89452738	0.998949862	0.984169163
chr1H	43097189	7.84837915	0.010888483	0.191189439	0.189187095	0.687637603	0.205832702	0.281559223	0.543574427	0.152220178	0.632632096	0.703947736	0.808730207	0.468245567	0.880878258	0.820958961	0.244095088	0.996714935	0.950785106	0.984721708	0.999886351	0.861154011	0.994261463	0.987783735	0.985674848	0.979263422	0.999894755	0.998828305	0.937583986	0.99227038
chr1H	43097213	4.80445225	0.413995573	0.951004525	0.815618483	0.999985708	0.034955193	0.113684291	0.464392476	0.907284902	0.767362509	0.071154818	0.819838415	0.859999416	0.430096789	0.075886711	0.854537542	0.746808846	0.713083044	0.984721708	0.999204098	0.982862593	0.999201182	0.979346059	0.985674848	0.979757942	0.996081785	0.89452738	0.998949862	0.984169163
chr1H	43706006	3.85404561	0.898516426	0.999959866	0.735766381	0.999985708	0.914865189	0.375461872	0.493961707	0.632161196	0.432367132	0.838280012	0.300781522	0.510421451	0.694588043	0.421704842	0.686109899	0.083147099	0.994716166	0.984721708	0.999204098	0.980529728	0.994261463	0.987783735	0.97857454	0.979263422	0.997372836	0.995329253	0.998949862	0.873742207
chr1H	44397377	2.30840047	0.898998124	0.999959866	0.587956551	0.999985708	0.574233068	0.719765636	0.417831232	0.405556881	0.467998591	0.322199851	0.648563603	0.691229793	0.59743329	0.587972851	0.27919134	0.000858984	0.988319195	0.984846117	0.999204098	0.96421389	0.994261463	0.979346059	0.985674848	0.979263422	0.996081785	0.998828305	0.951796747	0.196115818
chr1H	44651700	5.74072999	0.689108576	0.999959866	0.807152641	0.999985708	0.48420825	0.881324873	0.698428924	0.48423843	0.043102392	0.667715645	0.414581921	0.834549433	0.020703416	0.30366189	0.351655126	0.867658722	0.988319195	0.989560206	0.999886351	0.979825011	0.993004482	0.987337279	0.985674848	0.979757942	0.783681629	0.989178438	0.969649195	0.989790247
chr1H	44651705	7.32504868	0.05825813	0.418600321	0.998144789	0.999985708	0.06467281	0.843718011	0.905685405	0.429646645	0.202796553	0.499748784	0.431431456	0.547298511	0.655392894	0.869978909	0.794550206	0.837006195	0.825176347	0.988662541	0.999886351	0.967663998	0.993004482	0.984315959	0.985674848	0.979263422	0.996081785	0.998828305	0.998949862	0.989082041
chr1H	44651716	5.90488766	0.09567004	0.522609491	0.96783985	0.999985708	0.216805413	0.115452041	0.738027322	0.864634893	0.225639099	0.180195131	0.820097471	0.536840674	0.368835209	0.841502716	0.790061159	0.537885122	0.953885876	0.984721708	0.999886351	0.982862593	0.993004482	0.979346059	0.985674848	0.979263422	0.996081785	0.998828305	0.998949862	0.982535242
chr1H	44651732	2.35149014	0.880200171	0.999959866	0.488417623	0.995874508	0.129484804	0.886088907	0.949750443	0.739806577	0.180796435	0.491147345	0.118968017	0.340867497	0.308582424	0.103463889	0.989345708	0.650699005	0.906236615	0.989560206	0.999886351	0.982862593	0.993004482	0.984315959	0.90181468	0.968412444	0.996081785	0.92369208	0.999526639	0.982535242
chr1H	44651769	5.6917619	0.795753871	0.999959866	0.978189599	0.999985708	0.259216872	0.16174364	0.715775583	0.725063598	0.116802814	0.367833015	0.130960625	0.311190424	0.694318751	0.031673987	0.517601658	0.293914828	0.975107986	0.984721708	0.999886351	0.982862593	0.993004482	0.984315959	0.905874364	0.96414516	0.997372836	0.810058602	0.998949862	0.974303431
chr1H	45175708	4.08239676	0.658837506	0.999959866	0.721326212	0.999985708	0.52532351	0.777426519	0.788819534	0.56350531	0.924683909	0.573792848	0.51262641	0.487042245	0.456318504	0.677825617	0.98071517	0.129611796	0.988319195	0.986588433	0.999886351	0.979825011	0.999201182	0.985790481	0.985674848	0.979263422	0.996081785	0.998828305	0.999526639	0.923033954
chr1H	45175740	4.02119486	0.494877545	0.997212048	0.06374605	0.414965044	0.96143099	0.243172795	0.865711493	0.532038121	0.047907023	0.558091582	0.60885614	0.754642705	0.195239732	0.968372883	0.917825858	0.14777399	0.994716166	0.984721708	0.999886351	0.979825011	0.993004482	0.984315959	0.985674848	0.979757942	0.983590366	0.998828305	0.999526639	0.937964654
chr1H	45175765	4.47211454	0.887815959	0.999959866	0.915997409	0.999985708	0.828694312	0.623693207	0.730332057	0.320115481	0.005695007	0.705998977	0.326593805	0.951828271	0.050538179	0.908252249	0.565367666	0.782716874	0.994716166	0.984721708	0.999886351	0.9375107	0.993004482	0.987783735	0.983573176	0.981240947	0.93721022	0.998828305	0.998949862	0.984222654
chr1H	45175789	3.91986284	0.725760575	0.999959866	0.588481099	0.999985708	0.665485731	0.52405076	0.975571138	0.207487672	0.415568667	0.602019416	0.449977624	0.880293941	0.251106499	0.794654224	0.916596736	0.523917274	0.992444414	0.984721708	0.999886351	0.899545563	0.994261463	0.986841387	0.985674848	0.979757942	0.985255036	0.998828305	0.999526639	0.982535242
chr1H	45192315	3.06156088	0.770543044	0.999959866	0.927948314	0.999985708	0.204998211	0.770750414	0.986234728	0.786850032	0.644862527	0.711153383	0.857124271	0.627360084	0.345866259	0.757367891	0.992801413	0.296350581	0.949884408	0.986226276	0.999886351	0.982862593	0.994261463	0.987783735	0.985674848	0.979263422	0.996081785	0.998828305	0.999526639	0.974303431
chr1H	45234183	4.83971242	0.008092928	0.168999017	0.029299058	0.293174171	0.232877598	0.706516087	0.388489918	0.36270136	0.234740447	0.021398945	0.777281554	0.592213981	0.130423663	0.937407391	0.848904959	0.092897311	0.959522825	0.984846117	0.999204098	0.9527684	0.993004482	0.829252397	0.985674848	0.979263422	0.979717547	0.998828305	0.998949862	0.88398496
chr1H	45234202	4.95084748	0.008092928	0.168999017	0.029299058	0.293174171	0.232877598	0.706516087	0.388489918	0.36270136	0.234740447	0.021398945	0.777281554	0.592213981	0.130423663	0.937407391	0.848904959	0.092897311	0.959522825	0.984846117	0.999204098	0.9527684	0.993004482	0.829252397	0.985674848	0.979263422	0.979717547	0.998828305	0.998949862	0.88398496
chr1H	45234262	4.79444336	0.018122701	0.243352108	0.024027329	0.266232615	0.219310343	0.687146682	0.391303175	0.456421614	0.267485086	0.020002406	0.697141689	0.480383716	0.10625124	0.907139955	0.969798904	0.066223421	0.953885876	0.984846117	0.999204098	0.971793914	0.993004482	0.823780718	0.985674848	0.979263422	0.963422316	0.998828305	0.999526639	0.840479762
chr1H	45234676	3.66045014	0.03887737	0.352153474	0.087967317	0.481747747	0.125439546	0.886074452	0.587905725	0.36501341	0.098600209	0.109174843	0.841838177	0.916663353	0.18380915	0.592802275	0.979571854	0.227374711	0.904549595	0.989560206	0.999886351	0.953008681	0.993004482	0.979346059	0.985674848	0.98077469	0.983590366	0.998828305	0.999526639	0.967774668
chr1H	45234701	3.71948078	0.03887737	0.352153474	0.087967317	0.481747747	0.125439546	0.886074452	0.587905725	0.36501341	0.098600209	0.109174843	0.841838177	0.916663353	0.18380915	0.592802275	0.979571854	0.227374711	0.904549595	0.989560206	0.999886351	0.953008681	0.993004482	0.979346059	0.985674848	0.98077469	0.983590366	0.998828305	0.999526639	0.967774668
chr1H	45234720	3.70873905	0.03887737	0.352153474	0.087967317	0.481747747	0.125439546	0.886074452	0.587905725	0.36501341	0.098600209	0.109174843	0.841838177	0.916663353	0.18380915	0.592802275	0.979571854	0.227374711	0.904549595	0.989560206	0.999886351	0.953008681	0.993004482	0.979346059	0.985674848	0.98077469	0.983590366	0.998828305	0.999526639	0.967774668
chr1H	45829397	3.53544847	0.519436965	0.999959866	0.494138924	0.998299303	0.050298147	0.883703391	0.93400565	0.288391409	0.64044916	0.851645343	0.656933123	0.219755007	0.299933136	0.00427495	0.186769672	0.018469014	0.77974397	0.989560206	0.999886351	0.925834382	0.994261463	0.987783735	0.985674848	0.955341403	0.996081785	0.66185683	0.898986651	0.663204993
chr1H	45829418	3.44949375	0.519436965	0.999959866	0.494138924	0.998299303	0.050298147	0.883703391	0.93400565	0.288391409	0.64044916	0.851645343	0.656933123	0.219755007	0.299933136	0.00427495	0.186769672	0.018469014	0.77974397	0.989560206	0.999886351	0.925834382	0.994261463	0.987783735	0.985674848	0.955341403	0.996081785	0.66185683	0.898986651	0.663204993
chr1H	45829430	4.02231558	0.618587936	0.999959866	0.015846091	0.217855308	0.000235438	0.930411081	0.839170632	0.140847853	0.006634855	0.044203187	0.033733063	0.038343629	0.957375584	0.095289839	0.835344607	0.233322182	0.093608226	0.989560206	0.999886351	0.848929281	0.993004482	0.943473219	0.768041701	0.915002415	0.999894755	0.912785204	0.998949862	0.967774668
chr1H	45829442	3.56793555	0.519436965	0.999959866	0.494138924	0.998299303	0.050298147	0.883703391	0.93400565	0.288391409	0.64044916	0.851645343	0.656933123	0.219755007	0.299933136	0.00427495	0.186769672	0.018469014	0.77974397	0.989560206	0.999886351	0.925834382	0.994261463	0.987783735	0.985674848	0.955341403	0.996081785	0.66185683	0.898986651	0.663204993
chr1H	45829446	3.55681018	0.519436965	0.999959866	0.494138924	0.998299303	0.050298147	0.883703391	0.93400565	0.288391409	0.64044916	0.851645343	0.656933123	0.219755007	0.299933136	0.00427495	0.186769672	0.018469014	0.77974397	0.989560206	0.999886351	0.925834382	0.994261463	0.987783735	0.985674848	0.955341403	0.996081785	0.66185683	0.898986651	0.663204993
chr1H	45843751	2.291892	0.880200171	0.999959866	0.488417623	0.995874508	0.129484804	0.886088907	0.949750443	0.739806577	0.180796435	0.491147345	0.118968017	0.340867497	0.308582424	0.103463889	0.989345708	0.650699005	0.906236615	0.989560206	0.999886351	0.982862593	0.993004482	0.984315959	0.90181468	0.968412444	0.996081785	0.92369208	0.999526639	0.982535242
chr1H	45843752	3.583287	0.505398588	0.999959866	0.284165707	0.822314646	0.017174991	0.564427365	0.516566434	0.555527462	0.545502593	0.998020941	0.763840079	0.356990608	0.061017636	0.005878632	0.21002184	0.057338715	0.595507598	0.984721708	0.999886351	0.979825011	0.994261463	0.989759511	0.985674848	0.972205179	0.948057994	0.664946792	0.915659381	0.828509981
chr1H	45843762	7.29070816	0.457431745	0.973801318	0.747813809	0.999985708	0.043257325	0.1295013	0.675351877	0.113176919	0.074674965	0.354551574	0.811832234	0.180129368	0.223817105	0.000387562	0.009358803	0.030983575	0.748472307	0.984721708	0.999886351	0.807040604	0.993004482	0.979346059	0.985674848	0.951649098	0.985255036	0.453340556	0.358846658	0.73982353
chr1H	45843767	3.64085587	0.470266127	0.98116153	0.345828513	0.887354124	0.021138333	0.684921196	0.504352688	0.493645516	0.494017113	0.949047146	0.737612852	0.29063284	0.072025455	0.006273801	0.250175453	0.044898337	0.636820427	0.984846117	0.999886351	0.979825011	0.994261463	0.988237752	0.985674848	0.960437058	0.95679204	0.675852658	0.941315959	0.776962494
chr1H	45843771	3.58032747	0.505398588	0.999959866	0.284165707	0.822314646	0.017174991	0.564427365	0.516566434	0.555527462	0.545502593	0.998020941	0.763840079	0.356990608	0.061017636	0.005878632	0.21002184	0.057338715	0.595507598	0.984721708	0.999886351	0.979825011	0.994261463	0.989759511	0.985674848	0.972205179	0.948057994	0.664946792	0.915659381	0.828509981
chr1H	45843780	3.52389753	0.505398588	0.999959866	0.284165707	0.822314646	0.017174991	0.564427365	0.516566434	0.555527462	0.545502593	0.998020941	0.763840079	0.356990608	0.061017636	0.005878632	0.21002184	0.057338715	0.595507598	0.984721708	0.999886351	0.979825011	0.994261463	0.989759511	0.985674848	0.972205179	0.948057994	0.664946792	0.915659381	0.828509981
chr1H	46034225	5.01781605	0.93393284	0.999959866	0.238210158	0.762972239	0.15361328	0.925937965	0.325834373	0.272411705	0.204464941	0.662243688	0.373991788	0.193543834	0.061959087	0.52240723	0.343742006	0.528413392	0.925345865	0.989560206	0.999204098	0.921858135	0.993004482	0.986868273	0.985674848	0.953398381	0.948057994	0.998828305	0.969649195	0.982535242
chr1H	46924404	2.18719514	0.884090914	0.999959866	0.539043324	0.999985708	0.113703939	0.629055371	0.989922307	0.747559762	0.15996222	0.548146309	0.115612132	0.303155324	0.354494442	0.146444135	0.992931966	0.654519389	0.894078287	0.984846117	0.999886351	0.982862593	0.993004482	0.984315959	0.89857593	0.961266305	0.996081785	0.947491546	0.999526639	0.982535242
chr1H	46924856	4.04298211	0.709829659	0.999959866	0.022658646	0.258969306	0.001052515	0.882785582	0.993113268	0.135701392	0.008500947	0.071713627	0.07856354	0.045301892	0.769381334	0.175691148	0.649560399	0.24129505	0.202809772	0.989560206	0.999886351	0.839994494	0.993004482	0.979346059	0.857097261	0.915002415	0.997991994	0.972149346	0.998949862	0.970286369
chr1H	46928824	4.06795761	0.884452941	0.999959866	0.408939941	0.943871063	0.037578318	0.578635508	0.1367558	0.116973216	0.398982285	0.886898259	0.023225746	0.808449221	0.739206857	0.241704213	0.351747892	0.389462786	0.723651585	0.984721708	0.946794827	0.814171818	0.993138832	0.987783735	0.731155779	0.979757942	0.997932011	0.989178438	0.969649195	0.976300068
chr1H	46931741	4.01786574	0.332594404	0.881904696	0.827514641	0.999985708	0.305927141	0.615238439	0.608060019	0.851147446	0.978244298	0.592591953	0.219233014	0.905660355	0.690284926	0.252036318	0.457471607	0.421605589	0.977891996	0.984721708	0.999886351	0.982862593	0.999201182	0.986329824	0.95850551	0.979757942	0.997372836	0.989178438	0.99130042	0.97981145
chr1H	46931753	3.72124248	0.929625339	0.999959866	0.754276694	0.999985708	0.805757176	0.174943088	0.462981746	0.388540654	0.251700812	0.962926002	0.21695667	0.670232925	0.747118876	0.328867314	0.602630017	0.024012514	0.994716166	0.984721708	0.999204098	0.9582592	0.993004482	0.989385588	0.95850551	0.979263422	0.997932011	0.992695173	0.998949862	0.698612145
chr1H	46937521	7.06019319	0.017057179	0.236498772	0.767487534	0.999985708	0.690340922	0.273633209	0.692776446	0.82640129	0.049288134	0.342243162	0.749053931	0.253971584	0.408441625	0.006031072	0.04770093	0.182838689	0.992815674	0.984721708	0.999886351	0.982862593	0.993004482	0.979346059	0.985674848	0.958862793	0.996081785	0.667352084	0.658494569	0.954577701
chr1H	47017375	7.17800893	0.968979792	0.999959866	0.761909189	0.999985708	0.314598868	0.01958026	0.255769052	0.958143643	0.107837393	0.614191074	0.606416026	0.899538827	0.741955234	0.548471286	0.709396672	0.149231587	0.981221577	0.900846132	0.99543444	0.984196729	0.993004482	0.986841387	0.985674848	0.979757942	0.997932011	0.998828305	0.998949862	0.937964654
chr1H	48227375	5.45178288	0.979291984	0.999959866	0.734304699	0.999985708	0.421776353	0.015766094	0.316097511	0.797442919	0.14677664	0.867122957	0.721808326	0.934172053	0.770257779	0.544072558	0.707017351	0.099120523	0.988319195	0.900846132	0.999204098	0.982862593	0.993004482	0.987783735	0.985674848	0.981100314	0.997991994	0.998828305	0.998949862	0.893043571
chr1H	48228832	3.81834697	0.928994875	0.999959866	0.7550142	0.999985708	0.805385646	0.183958643	0.431004156	0.398691697	0.325424049	0.94216132	0.294722909	0.522539018	0.733428069	0.256571684	0.618060137	0.022189063	0.994716166	0.984721708	0.999204098	0.963668252	0.993004482	0.988130365	0.976162222	0.979263422	0.997932011	0.989178438	0.998949862	0.695791198
chr1H	48243615	3.56370442	0.049741757	0.388796181	0.054187077	0.387517542	0.908443128	0.936939837	0.543721589	0.366179588	0.034784511	0.719951116	0.108201078	0.750732569	0.360544795	0.684811247	0.499118065	0.071522215	0.994716166	0.989560206	0.999886351	0.953008681	0.993004482	0.987783735	0.894065092	0.979757942	0.996081785	0.998828305	0.998949862	0.846228053
chr1H	48658833	4.03966786	0.86334181	0.999959866	0.583925994	0.999985708	0.798838112	0.778350398	0.689190496	0.748984506	0.664438602	0.454016996	0.869628745	0.603561038	0.422460796	0.062052588	0.135375658	0.974666902	0.994716166	0.986588433	0.999886351	0.982862593	0.994261463	0.984315959	0.985674848	0.979263422	0.996081785	0.873404356	0.861828122	0.992253106
chr1H	48658842	3.87814313	0.86334181	0.999959866	0.583925994	0.999985708	0.798838112	0.778350398	0.689190496	0.748984506	0.664438602	0.454016996	0.869628745	0.603561038	0.422460796	0.062052588	0.135375658	0.974666902	0.994716166	0.986588433	0.999886351	0.982862593	0.994261463	0.984315959	0.985674848	0.979263422	0.996081785	0.873404356	0.861828122	0.992253106
chr1H	48658907	3.88079649	0.86334181	0.999959866	0.583925994	0.999985708	0.798838112	0.778350398	0.689190496	0.748984506	0.664438602	0.454016996	0.869628745	0.603561038	0.422460796	0.062052588	0.135375658	0.974666902	0.994716166	0.986588433	0.999886351	0.982862593	0.994261463	0.984315959	0.985674848	0.979263422	0.996081785	0.873404356	0.861828122	0.992253106
chr1H	48658910	2.34329452	0.880200171	0.999959866	0.488417623	0.995874508	0.129484804	0.886088907	0.949750443	0.739806577	0.180796435	0.491147345	0.118968017	0.340867497	0.308582424	0.103463889	0.989345708	0.650699005	0.906236615	0.989560206	0.999886351	0.982862593	0.993004482	0.984315959	0.90181468	0.968412444	0.996081785	0.92369208	0.999526639	0.982535242
chr1H	48658934	3.58960796	0.049741757	0.388796181	0.054187077	0.387517542	0.908443128	0.936939837	0.543721589	0.366179588	0.034784511	0.719951116	0.108201078	0.750732569	0.360544795	0.684811247	0.499118065	0.071522215	0.994716166	0.989560206	0.999886351	0.953008681	0.993004482	0.987783735	0.894065092	0.979757942	0.996081785	0.998828305	0.998949862	0.846228053
chr1H	48658954	2.96705605	0.068505812	0.449970307	0.130541729	0.577450924	0.758932029	0.629745353	0.692398145	0.164483791	0.161869564	0.80831714	0.210984344	0.416804184	0.435203698	0.862699296	0.779636619	0.505455712	0.994716166	0.984846117	0.999886351	0.87403102	0.993004482	0.987783735	0.95850551	0.977810581	0.996081785	0.998828305	0.998949862	0.982535242
chr1H	49080701	3.14199421	0.8728459	0.999959866	0.906223533	0.999985708	0.314058165	0.073000545	0.640085786	0.379795966	0.297552783	0.201275255	0.917980429	0.602714059	0.041571593	0.403416272	0.994108674	0.273729476	0.981221577	0.984721708	0.999886351	0.956482761	0.993004482	0.979346059	0.985674848	0.979263422	0.891760098	0.995329253	0.999526639	0.974303431
chr1H	49080751	3.55290105	0.917772738	0.999959866	0.139858548	0.594448099	0.833650024	0.819915356	0.289176476	0.903481438	0.535991792	0.780865328	0.467154505	0.418888746	0.009729179	0.672687205	0.653639722	0.739861293	0.994716166	0.98678131	0.999204098	0.982862593	0.994261463	0.987783735	0.985674848	0.977810581	0.714484282	0.998828305	0.998949862	0.984169163
chr1H	49081871	3.06388692	0.675528619	0.999959866	0.957467997	0.999985708	0.901636815	0.144935721	0.183888616	0.575874403	0.834126076	0.828698301	0.240780918	0.165220851	0.164502255	0.421805274	0.652914805	0.286930356	0.994716166	0.984721708	0.964807942	0.979825011	0.999201182	0.987783735	0.960260875	0.948764548	0.982592014	0.995329253	0.998949862	0.974303431
chr1H	49081962	3.09085339	0.8728459	0.999959866	0.906223533	0.999985708	0.314058165	0.073000545	0.640085786	0.379795966	0.297552783	0.201275255	0.917980429	0.602714059	0.041571593	0.403416272	0.994108674	0.273729476	0.981221577	0.984721708	0.999886351	0.956482761	0.993004482	0.979346059	0.985674848	0.979263422	0.891760098	0.995329253	0.999526639	0.974303431
chr1H	49082014	3.10951035	0.8728459	0.999959866	0.906223533	0.999985708	0.314058165	0.073000545	0.640085786	0.379795966	0.297552783	0.201275255	0.917980429	0.602714059	0.041571593	0.403416272	0.994108674	0.273729476	0.981221577	0.984721708	0.999886351	0.956482761	0.993004482	0.979346059	0.985674848	0.979263422	0.891760098	0.995329253	0.999526639	0.974303431
chr1H	49088640	7.14338138	0.968979792	0.999959866	0.761909189	0.999985708	0.314598868	0.01958026	0.255769052	0.958143643	0.107837393	0.614191074	0.606416026	0.899538827	0.741955234	0.548471286	0.709396672	0.149231587	0.981221577	0.900846132	0.99543444	0.984196729	0.993004482	0.986841387	0.985674848	0.979757942	0.997932011	0.998828305	0.998949862	0.937964654
chr1H	49423949	10.60255083	0.098553174	0.530732594	0.99595382	0.999985708	0.119904185	0.790317492	0.862249823	0.254334712	0.164697474	0.641555211	0.797023315	0.772385735	0.523603533	0.882899141	0.688324632	0.846117887	0.904245727	0.986588433	0.999886351	0.918343162	0.993004482	0.986868273	0.985674848	0.979757942	0.996081785	0.998828305	0.998949862	0.989512559
chr1H	49456799	4.82107127	0.092221505	0.51358758	0.118366757	0.553254538	0.392258557	0.31192433	0.368472675	0.053030863	0.250325794	0.872560004	0.918703133	0.39050677	0.063313712	0.170753638	0.557215725	0.62503858	0.988319195	0.984721708	0.999204098	0.694344327	0.993004482	0.987783735	0.985674848	0.975811479	0.948057994	0.963710814	0.998949862	0.982535242
chr1H	49456824	2.73702727	0.390263324	0.929730817	0.489577778	0.996389714	0.7276261	0.215633216	0.14217487	0.285464241	0.594340369	0.377650465	0.630804873	0.761024046	0.010211806	0.244768695	0.759649806	0.325388299	0.994209698	0.984721708	0.948644623	0.925674957	0.994261463	0.984315959	0.985674848	0.979757942	0.714484282	0.989178438	0.998949862	0.974303431
chr1H	49456847	4.86604618	0.844673863	0.999959866	0.867796823	0.999985708	0.308919067	0.185744377	0.172358126	0.454886883	0.558560054	0.194957137	0.69718711	0.928500165	0.013413784	0.765112667	0.50770128	0.356258383	0.979637365	0.984721708	0.958223644	0.971217035	0.994261463	0.979346059	0.985674848	0.981100314	0.736850495	0.998828305	0.998949862	0.976300068
chr1H	49918859	7.23022675	0.968979792	0.999959866	0.761909189	0.999985708	0.314598868	0.01958026	0.255769052	0.958143643	0.107837393	0.614191074	0.606416026	0.899538827	0.741955234	0.548471286	0.709396672	0.149231587	0.981221577	0.900846132	0.99543444	0.984196729	0.993004482	0.986841387	0.985674848	0.979757942	0.997932011	0.998828305	0.998949862	0.937964654
chr1H	49951231	2.92780421	0.754491913	0.999959866	0.682023209	0.999985708	0.949784992	0.230499668	0.322697354	0.946111146	0.521972267	0.932896493	0.075266493	0.345667099	0.072120149	0.83090817	0.487354878	0.761627941	0.994716166	0.984721708	0.999204098	0.983504929	0.994261463	0.987783735	0.855235832	0.969937067	0.95679204	0.998828305	0.996015416	0.984169163
chr1H	50826537	5.21847413	0.907769904	0.999959866	0.914211324	0.999985708	0.247536804	0.187648105	0.248060411	0.562607973	0.675243269	0.163244085	0.808755338	0.88721347	0.011957677	0.848924285	0.755545691	0.491486962	0.967498657	0.984721708	0.993716297	0.979825011	0.994261463	0.979346059	0.985674848	0.979757942	0.733353674	0.998828305	0.998949862	0.982535242
chr1H	50826778	3.16937483	0.723265875	0.999959866	0.626856952	0.999985708	0.880272283	0.188847651	0.321750909	0.952274484	0.280556697	0.888778414	0.329354645	0.281039494	0.10158276	0.837416231	0.617825707	0.951308716	0.994716166	0.984721708	0.999204098	0.984196729	0.993004482	0.987783735	0.98370915	0.960437058	0.963422316	0.998828305	0.998949862	0.992253106
chr1H	50826810	7.24550509	0.968979792	0.999959866	0.761909189	0.999985708	0.314598868	0.01958026	0.255769052	0.958143643	0.107837393	0.614191074	0.606416026	0.899538827	0.741955234	0.548471286	0.709396672	0.149231587	0.981221577	0.900846132	0.99543444	0.984196729	0.993004482	0.986841387	0.985674848	0.979757942	0.997932011	0.998828305	0.998949862	0.937964654
chr1H	50826925	4.74743178	0.083341373	0.488759614	0.687284742	0.999985708	0.566944135	0.534913667	0.262408581	0.002031929	0.282595868	0.696523241	0.919955917	0.188027548	0.142592732	0.602166043	0.527075004	0.319007633	0.988319195	0.984721708	0.997983434	0.188854929	0.993004482	0.987783735	0.985674848	0.951952078	0.979717547	0.998828305	0.998949862	0.974303431
chr1H	50828703	3.9735623	0.119666084	0.575682295	0.049032406	0.373017673	0.513547628	0.792181252	0.225472463	0.03445391	0.066518732	0.902066548	0.733328611	0.63539438	0.08563104	0.356564093	0.357696816	0.370420377	0.988319195	0.986588433	0.983978247	0.608520706	0.993004482	0.987783735	0.985674848	0.979263422	0.963422316	0.995329253	0.969649195	0.976300068
chr1H	50833293	5.12137678	0.087908376	0.502106565	0.003085432	0.106025608	0.757533488	0.053230691	0.847102532	0.0211182	0.11506217	0.94664337	0.692930534	0.456135072	0.037294617	0.402097046	0.705853291	0.145769537	0.994716166	0.984721708	0.999886351	0.533289935	0.993004482	0.988237752	0.985674848	0.979263422	0.862174408	0.995329253	0.998949862	0.937964654
chr1H	51487489	3.1162026	0.321161057	0.870783927	8.32E-05	0.021111325	0.700177995	0.641453454	0.228475926	0.553725527	0.099047743	0.074032002	0.332112508	0.964910868	0.01783333	0.980855995	0.395641511	0.291213174	0.993117852	0.984846117	0.983978247	0.979825011	0.993004482	0.979346059	0.98370915	0.981558511	0.783681629	0.998828305	0.982029935	0.974303431
chr1H	51487513	3.1579204	0.98715793	0.999959866	0.381808795	0.918862244	0.251438627	0.041167962	0.155606367	0.80176971	0.684182407	0.990774699	0.697458289	0.449277713	0.81971781	0.654593338	0.451487328	0.308122934	0.970443767	0.982355888	0.949976291	0.982862593	0.994421272	0.989759511	0.985674848	0.979263422	0.999894755	0.998828305	0.990785784	0.974303431
chr1H	51517310	4.18221642	0.009430485	0.180034732	0.049949115	0.376064848	0.283179095	0.950146629	0.479862813	0.209829427	0.683131963	0.227565197	0.007817794	0.567157926	0.101106893	0.800262183	0.156699107	0.150636251	0.976304598	0.989560206	0.999204098	0.899545563	0.994421272	0.979346059	0.600793452	0.979263422	0.963422316	0.998828305	0.871530646	0.937964654
chr1H	51517389	3.08562082	0.478666826	0.987155846	0.676227744	0.999985708	0.978803824	0.936242116	0.22053845	0.581576811	0.787402504	0.91533653	0.939000948	0.717361634	0.015543022	0.125445358	0.59004124	0.60833302	0.994716166	0.989560206	0.981762437	0.979825011	0.999201182	0.987783735	0.985845243	0.979263422	0.759844643	0.933693216	0.998949862	0.982535242
chr1H	51517391	3.04579977	0.478666826	0.987155846	0.676227744	0.999985708	0.978803824	0.936242116	0.22053845	0.581576811	0.787402504	0.91533653	0.939000948	0.717361634	0.015543022	0.125445358	0.59004124	0.60833302	0.994716166	0.989560206	0.981762437	0.979825011	0.999201182	0.987783735	0.985845243	0.979263422	0.759844643	0.933693216	0.998949862	0.982535242
chr1H	52108303	9.42866776	0.010681968	0.189940967	0.111907391	0.539312966	0.622474439	0.394081093	0.974710928	0.303924525	0.590409509	0.530771974	0.023050439	0.65180056	0.568653828	0.350442853	0.654173631	0.146133597	0.988319195	0.984721708	0.999886351	0.931178752	0.994261463	0.984315959	0.72798228	0.979263422	0.996081785	0.995329253	0.998949862	0.937964654
chr1H	52108352	7.49455203	0.102055895	0.539172803	0.059356397	0.401181282	0.697216753	0.216164313	0.999181926	0.653117072	0.795021649	0.939805575	0.04309911	0.854045846	0.836823022	0.989852171	0.74572268	0.423137704	0.993117852	0.984721708	0.999886351	0.981451189	0.999201182	0.987783735	0.768041701	0.979757942	0.999894755	0.999919487	0.998949862	0.980494434
chr1H	52392247	7.01399292	0.009149779	0.17666362	0.491100256	0.997150236	0.746215836	0.686798788	0.396979226	0.347581752	0.040092709	0.88858359	0.170391604	0.681636231	0.326003846	0.891692683	0.475264215	0.830758081	0.994716166	0.984846117	0.999204098	0.950302776	0.993004482	0.987783735	0.93012638	0.979263422	0.996081785	0.998828305	0.994147708	0.988498049
chr1H	52393703	8.88361498	0.002071059	0.088756709	0.159831402	0.633145057	0.706310624	0.369224569	0.885306986	0.113754819	0.296088996	0.496198083	0.063588859	0.507619131	0.753713509	0.566416051	0.826347481	0.362498963	0.994019465	0.984721708	0.999886351	0.80772412	0.993004482	0.984315959	0.827654246	0.979263422	0.997932011	0.998828305	0.998949862	0.976300068
chr1H	52393738	8.92504481	0.002071059	0.088756709	0.159831402	0.633145057	0.706310624	0.369224569	0.885306986	0.113754819	0.296088996	0.496198083	0.063588859	0.507619131	0.753713509	0.566416051	0.826347481	0.362498963	0.994019465	0.984721708	0.999886351	0.80772412	0.993004482	0.984315959	0.827654246	0.979263422	0.997932011	0.998828305	0.998949862	0.976300068
chr1H	52393757	8.88573566	0.001200391	0.067379635	0.189183098	0.687637603	0.695385814	0.484676934	0.866243509	0.101219555	0.352232568	0.439027687	0.046951644	0.409883819	0.791734504	0.612008407	0.795016066	0.406660901	0.993117852	0.984721708	0.999886351	0.787039794	0.993004482	0.984315959	0.775611421	0.976690646	0.999894755	0.998828305	0.998949862	0.978699721
chr1H	52556901	3.23835049	0.935626884	0.999959866	0.161563167	0.637333043	0.166589266	0.89614112	0.979628451	0.312493085	0.750310335	0.522929053	0.827001511	0.785938224	0.010314854	0.509106082	0.41570397	0.394381235	0.931040225	0.989560206	0.999886351	0.934864331	0.999201182	0.984315959	0.985674848	0.979757942	0.716608024	0.998828305	0.985585795	0.977366816
chr1H	52562372	2.16232925	0.713641584	0.999959866	0.569999246	0.999985708	0.06745327	0.285581641	0.290396981	0.480295824	0.006816831	0.40756008	0.098194437	0.016052603	0.674369629	0.660436683	0.331887573	0.863451827	0.836272648	0.984721708	0.999204098	0.979825011	0.993004482	0.984315959	0.878127065	0.848563772	0.996643652	0.998828305	0.967036985	0.989790247
chr1H	53862620	5.92683067	0.024412811	0.282847924	0.001898909	0.08183512	0.315752134	0.591097423	0.368889003	0.845038195	0.230858125	0.002226278	0.161086016	0.707420443	0.695990633	0.042200876	0.439886762	0.718411241	0.981221577	0.984721708	0.999204098	0.982862593	0.993004482	0.398819802	0.924782545	0.979263422	0.997372836	0.830118611	0.989425458	0.982535242
chr1H	53862624	5.83862075	0.024412811	0.282847924	0.001898909	0.08183512	0.315752134	0.591097423	0.368889003	0.845038195	0.230858125	0.002226278	0.161086016	0.707420443	0.695990633	0.042200876	0.439886762	0.718411241	0.981221577	0.984721708	0.999204098	0.982862593	0.993004482	0.398819802	0.924782545	0.979263422	0.997372836	0.830118611	0.989425458	0.982535242
chr1H	53862642	5.83812833	0.024412811	0.282847924	0.001898909	0.08183512	0.315752134	0.591097423	0.368889003	0.845038195	0.230858125	0.002226278	0.161086016	0.707420443	0.695990633	0.042200876	0.439886762	0.718411241	0.981221577	0.984721708	0.999204098	0.982862593	0.993004482	0.398819802	0.924782545	0.979263422	0.997372836	0.830118611	0.989425458	0.982535242
chr1H	54044154	6.73034887	0.073565828	0.463685058	0.920730893	0.999985708	0.957327821	0.295399821	0.401203789	0.928360986	0.153755088	0.071246506	0.484825302	0.113769256	0.475686783	0.972209947	0.903929048	0.255125047	0.994716166	0.984721708	0.999204098	0.983051932	0.993004482	0.979346059	0.985674848	0.938398544	0.996081785	0.998828305	0.999526639	0.973005029
chr1H	54215652	1.91598171	0.993935044	0.999959866	0.942238635	0.999985708	0.000174068	0.680667133	0.017688294	0.384770667	0.361562229	0.901448944	0.234397202	0.915438125	0.487834481	0.239896362	0.774147345	0.574911599	0.088097107	0.984846117	0.769209645	0.9582592	0.993004482	0.987783735	0.95850551	0.98077469	0.996081785	0.989178438	0.998949862	0.982535242
chr1H	54215683	3.42265634	0.365431547	0.910181055	0.683582136	0.999985708	0.583531066	0.781503347	0.130253545	0.622356822	0.158641973	0.628386613	0.107229261	0.719110283	0.661311922	0.17496083	0.635100083	0.297067785	0.988319195	0.986588433	0.946794827	0.980487357	0.993004482	0.986841387	0.894065092	0.979263422	0.996081785	0.971698374	0.998949862	0.974303431
chr1H	54301233	8.1686335	0.205243743	0.727762786	0.994004551	0.999985708	0.604288244	0.1623485	0.739507319	0.644817183	0.088019002	0.270615416	0.328765175	0.379425676	0.74622128	0.71334223	0.598468891	0.307234092	0.988319195	0.984721708	0.999886351	0.981401071	0.993004482	0.979346059	0.98370915	0.97506211	0.997932011	0.998828305	0.998949862	0.974303431
chr1H	54301336	8.15628527	0.205243743	0.727762786	0.994004551	0.999985708	0.604288244	0.1623485	0.739507319	0.644817183	0.088019002	0.270615416	0.328765175	0.379425676	0.74622128	0.71334223	0.598468891	0.307234092	0.988319195	0.984721708	0.999886351	0.981401071	0.993004482	0.979346059	0.98370915	0.97506211	0.997932011	0.998828305	0.998949862	0.974303431
chr1H	54308828	8.38775532	0.00703232	0.15941059	8.67E-05	0.021490748	0.286651907	0.608703214	0.671965727	0.001445034	0.294814774	0.422790201	0.223047533	0.178494857	0.410284775	0.163105782	0.006215818	0.148822715	0.976304598	0.984721708	0.999886351	0.152886803	0.993004482	0.984315959	0.95850551	0.948764548	0.996081785	0.959503255	0.301202011	0.937964654
chr1H	54308886	3.15312287	0.977029427	0.999959866	0.047305609	0.365316219	0.080502746	0.923845747	0.208972415	0.11637534	0.223729396	0.325760644	0.053920629	0.178293948	0.338438948	0.628131183	0.005320864	0.047776507	0.85456607	0.989560206	0.97540821	0.813132192	0.993004482	0.979346059	0.805029917	0.948764548	0.996081785	0.998828305	0.273053849	0.791035327
chr1H	54695857	3.27930734	0.04408872	0.368950823	0.001271865	0.065641271	0.652204863	0.934858532	0.257309342	0.000921959	0.050465635	0.054863134	0.659359454	0.712078984	0.872289023	0.990080177	0.006571142	0.128777199	0.991538034	0.989560206	0.99630429	0.123666891	0.993004482	0.96671173	0.985674848	0.979263422	0.999894755	0.999919487	0.305144463	0.920496895
chr1H	54695907	4.71903227	0.197140154	0.715097917	0.697690029	0.999985708	0.094548702	0.472376447	0.119572113	0.336161989	0.589933708	0.924055799	0.789738245	0.743443411	0.572905206	0.693001239	0.133565589	0.524297994	0.86243007	0.984721708	0.943528055	0.945306956	0.994261463	0.987783735	0.985674848	0.979757942	0.996081785	0.998828305	0.859270096	0.982535242
chr1H	55148655	3.44981564	0.315769208	0.866174018	0.70314217	0.999985708	0.463230317	0.920474949	0.783442535	0.994263424	0.362645279	0.633541149	0.404999424	0.299297029	0.358885407	0.902198976	0.304511611	0.464033322	0.988319195	0.989560206	0.999886351	0.98577941	0.993004482	0.986841387	0.985674848	0.960437058	0.996081785	0.998828305	0.959019383	0.982535242
chr1H	55148668	2.73843816	0.816426037	0.999959866	0.051412272	0.380193121	0.004738528	0.633587209	0.83561788	0.048386238	0.001917492	0.672050942	0.692169893	0.56206829	0.424863537	0.786896117	0.199249177	0.206208043	0.38356897	0.984846117	0.999886351	0.670070762	0.993004482	0.987337279	0.985674848	0.979263422	0.996081785	0.998828305	0.907442943	0.960097276
chr1H	55162194	3.11236311	0.197018042	0.715097917	0.003245889	0.108140093	0.098779491	0.767359105	0.898128614	0.379801967	0.765711045	0.484877262	0.257966933	0.768811561	0.773261701	0.015335848	0.255542478	0.65410819	0.874101618	0.985767222	0.999886351	0.956482761	0.999201182	0.984315959	0.971281306	0.979757942	0.997991994	0.759384123	0.946225611	0.982535242
chr1H	55162207	5.77165776	0.379805893	0.920987431	0.891174671	0.999985708	0.53386407	0.582882685	0.551118286	0.477104561	0.39736447	0.792865389	0.673452139	0.474086356	0.704683026	0.046710623	0.608587603	0.261166822	0.988319195	0.984721708	0.999886351	0.979825011	0.993004482	0.987783735	0.985674848	0.979263422	0.997372836	0.835889039	0.998949862	0.974303431
chr1H	55384140	2.87175758	0.231806703	0.763233059	0.537680494	0.999985708	0.934812027	0.931352715	0.022300773	0.743506609	0.309083006	0.141427168	0.594867315	0.720086275	0.950738281	0.024460972	0.620235478	0.34443542	0.994716166	0.989560206	0.779578004	0.982862593	0.993004482	0.979346059	0.985674848	0.979263422	0.999894755	0.80420419	0.998949862	0.974303431
chr1H	55384215	3.27242487	0.161926007	0.661421201	0.473243019	0.988087031	0.596425151	0.574879329	0.070587178	0.445202735	0.287982334	0.063398977	0.627801101	0.135951928	0.642849198	0.007919632	0.825334607	0.302587019	0.988319195	0.984721708	0.896325941	0.970761867	0.993004482	0.979346059	0.985674848	0.948764548	0.996081785	0.732035316	0.998949862	0.974303431
chr1H	55384282	2.51694563	0.186852447	0.702053678	0.697170964	0.999985708	0.491007188	0.909695837	0.380652011	0.746167586	0.311661259	0.254284754	0.901028762	0.280369209	0.853115191	0.008146666	0.881613833	0.594570746	0.988319195	0.989560206	0.999204098	0.982862593	0.993004482	0.979346059	0.985674848	0.960437058	0.999894755	0.738126852	0.998949862	0.982535242
chr1H	55384304	5.9989045	0.015118992	0.222217263	0.174922728	0.661555721	0.115011045	0.537356608	0.093346167	0.115221274	0.046541495	0.006443812	0.98005141	0.033645582	0.441579459	0.014834799	0.455217079	0.349912539	0.898170947	0.984721708	0.921050479	0.810725579	0.993004482	0.619799862	0.987469451	0.915002415	0.996081785	0.759384123	0.990785784	0.976300068
chr1H	55384306	3.01485112	0.252978725	0.792733086	0.472189748	0.988087031	0.888429611	0.915089222	0.016486571	0.572755275	0.334040731	0.102567643	0.709449194	0.611640164	0.616197991	0.022478513	0.675078037	0.222911002	0.994716166	0.989560206	0.763314606	0.979825011	0.993004482	0.979346059	0.985674848	0.979263422	0.996081785	0.794784155	0.998949862	0.967774668
chr1H	55384327	3.44664535	0.164091453	0.666755076	0.389551833	0.926345795	0.736698209	0.577287613	0.057363397	0.321610247	0.309275278	0.043972096	0.735674844	0.097931981	0.380653409	0.007040439	0.885378381	0.199148768	0.994209698	0.984721708	0.869942111	0.937854573	0.993004482	0.943473219	0.985674848	0.938398544	0.996081785	0.72123316	0.998949862	0.958762701
chr1H	55565928	2.42243774	0.559940374	0.999959866	0.574582446	0.999985708	0.523713753	0.91183496	0.455685735	0.854555452	0.105971759	0.760029482	0.610944256	0.096917632	0.560479312	0.161043792	0.311195154	0.020921911	0.988319195	0.989560206	0.999204098	0.982862593	0.993004482	0.987783735	0.985674848	0.938398544	0.996081785	0.958338142	0.962634238	0.695791198
chr1H	55565955	2.06893198	0.968566925	0.999959866	0.644095444	0.999985708	0.204575114	0.153448579	0.234664598	0.051530926	0.886399139	0.204822404	0.911252632	0.007235887	0.990910767	0.650885088	0.390356215	0.002772277	0.949884408	0.984721708	0.986288875	0.687148606	0.999201182	0.979346059	0.985674848	0.786058958	0.999894755	0.998828305	0.978069736	0.347382294
chr1H	56456097	2.20180343	0.987807557	0.999959866	0.47732021	0.989248026	0.128717618	0.068910913	0.829333522	0.0372785	0.347466332	0.222881543	0.82155517	0.04422198	0.775863511	0.983104583	0.2490929	0.000215489	0.904549595	0.984721708	0.999886351	0.620432252	0.993004482	0.979346059	0.985674848	0.915002415	0.997991994	0.998828305	0.940809841	0.095120261
chr1H	56456148	2.29221992	0.987807557	0.999959866	0.47732021	0.989248026	0.128717618	0.068910913	0.829333522	0.0372785	0.347466332	0.222881543	0.82155517	0.04422198	0.775863511	0.983104583	0.2490929	0.000215489	0.904549595	0.984721708	0.999886351	0.620432252	0.993004482	0.979346059	0.985674848	0.915002415	0.997991994	0.998828305	0.940809841	0.095120261
chr1H	56456223	2.34938914	0.987807557	0.999959866	0.47732021	0.989248026	0.128717618	0.068910913	0.829333522	0.0372785	0.347466332	0.222881543	0.82155517	0.04422198	0.775863511	0.983104583	0.2490929	0.000215489	0.904549595	0.984721708	0.999886351	0.620432252	0.993004482	0.979346059	0.985674848	0.915002415	0.997991994	0.998828305	0.940809841	0.095120261
chr1H	57135711	5.4395992	0.081485643	0.485190712	0.549440996	0.999985708	0.592141064	0.931266194	0.80017667	0.215736738	0.382348324	0.101199147	0.835856283	0.278802764	0.616195297	0.88110038	0.001465234	0.04421864	0.988319195	0.989560206	0.999886351	0.901817449	0.993004482	0.979346059	0.985674848	0.960437058	0.996081785	0.998828305	0.134380812	0.776962494
chr1H	57564060	2.18162508	0.931990331	0.999959866	0.929209288	0.999985708	0.99876719	0.371377396	0.018027582	0.102828243	0.259968675	0.844552668	0.290387659	0.505705385	0.712453731	0.840003309	0.678174634	0.475220863	0.995799374	0.984721708	0.769209645	0.791244731	0.993004482	0.987783735	0.976014361	0.979263422	0.997372836	0.998828305	0.998949862	0.982535242
chr1H	61561198	4.48885861	0.356542665	0.90177248	0.187216042	0.684307783	0.743126408	0.029672021	0.018767642	0.106036069	0.903984863	0.113847801	0.478160526	0.066851798	0.143414677	0.042513922	0.000192906	0.19363771	0.994716166	0.942100923	0.770120673	0.794281866	0.999201182	0.979346059	0.985674848	0.933848718	0.979717547	0.830118611	0.035624678	0.956532008
chr1H	62621018	4.08718533	0.75305703	0.999959866	0.918809324	0.999985708	0.523909003	0.108795963	0.76909422	0.208301322	0.782511127	0.780690261	0.199192736	0.878525266	0.552218799	0.074560231	0.550461268	0.050646633	0.988319195	0.984721708	0.999886351	0.899545563	0.999201182	0.987783735	0.954768543	0.979757942	0.996081785	0.890485791	0.998949862	0.798910467
chr1H	62621054	6.63809464	0.662385428	0.999959866	0.400035839	0.935703335	0.597514173	0.046053517	0.02022977	0.244909586	0.836901309	0.206353586	0.801020791	0.139475493	0.072846977	0.146585084	3.51E-05	0.109764391	0.988319195	0.984721708	0.770120673	0.916993678	0.999201182	0.979346059	0.985674848	0.948764548	0.95679204	0.947491546	0.011619209	0.897160234
chr1H	62621144	6.43317389	0.02802265	0.301877336	0.91619341	0.999985708	0.690770831	0.372749376	0.286288172	0.810237208	0.206761707	0.191724582	0.614603572	0.231814392	0.232727687	0.287016185	0.240303991	0.472168321	0.992815674	0.984721708	0.999204098	0.982862593	0.993004482	0.979346059	0.985674848	0.955341403	0.985255036	0.989178438	0.935810135	0.982535242
chr1H	63060060	8.34131685	0.677551559	0.999959866	0.417508014	0.951153808	0.538787253	0.044376052	0.013969992	0.242796679	0.723611025	0.289175984	0.789005278	0.140986571	0.027295847	0.070327601	3.21E-06	0.131767624	0.988319195	0.984721708	0.755851863	0.916993678	0.998450231	0.979346059	0.985674848	0.948764548	0.803842207	0.879110861	0.004467943	0.925302514
chr1H	64835873	6.63841346	0.662385428	0.999959866	0.400035839	0.935703335	0.597514173	0.046053517	0.02022977	0.244909586	0.836901309	0.206353586	0.801020791	0.139475493	0.072846977	0.146585084	3.51E-05	0.109764391	0.988319195	0.984721708	0.770120673	0.916993678	0.999201182	0.979346059	0.985674848	0.948764548	0.95679204	0.947491546	0.011619209	0.897160234
chr1H	67762224	2.80718809	0.035421539	0.340024233	0.005253269	0.136993755	0.329023407	0.518557452	0.234959968	0.030550721	0.15798993	0.312022793	0.017165535	0.721686422	0.644442467	0.372405623	0.007532564	0.954348329	0.983366833	0.984721708	0.986766439	0.587416056	0.993004482	0.979346059	0.689231547	0.979263422	0.996081785	0.995329253	0.321181571	0.992253106
chr1H	68394326	6.476736	0.12573242	0.588666582	0.997698474	0.999985708	0.135883022	0.403963119	0.6708237	0.255313939	0.325502795	0.662399927	0.584768078	0.736471253	0.789657395	0.604162924	0.818278799	0.668836444	0.914603976	0.984721708	0.999886351	0.918343162	0.993004482	0.986868273	0.985674848	0.979731145	0.999419327	0.998828305	0.998949862	0.982535242
chr1H	68510545	3.53387657	0.584020681	0.999959866	0.007099103	0.151867091	0.974523299	0.103859486	0.535316574	0.054122378	0.313879872	0.037644596	0.052154611	0.022041326	0.422158241	0.163359597	0.053520736	0.018696475	0.994716166	0.984721708	0.999886351	0.694540931	0.993004482	0.943473219	0.801070741	0.880662786	0.996081785	0.959896746	0.680762367	0.665385518
chr1H	68910284	7.10068144	0.866609811	0.999959866	0.538361454	0.999985708	0.226106811	0.046602832	0.063572983	0.632705802	0.685560825	0.777880084	0.636848632	0.935521164	0.080652625	0.254205726	0.00026372	0.27777403	0.954739685	0.984721708	0.875160128	0.980529728	0.994421272	0.987783735	0.985674848	0.981100314	0.960352837	0.989178438	0.043921496	0.974303431
chr1H	68910295	7.03052576	0.866609811	0.999959866	0.538361454	0.999985708	0.226106811	0.046602832	0.063572983	0.632705802	0.685560825	0.777880084	0.636848632	0.935521164	0.080652625	0.254205726	0.00026372	0.27777403	0.954739685	0.984721708	0.875160128	0.980529728	0.994421272	0.987783735	0.985674848	0.981100314	0.960352837	0.989178438	0.043921496	0.974303431
chr1H	68910331	5.36281667	0.791635588	0.999959866	0.988027285	0.999985708	0.283353415	0.63894736	0.774523034	0.458067174	0.182926736	0.900088362	0.864569469	0.367943072	0.696289275	0.187987201	0.245871985	0.277896838	0.976304598	0.984846117	0.999886351	0.972168913	0.993004482	0.987783735	0.985674848	0.974428611	0.997372836	0.974970692	0.939391189	0.974303431
chr1H	68910340	7.11629694	0.866609811	0.999959866	0.538361454	0.999985708	0.226106811	0.046602832	0.063572983	0.632705802	0.685560825	0.777880084	0.636848632	0.935521164	0.080652625	0.254205726	0.00026372	0.27777403	0.954739685	0.984721708	0.875160128	0.980529728	0.994421272	0.987783735	0.985674848	0.981100314	0.960352837	0.989178438	0.043921496	0.974303431
chr1H	68910354	8.33321481	0.677551559	0.999959866	0.417508014	0.951153808	0.538787253	0.044376052	0.013969992	0.242796679	0.723611025	0.289175984	0.789005278	0.140986571	0.027295847	0.070327601	3.21E-06	0.131767624	0.988319195	0.984721708	0.755851863	0.916993678	0.998450231	0.979346059	0.985674848	0.948764548	0.803842207	0.879110861	0.004467943	0.925302514
chr1H	68910398	1.98472207	0.722724641	0.999959866	0.647628828	0.999985708	0.881947799	0.089075737	0.779141059	0.533770401	0.904474095	0.144462191	0.679334133	0.492321096	0.941384335	0.021516267	0.439414113	0.248845888	0.994716166	0.984721708	0.999886351	0.979825011	0.999201182	0.979346059	0.985674848	0.979263422	0.999894755	0.794784155	0.989425458	0.971946799
chr1H	68910413	7.01022843	0.866609811	0.999959866	0.538361454	0.999985708	0.226106811	0.046602832	0.063572983	0.632705802	0.685560825	0.777880084	0.636848632	0.935521164	0.080652625	0.254205726	0.00026372	0.27777403	0.954739685	0.984721708	0.875160128	0.980529728	0.994421272	0.987783735	0.985674848	0.981100314	0.960352837	0.989178438	0.043921496	0.974303431
chr1H	68910428	5.30831328	0.791635588	0.999959866	0.988027285	0.999985708	0.283353415	0.63894736	0.774523034	0.458067174	0.182926736	0.900088362	0.864569469	0.367943072	0.696289275	0.187987201	0.245871985	0.277896838	0.976304598	0.984846117	0.999886351	0.972168913	0.993004482	0.987783735	0.985674848	0.974428611	0.997372836	0.974970692	0.939391189	0.974303431
chr1H	69088483	7.77314147	0.203909235	0.726393654	0.997175402	0.999985708	0.200312269	0.227210511	0.891961547	0.356440957	0.139756277	0.885000052	0.532438753	0.807764303	0.375251498	0.743579266	0.430094782	0.706337495	0.946621356	0.984721708	0.999886351	0.9527684	0.993004482	0.987783735	0.985674848	0.979757942	0.996081785	0.998828305	0.986443602	0.982535242
chr1H	69176349	3.85496997	0.042227302	0.363466323	0.796728392	0.999985708	0.225541118	0.583233425	0.233010634	0.289068229	0.530290729	0.988445473	0.453464888	0.993704264	0.44849795	0.918153662	0.48000054	0.748526058	0.954739685	0.984721708	0.984702718	0.926508547	0.994261463	0.989759511	0.985674848	0.982712076	0.996081785	0.998828305	0.994147708	0.984169163
chr1H	69176352	3.94084478	0.381352474	0.920987431	0.425540743	0.958923761	0.091757255	0.529275119	0.16283424	0.418157426	0.878357576	0.102407324	0.989660945	0.195220211	0.110322977	0.418872355	0.805738564	0.107573493	0.859547721	0.984721708	0.949976291	0.965068248	0.999201182	0.979346059	0.988665793	0.953665803	0.963422316	0.995329253	0.998949862	0.897064573
chr1H	69176384	2.22975761	0.842039697	0.999959866	0.139563498	0.593774879	0.724225573	0.988593536	0.010158022	0.202518858	0.138641483	0.361021653	0.494488484	0.100072526	0.768613776	0.452629149	0.618101026	0.008721534	0.994209698	0.991252974	0.723271006	0.899080812	0.993004482	0.982690301	0.985674848	0.938398544	0.997991994	0.997253283	0.998949862	0.51570372
chr1H	69176392	6.49475617	0.841092235	0.999959866	0.314007637	0.858660301	0.550325552	0.076113802	0.133901829	0.412069182	0.746222905	0.483840139	0.604477711	0.442235436	0.259607139	0.883958891	0.000217769	0.158015316	0.988319195	0.984721708	0.946794827	0.964217569	0.999201182	0.984315959	0.985674848	0.979263422	0.986986553	0.998828305	0.039676365	0.94391336
chr1H	69176437	2.43582956	0.750060109	0.999959866	0.072344574	0.442627487	0.758240205	0.689884133	0.001100881	0.203167868	0.096574525	0.274487249	0.531255312	0.036386857	0.635428602	0.283561413	0.517901579	0.005151782	0.994716166	0.984846117	0.361015552	0.899080812	0.993004482	0.979346059	0.985674848	0.915002415	0.996081785	0.989178438	0.998949862	0.411404706
chr1H	69774474	8.44131617	0.565832509	0.999959866	0.835480817	0.999985708	0.302416692	0.177189372	0.055773165	0.204143992	0.612414042	0.973548473	0.466772317	0.917005996	0.058849623	0.252911889	0.001426895	0.255179518	0.977891996	0.984721708	0.869657738	0.899080812	0.994261463	0.989550745	0.985674848	0.980902078	0.948057994	0.989178438	0.132230282	0.973005029
chr1H	70128813	2.87591135	0.181983481	0.695719694	0.418791688	0.952079078	0.468542981	0.175211449	0.044987047	0.040806099	0.69850196	0.268005752	0.476976227	0.169752512	0.19306955	0.980148883	0.026825014	0.197808315	0.988319195	0.984721708	0.829635467	0.641131737	0.99835586	0.979346059	0.985674848	0.948764548	0.983590366	0.998828305	0.545201326	0.958762701
chr1H	70225499	7.43042519	0.562366116	0.999959866	0.858097281	0.999985708	0.253667795	0.500922642	0.628696354	0.330597392	0.297346894	0.127008274	0.8957786	0.221592325	0.235136692	0.463861765	0.466726354	0.061858932	0.971568278	0.984721708	0.999886351	0.941844363	0.993004482	0.979346059	0.985674848	0.955341403	0.985255036	0.997866036	0.993892322	0.833465418
chr1H	70234924	2.42505528	0.004704396	0.134149403	2.47E-05	0.011995605	0.511017464	0.7960302	0.95569506	0.042702986	0.746432654	0.742112061	0.899162126	0.242346711	0.637108936	0.798661419	5.26E-05	0.752961138	0.988319195	0.986588433	0.999886351	0.644975519	0.999201182	0.987783735	0.985674848	0.955341403	0.996081785	0.998828305	0.015148756	0.984169163
chr1H	70650939	2.37929773	0.990999619	0.999959866	0.869212604	0.999985708	0.173985625	0.299070118	0.792965687	0.5536669	0.607872478	0.65987016	0.607851083	0.138503715	0.492232862	0.216492763	0.247846338	0.632664406	0.934152431	0.984721708	0.999886351	0.979825011	0.994261463	0.986868273	0.985674848	0.948764548	0.996081785	0.989178438	0.940531586	0.982535242
chr1H	70651003	1.6725514	0.995875772	0.999959866	0.976514486	0.999985708	0.974131706	0.662078088	0.315570562	0.776966323	0.6929428	0.698280573	0.099865501	0.971111954	0.326859124	0.702471549	0.565247665	0.894046514	0.994716166	0.984846117	0.999204098	0.982862593	0.997150216	0.987783735	0.882948746	0.981888993	0.996081785	0.998828305	0.998949862	0.99015433
chr1H	70717790	2.80235887	0.906627056	0.999959866	0.636990359	0.999985708	0.331775384	0.806457187	0.405860494	0.678384444	0.301885275	0.251161254	0.080997135	0.219735927	0.121863825	0.798636081	0.896041541	0.497983939	0.983417475	0.98678131	0.999204098	0.982862593	0.993004482	0.979346059	0.864912467	0.955341403	0.969588883	0.998828305	0.999191046	0.982535242
chr1H	70743463	2.40863943	0.071415153	0.457987475	0.175563728	0.662500491	0.60150004	0.764619922	0.477818631	0.266370251	0.73656434	0.045866812	0.205719253	0.173387862	0.373064749	0.670933268	0.078847574	0.478333057	0.988319195	0.985767222	0.999204098	0.921690367	0.999201182	0.943473219	0.957406665	0.948764548	0.996081785	0.998828305	0.750152717	0.982535242
chr1H	70743519	2.35242394	0.071415153	0.457987475	0.175563728	0.662500491	0.60150004	0.764619922	0.477818631	0.266370251	0.73656434	0.045866812	0.205719253	0.173387862	0.373064749	0.670933268	0.078847574	0.478333057	0.988319195	0.985767222	0.999204098	0.921690367	0.999201182	0.943473219	0.957406665	0.948764548	0.996081785	0.998828305	0.750152717	0.982535242
chr1H	72219827	1.94813991	0.934680153	0.999959866	0.825626024	0.999985708	0.744457093	0.38813959	0.58356376	0.740958302	0.102810402	0.491821978	0.043904392	0.176453804	0.133851785	0.09117762	0.114307346	0.704921237	0.994716166	0.984721708	0.999886351	0.982862593	0.993004482	0.984315959	0.768041701	0.948764548	0.979717547	0.907005238	0.831629024	0.982535242
chr1H	72219852	5.19125937	0.132956006	0.603773286	0.368870058	0.907779481	0.979242719	0.778277242	0.359592842	0.155737516	0.849607166	0.490057547	0.696612359	0.087365929	0.611955683	0.718492581	0.560385802	0.667389481	0.994716166	0.986588433	0.999204098	0.865371059	0.999201182	0.984315959	0.985674848	0.938398544	0.996081785	0.998828305	0.998949862	0.982535242
chr1H	72219856	4.35989346	0.19457132	0.712459932	0.749705919	0.999985708	0.892969124	0.481510642	0.522739463	0.116220225	0.321841632	0.728954658	0.168176993	0.018235445	0.214709014	0.234587843	0.842061251	0.540143217	0.994716166	0.984721708	0.999886351	0.812642731	0.993004482	0.987783735	0.928160109	0.880662786	0.983590366	0.989178438	0.998949862	0.982535242
chr1H	72219860	4.35957086	0.19457132	0.712459932	0.749705919	0.999985708	0.892969124	0.481510642	0.522739463	0.116220225	0.321841632	0.728954658	0.168176993	0.018235445	0.214709014	0.234587843	0.842061251	0.540143217	0.994716166	0.984721708	0.999886351	0.812642731	0.993004482	0.987783735	0.928160109	0.880662786	0.983590366	0.989178438	0.998949862	0.982535242
chr1H	74010182	7.16003318	0.003183075	0.110358802	0.010635643	0.182101522	0.144517112	0.73156095	0.01806968	0.661598554	0.132108211	0.182817677	0.312124754	0.017825348	0.982369997	0.885858803	0.484702305	0.914785833	0.922379921	0.985123215	0.769209645	0.982817181	0.993004482	0.979346059	0.979558846	0.879134234	0.999894755	0.998828305	0.996015416	0.99015433
chr1H	74107122	2.46394168	0.902443513	0.999959866	0.418072411	0.951398227	0.064923006	0.917343311	0.47206987	0.092838163	0.357779823	0.551760397	0.108629141	0.227720472	0.161420937	0.687407008	0.184916735	0.174602436	0.825176347	0.989560206	0.999204098	0.783583893	0.993004482	0.984315959	0.894065092	0.955341403	0.982592014	0.998828305	0.896863433	0.952976596
chr1H	74107136	2.87093375	0.056657029	0.412183578	0.059318092	0.401073034	0.305096562	0.817929995	0.512139855	0.286086403	0.191877108	0.371802308	0.523852862	0.392632618	0.436611612	0.391018477	0.988680287	0.429020917	0.977891996	0.98678131	0.999886351	0.925674957	0.993004482	0.984315959	0.985674848	0.97597622	0.996081785	0.995329253	0.999526639	0.981012782
chr1H	74107143	2.44328704	0.902443513	0.999959866	0.418072411	0.951398227	0.064923006	0.917343311	0.47206987	0.092838163	0.357779823	0.551760397	0.108629141	0.227720472	0.161420937	0.687407008	0.184916735	0.174602436	0.825176347	0.989560206	0.999204098	0.783583893	0.993004482	0.984315959	0.894065092	0.955341403	0.982592014	0.998828305	0.896863433	0.952976596
chr1H	74107185	2.45930868	0.902443513	0.999959866	0.418072411	0.951398227	0.064923006	0.917343311	0.47206987	0.092838163	0.357779823	0.551760397	0.108629141	0.227720472	0.161420937	0.687407008	0.184916735	0.174602436	0.825176347	0.989560206	0.999204098	0.783583893	0.993004482	0.984315959	0.894065092	0.955341403	0.982592014	0.998828305	0.896863433	0.952976596
chr1H	74107202	3.56779366	0.68297222	0.999959866	0.496740732	0.99927176	0.698134323	0.702860442	0.391789417	0.764974365	0.96714442	0.829803834	0.542946437	0.901174746	0.795060357	0.168552051	0.257045996	0.366009854	0.993117852	0.984846117	0.999204098	0.982862593	0.999201182	0.987783735	0.985674848	0.979757942	0.999894755	0.962045422	0.947801241	0.976300068
chr1H	74112615	1.39089223	0.148605688	0.638175889	0.046889804	0.365256099	0.732837546	0.782264774	0.009484901	0.557107052	0.839151127	0.447811866	0.894090951	0.015210345	0.388515817	0.839118231	0.556982071	0.654856505	0.994209698	0.986588433	0.723271006	0.979825011	0.999201182	0.984315959	0.985674848	0.848563772	0.996081785	0.998828305	0.998949862	0.982535242
chr1H	74114230	3.25704916	0.451570886	0.969841365	0.381795787	0.918862244	0.54169785	0.383560642	0.271582831	0.930118595	0.64511347	0.494968714	0.226318737	0.393125438	0.294522405	0.396585291	0.07024703	0.277318025	0.988319195	0.984721708	0.999204098	0.983051932	0.994261463	0.984315959	0.95850551	0.976345332	0.996081785	0.995329253	0.736491105	0.974303431
chr1H	74114285	3.19287179	0.374413243	0.918091979	0.310756582	0.855429242	0.959900012	0.441452333	0.187422682	0.691317584	0.721860733	0.301768264	0.487263922	0.492831242	0.384259183	0.542946551	0.058018794	0.145621501	0.994716166	0.984721708	0.964975371	0.982862593	0.998450231	0.979346059	0.985674848	0.979263422	0.996081785	0.998828305	0.698773827	0.937964654
chr1H	74645736	2.11480654	0.928669495	0.999959866	0.781211465	0.999985708	0.896224996	0.959651363	0.424560137	0.338719962	0.41768028	0.366556831	0.310722879	0.308213078	0.836510393	0.751655274	0.668352847	0.976025413	0.994716166	0.990277101	0.999204098	0.946024704	0.994261463	0.984315959	0.978956133	0.962284108	0.999894755	0.998828305	0.998949862	0.992253106
chr1H	74645819	5.37961934	0.505877903	0.999959866	0.623853	0.999985708	0.423077411	0.129945239	0.009986478	0.80664143	0.481035989	0.536829546	0.855628297	0.725560701	0.663189549	0.199973479	0.651177301	0.059597152	0.988319195	0.984721708	0.723271006	0.982862593	0.994261463	0.984315959	0.985674848	0.979263422	0.996081785	0.987571407	0.998949862	0.833465418
chr1H	74645821	4.07024247	0.126863796	0.590577212	0.022305015	0.258545788	0.002578234	0.006873155	0.232027147	0.236239071	0.7083398	0.020373185	0.112193814	0.403411774	0.82602772	0.656134494	0.58268151	0.284835133	0.305957058	0.900846132	0.983978247	0.913376697	0.998450231	0.826884642	0.898092967	0.976690646	0.999894755	0.998828305	0.998949862	0.974303431
chr1H	74652296	3.47301017	0.795948893	0.999959866	0.767007613	0.999985708	0.280376173	0.722579855	0.413301952	0.454920264	0.886288884	0.51672775	0.998882954	0.938024286	0.324698236	0.775709519	0.284986126	0.196142197	0.976304598	0.984846117	0.999204098	0.971217035	0.999201182	0.984315959	0.98876082	0.981100314	0.996081785	0.998828305	0.955288574	0.958359316
chr1H	74652332	3.96151671	0.036529864	0.344212504	0.051983696	0.382232234	0.992150651	0.040409759	0.012295942	0.76955271	0.068866379	0.930284416	0.603234462	0.634270413	0.103172154	0.521014389	0.071951798	0.018449701	0.99491335	0.982355888	0.752084477	0.982862593	0.993004482	0.987783735	0.985674848	0.979263422	0.963422316	0.998828305	0.737659074	0.663204993
chr1H	74652338	4.09685176	0.036529864	0.344212504	0.051983696	0.382232234	0.992150651	0.040409759	0.012295942	0.76955271	0.068866379	0.930284416	0.603234462	0.634270413	0.103172154	0.521014389	0.071951798	0.018449701	0.99491335	0.982355888	0.752084477	0.982862593	0.993004482	0.987783735	0.985674848	0.979263422	0.963422316	0.998828305	0.737659074	0.663204993
chr1H	74652347	3.86729567	0.036529864	0.344212504	0.051983696	0.382232234	0.992150651	0.040409759	0.012295942	0.76955271	0.068866379	0.930284416	0.603234462	0.634270413	0.103172154	0.521014389	0.071951798	0.018449701	0.99491335	0.982355888	0.752084477	0.982862593	0.993004482	0.987783735	0.985674848	0.979263422	0.963422316	0.998828305	0.737659074	0.663204993
chr1H	75378852	3.42253577	0.205113822	0.727700811	0.040060924	0.337638595	0.443383464	0.960957984	0.193979623	0.283120566	0.678725708	0.208562683	0.333518693	0.498738842	0.895053148	0.384565443	0.861758157	0.064615045	0.988319195	0.990277101	0.967060172	0.925674957	0.994261463	0.979346059	0.98370915	0.979263422	0.999894755	0.995329253	0.998949862	0.838048537
chr1H	75378924	5.17626924	0.343634567	0.89380186	0.489329362	0.996389714	0.882228148	0.953593986	0.231317318	0.614449588	0.832780841	0.22216328	0.420266398	0.049351045	0.18538687	0.053901221	0.842763823	0.816052668	0.994716166	0.989560206	0.983978247	0.979865381	0.999201182	0.979346059	0.985674848	0.915002415	0.983590366	0.845742914	0.998949862	0.987046753
chr1H	75378931	3.45141446	0.205113822	0.727700811	0.040060924	0.337638595	0.443383464	0.960957984	0.193979623	0.283120566	0.678725708	0.208562683	0.333518693	0.498738842	0.895053148	0.384565443	0.861758157	0.064615045	0.988319195	0.990277101	0.967060172	0.925674957	0.994261463	0.979346059	0.98370915	0.979263422	0.999894755	0.995329253	0.998949862	0.838048537
chr1H	75378936	6.11346862	0.002265178	0.091970842	0.149870962	0.613472107	0.045190077	0.500060373	0.086929283	0.227289356	0.115863321	0.837882017	0.185591052	0.559201369	0.46059751	0.433770252	0.985175445	0.737721762	0.754179264	0.984721708	0.917111905	0.908368942	0.993004482	0.987783735	0.944135581	0.979263422	0.996081785	0.995329253	0.999526639	0.984169163
chr1H	75378939	3.44459859	0.205113822	0.727700811	0.040060924	0.337638595	0.443383464	0.960957984	0.193979623	0.283120566	0.678725708	0.208562683	0.333518693	0.498738842	0.895053148	0.384565443	0.861758157	0.064615045	0.988319195	0.990277101	0.967060172	0.925674957	0.994261463	0.979346059	0.98370915	0.979263422	0.999894755	0.995329253	0.998949862	0.838048537
chr1H	76768827	2.60144744	0.967860924	0.999959866	0.79427314	0.999985708	0.566054785	0.469581374	0.063445608	0.616582376	0.169059384	0.163324197	0.907473664	0.170963437	0.265036384	0.982632912	0.651521188	0.889521142	0.988319195	0.984721708	0.875160128	0.979865381	0.993004482	0.979346059	0.985674848	0.948764548	0.986986553	0.998828305	0.998949862	0.99015433
chr1H	77188956	0.95460938	0.882280156	0.999959866	0.664234406	0.999985708	0.781289863	0.890006126	0.784320346	0.344123781	0.692834618	0.666545654	0.891752583	0.445576091	0.678775353	0.473639483	0.617941221	0.08749701	0.994716166	0.989560206	0.999886351	0.948751618	0.997150216	0.987337279	0.985674848	0.979263422	0.997372836	0.998198269	0.998949862	0.876804403
chr1H	77572759	2.83989008	0.629089289	0.999959866	0.914407745	0.999985708	0.4485135	0.226432699	0.121533976	0.72079665	0.132453652	0.924083709	0.894230544	0.930477916	0.694630349	0.608106486	0.829695441	0.699148445	0.988319195	0.984721708	0.943528055	0.982862593	0.993004482	0.987783735	0.985674848	0.981100314	0.997372836	0.998828305	0.998949862	0.982535242
chr1H	77573396	6.30748862	0.380999453	0.920987431	0.576826733	0.999985708	0.833844527	0.575745462	0.109927356	0.346891874	0.546508636	0.347335917	0.957650095	0.474754414	0.85099046	0.158543146	0.361608971	0.043806799	0.994716166	0.984721708	0.935473855	0.950302776	0.994261463	0.979346059	0.986535705	0.979263422	0.999894755	0.958073924	0.970598339	0.776962494
chr1H	77574095	4.18078443	0.546663335	0.999959866	0.508206256	0.999985708	0.010753381	0.888174502	0.721916375	0.908559253	0.918805916	0.323014427	0.459511522	0.834490892	0.027508484	0.348824061	0.025871104	0.436973964	0.521299863	0.989560206	0.999886351	0.982862593	0.999201182	0.979346059	0.985674848	0.979757942	0.804090559	0.995329253	0.535715377	0.982535242
chr1H	77578619	1.33109724	0.720914224	0.999959866	0.717463695	0.999985708	0.093402566	0.908498734	0.700291179	0.114334887	0.169138128	0.966919774	0.484609255	0.274427505	0.438480537	0.958727139	0.337841549	0.13627666	0.859547721	0.989560206	0.999886351	0.808020142	0.993004482	0.989385588	0.985674848	0.960437058	0.996081785	0.998828305	0.968412033	0.932807426
chr1H	77578621	2.3491648	0.408041104	0.946921854	0.187546204	0.684953405	0.161525299	0.931970184	0.986393744	0.360081114	0.561285917	0.432782036	0.239540582	0.260716365	0.102182998	0.332385744	0.140983603	0.092507432	0.927559451	0.989560206	0.999886351	0.9527684	0.994261463	0.984315959	0.959845653	0.959716025	0.963422316	0.992695173	0.867580221	0.88398496
chr1H	78724386	1.71390699	0.210578234	0.733437884	0.010932988	0.183849696	0.006275255	0.177952076	0.336757053	0.024504286	0.676841254	0.757740831	0.465530359	0.734950072	0.549523159	0.239550695	0.441703855	0.685348763	0.4373791	0.984721708	0.999204098	0.561852823	0.994261463	0.987783735	0.985674848	0.979731145	0.996081785	0.989178438	0.989425458	0.982535242
chr1H	78724387	1.72935707	0.210578234	0.733437884	0.010932988	0.183849696	0.006275255	0.177952076	0.336757053	0.024504286	0.676841254	0.757740831	0.465530359	0.734950072	0.549523159	0.239550695	0.441703855	0.685348763	0.4373791	0.984721708	0.999204098	0.561852823	0.994261463	0.987783735	0.985674848	0.979731145	0.996081785	0.989178438	0.989425458	0.982535242
chr1H	78724391	2.45520787	0.91660455	0.999959866	0.774356424	0.999985708	0.927380016	0.936343242	0.272809342	0.924676227	0.602346757	0.262906508	0.543795403	0.100932026	0.211277059	0.657010368	0.792744777	0.717194461	0.994716166	0.989560206	0.999204098	0.982875561	0.994261463	0.979346059	0.985674848	0.938398544	0.983590366	0.998828305	0.998949862	0.982535242
chr1H	78910924	2.03514244	0.316686691	0.867341969	0.48614111	0.995186424	0.352454764	0.367151739	0.922017811	0.146943188	0.434572561	0.881184755	0.33431139	0.159934957	0.75535572	0.612868281	0.015931488	0.372576469	0.985494383	0.984721708	0.999886351	0.856184258	0.994261463	0.987783735	0.98370915	0.948764548	0.997932011	0.998828305	0.449673942	0.976300068
chr1H	79021620	2.12702151	0.954139146	0.999959866	0.543254272	0.999985708	0.690763032	0.018128256	0.780917408	0.072681263	0.190280242	0.617120114	0.233018133	0.831522785	0.596460093	0.682584354	0.354120247	0.369481483	0.992815674	0.900846132	0.999886351	0.747160589	0.993004482	0.986841387	0.95850551	0.979757942	0.996081785	0.998828305	0.969649195	0.976300068
chr1H	79022158	5.38524825	0.148086722	0.63679871	0.020122547	0.244087031	0.012986257	0.342801684	0.040317523	0.114565033	0.290375932	0.342477972	0.009588806	0.001712722	0.199860464	0.727850878	0.912540591	0.038106082	0.561188171	0.984721708	0.827311089	0.808716121	0.993004482	0.979346059	0.611591011	0.625550222	0.983590366	0.998828305	0.999526639	0.762242516
chr1H	79050568	2.08939647	0.954139146	0.999959866	0.543254272	0.999985708	0.690763032	0.018128256	0.780917408	0.072681263	0.190280242	0.617120114	0.233018133	0.831522785	0.596460093	0.682584354	0.354120247	0.369481483	0.992815674	0.900846132	0.999886351	0.747160589	0.993004482	0.986841387	0.95850551	0.979757942	0.996081785	0.998828305	0.969649195	0.976300068
chr1H	79050613	5.50703411	0.456343147	0.972973438	0.357161612	0.895692036	0.27738085	0.016879874	0.392571371	0.451682977	0.115099642	0.534483673	0.246680681	0.341648016	0.98325264	0.10277187	0.284267677	0.012574573	0.976304598	0.900846132	0.999204098	0.970761867	0.993004482	0.984315959	0.966008553	0.968412444	0.999894755	0.92369208	0.955288574	0.589162244
chr1H	79921002	9.17484029	0.072298594	0.459989472	0.977375467	0.999985708	0.159630588	0.252506457	0.860382253	0.675747143	0.056110273	0.156927916	0.316026177	0.259206307	0.834466161	0.631618428	0.984072796	0.665350584	0.925345865	0.984721708	0.999886351	0.982862593	0.993004482	0.979346059	0.979934571	0.959716025	0.999894755	0.998828305	0.999526639	0.982535242
chr1H	79922590	9.08280099	0.072298594	0.459989472	0.977375467	0.999985708	0.159630588	0.252506457	0.860382253	0.675747143	0.056110273	0.156927916	0.316026177	0.259206307	0.834466161	0.631618428	0.984072796	0.665350584	0.925345865	0.984721708	0.999886351	0.982862593	0.993004482	0.979346059	0.979934571	0.959716025	0.999894755	0.998828305	0.999526639	0.982535242
chr1H	79922597	9.14374852	0.072298594	0.459989472	0.977375467	0.999985708	0.159630588	0.252506457	0.860382253	0.675747143	0.056110273	0.156927916	0.316026177	0.259206307	0.834466161	0.631618428	0.984072796	0.665350584	0.925345865	0.984721708	0.999886351	0.982862593	0.993004482	0.979346059	0.979934571	0.959716025	0.999894755	0.998828305	0.999526639	0.982535242
chr1H	79922598	9.12896647	0.072298594	0.459989472	0.977375467	0.999985708	0.159630588	0.252506457	0.860382253	0.675747143	0.056110273	0.156927916	0.316026177	0.259206307	0.834466161	0.631618428	0.984072796	0.665350584	0.925345865	0.984721708	0.999886351	0.982862593	0.993004482	0.979346059	0.979934571	0.959716025	0.999894755	0.998828305	0.999526639	0.982535242
chr1H	79922620	9.05692341	0.072298594	0.459989472	0.977375467	0.999985708	0.159630588	0.252506457	0.860382253	0.675747143	0.056110273	0.156927916	0.316026177	0.259206307	0.834466161	0.631618428	0.984072796	0.665350584	0.925345865	0.984721708	0.999886351	0.982862593	0.993004482	0.979346059	0.979934571	0.959716025	0.999894755	0.998828305	0.999526639	0.982535242
chr1H	79922631	9.20026282	0.072298594	0.459989472	0.977375467	0.999985708	0.159630588	0.252506457	0.860382253	0.675747143	0.056110273	0.156927916	0.316026177	0.259206307	0.834466161	0.631618428	0.984072796	0.665350584	0.925345865	0.984721708	0.999886351	0.982862593	0.993004482	0.979346059	0.979934571	0.959716025	0.999894755	0.998828305	0.999526639	0.982535242
chr1H	79922652	4.09523491	0.874603753	0.999959866	0.81274891	0.999985708	0.309597488	0.589814171	0.678041931	0.87644772	0.813324528	0.977505512	0.349204512	0.441117638	0.167655804	0.309352677	0.393124387	0.990632103	0.980594552	0.984721708	0.999886351	0.982862593	0.999201182	0.989759511	0.98370915	0.979263422	0.982592014	0.989178438	0.980318946	0.992253106
chr1H	80675462	4.33972381	0.026827968	0.294654838	0.334214762	0.878819077	0.001333222	0.570637525	0.826873533	0.922755777	0.468758355	0.788858488	0.121326859	0.947295318	0.069803582	0.770534542	0.474410611	0.097018898	0.238824113	0.984721708	0.999886351	0.982862593	0.994261463	0.987783735	0.903451987	0.981100314	0.954705551	0.998828305	0.994147708	0.889829924
chr1H	80675517	4.28474089	0.009201498	0.177409853	0.000658039	0.049211509	0.160150941	0.028428482	0.004004221	0.628075976	0.026609809	0.047306232	0.178313419	0.050099347	0.758469126	0.589148792	0.258719294	0.347039088	0.926532188	0.942100923	0.610416255	0.980487357	0.993004482	0.943473219	0.933528063	0.915002415	0.997932011	0.998828305	0.947801241	0.975364874
chr1H	80675522	9.14128669	0.072298594	0.459989472	0.977375467	0.999985708	0.159630588	0.252506457	0.860382253	0.675747143	0.056110273	0.156927916	0.316026177	0.259206307	0.834466161	0.631618428	0.984072796	0.665350584	0.925345865	0.984721708	0.999886351	0.982862593	0.993004482	0.979346059	0.979934571	0.959716025	0.999894755	0.998828305	0.999526639	0.982535242
chr1H	80681664	8.43525661	0.555089092	0.999959866	0.32277933	0.867573315	0.045945515	0.562306888	0.44562729	0.9738407	0.057053697	0.784803318	0.391973977	0.344343267	0.436359158	0.673749555	0.630309753	0.242038766	0.758823837	0.984721708	0.999204098	0.984959535	0.993004482	0.987783735	0.985674848	0.969937067	0.996081785	0.998828305	0.998949862	0.970286369
chr1H	80681678	4.80390632	0.435781918	0.964801624	0.332648708	0.877165078	0.002539325	0.977095242	0.718967321	0.779996906	0.072623612	0.298046536	0.259081546	0.639484278	0.023759531	0.685811737	0.250848946	0.078474347	0.305957058	0.991252974	0.999886351	0.982862593	0.993004482	0.979346059	0.972004364	0.979263422	0.783681629	0.998828305	0.941394743	0.864922682
chr1H	80695184	5.74328209	0.623246882	0.999959866	0.375947601	0.913359878	0.023375132	0.390469189	0.648564074	0.938303571	0.043775405	0.479790265	0.56969409	0.80318539	0.102441263	0.566170429	0.295057349	0.052691318	0.658635903	0.984721708	0.999886351	0.983504929	0.993004482	0.984315959	0.985674848	0.979757942	0.963422316	0.998828305	0.959019383	0.811631222
chr1H	80699974	8.66334049	0.466182774	0.978480245	0.739256365	0.999985708	0.299242584	0.256841402	0.662669	0.841801077	0.889966023	0.24160346	0.933513632	0.377649239	0.081435003	0.964625901	0.608888509	0.618548556	0.977546952	0.984721708	0.999886351	0.982862593	0.999201182	0.979346059	0.985674848	0.97506211	0.960352837	0.998828305	0.998949862	0.982535242
chr1H	80700009	4.94330856	0.725975758	0.999959866	0.476112088	0.98853219	0.115403409	0.185827741	0.743880519	0.890714819	0.022289277	0.337258767	0.833185564	0.931736928	0.171036864	0.374458998	0.209005523	0.037500057	0.898247339	0.984721708	0.999886351	0.982862593	0.993004482	0.979346059	0.985674848	0.981100314	0.982592014	0.995329253	0.915131065	0.762242516
chr1H	80700030	4.87974513	0.725975758	0.999959866	0.476112088	0.98853219	0.115403409	0.185827741	0.743880519	0.890714819	0.022289277	0.337258767	0.833185564	0.931736928	0.171036864	0.374458998	0.209005523	0.037500057	0.898247339	0.984721708	0.999886351	0.982862593	0.993004482	0.979346059	0.985674848	0.981100314	0.982592014	0.995329253	0.915131065	0.762242516
chr1H	81054846	7.27841245	0.62829883	0.999959866	0.707684081	0.999985708	0.454707673	0.530136421	0.642293353	0.787688217	0.473289005	0.38294014	0.971685202	0.850508773	0.097523462	0.907821278	0.308228632	0.501322973	0.988319195	0.984721708	0.999886351	0.982862593	0.994261463	0.984315959	0.987439351	0.979757942	0.963422316	0.998828305	0.96189018	0.982535242
chr1H	82573344	5.74160382	0.00120249	0.067379635	0.196904942	0.698650956	0.049227032	0.437587158	0.730555637	0.35103793	0.612602687	0.227064096	0.592907696	0.6697264	0.065196756	0.422219943	0.07303258	0.765096389	0.774181838	0.984721708	0.999886351	0.951244234	0.994261463	0.979346059	0.985674848	0.979263422	0.949515202	0.995329253	0.738835015	0.984169163
chr1H	82573385	3.38127167	0.000732517	0.053133512	0.000738542	0.051806687	0.031644855	0.609756551	0.767966152	0.96833855	0.032841054	0.003048584	0.881639708	0.518935564	0.404366398	0.126375687	0.012959759	0.91303366	0.698647301	0.984721708	0.999886351	0.98480693	0.993004482	0.477339541	0.985674848	0.979263422	0.996081785	0.934566893	0.405895873	0.99015433
chr1H	83346344	5.5026146	0.814633854	0.999959866	0.592704162	0.999985708	0.22140378	0.041178522	0.908552292	0.428421669	0.10949546	0.231802689	0.735414518	0.300029758	0.415261265	0.947418934	0.248299711	0.774074759	0.953932884	0.982355888	0.999886351	0.967163432	0.993004482	0.979346059	0.985674848	0.960677017	0.996081785	0.998828305	0.940766539	0.984169163
chr1H	83755122	2.73002028	0.209324765	0.731078779	0.030085221	0.296343794	0.009607157	0.502195824	0.397244387	0.352738791	0.116592087	0.035085354	0.160399545	0.817161815	0.836023639	0.013236957	0.805877434	0.992408434	0.504352511	0.984721708	0.999204098	0.952233003	0.993004482	0.939227222	0.924782545	0.979757942	0.999894755	0.759384123	0.998949862	0.992253106
chr1H	84389017	5.29662825	0.444017561	0.966629208	0.727797457	0.999985708	0.005432825	0.660933814	0.642822964	0.42474261	0.343044464	0.666271971	0.81947229	0.937716507	0.007208299	0.677159327	0.076904889	0.019026357	0.419666417	0.984846117	0.999886351	0.965959142	0.993004482	0.987337279	0.985674848	0.981100314	0.711511187	0.998828305	0.749482487	0.670062006
chr1H	84433750	6.02946078	0.671512895	0.999959866	0.961914859	0.999985708	0.024111885	0.226213809	0.393971979	0.633367826	0.699357997	0.23401402	0.692318725	0.718956175	0.220208619	0.064099841	0.964808332	0.426218467	0.662409853	0.984721708	0.999204098	0.980529728	0.99835586	0.979346059	0.985674848	0.979263422	0.985255036	0.873404356	0.999526639	0.981012782
chr1H	84433860	2.26243243	0.908993277	0.999959866	0.604407449	0.999985708	0.202610544	0.178314278	0.238856727	0.451862274	0.832987317	0.127123392	0.140334903	0.522651666	0.382339003	0.138801951	0.357338478	0.443945014	0.948878423	0.984721708	0.988127836	0.970761867	0.999201182	0.979346059	0.918313103	0.979263422	0.996081785	0.947491546	0.969649195	0.982535242
chr1H	84433920	3.98865371	0.36204063	0.907935457	0.223695762	0.743743889	0.399953897	0.898447686	0.74772925	0.494962464	0.249573894	0.194407872	0.670849822	0.081415	0.317213937	0.228625112	0.377037612	0.034603354	0.988319195	0.989560206	0.999886351	0.979825011	0.993004482	0.979346059	0.985674848	0.938398544	0.996081785	0.989178438	0.976384628	0.749519076
chr1H	86731861	11.27441597	0.060346835	0.425872646	0.967829886	0.999985708	0.182209543	0.595528753	0.974619768	0.699824955	0.10733616	0.088668401	0.629694647	0.385081804	0.974815363	0.872701395	0.843736351	0.483751321	0.936693806	0.984721708	0.999886351	0.982862593	0.993004482	0.979346059	0.985674848	0.975811479	0.999894755	0.998828305	0.998949862	0.982535242
chr1H	86744757	5.43895876	0.544257807	0.999959866	0.739683908	0.999985708	0.266445269	0.020703828	0.075521452	0.978582643	0.023515346	0.986305893	0.848515791	0.307286729	0.79552988	0.495628017	0.82519958	0.054798717	0.976304598	0.905958184	0.902828637	0.985083358	0.993004482	0.989759511	0.985674848	0.961734702	0.999894755	0.998427855	0.998949862	0.820490053
chr1H	86745677	9.70847695	0.06104008	0.426926694	0.98187895	0.999985708	0.213527473	0.278753617	0.898286216	0.972685402	0.038788774	0.070152383	0.40321251	0.216337529	0.873229967	0.833520573	0.824064241	0.314904557	0.953885876	0.984721708	0.999886351	0.984959535	0.993004482	0.979346059	0.985674848	0.955341403	0.999894755	0.998828305	0.998949862	0.974303431
chr1H	86745723	11.34052634	0.060346835	0.425872646	0.967829886	0.999985708	0.182209543	0.595528753	0.974619768	0.699824955	0.10733616	0.088668401	0.629694647	0.385081804	0.974815363	0.872701395	0.843736351	0.483751321	0.936693806	0.984721708	0.999886351	0.982862593	0.993004482	0.979346059	0.985674848	0.975811479	0.999894755	0.998828305	0.998949862	0.982535242
chr1H	88032467	5.7512785	0.002940776	0.105639612	0.003822178	0.119128218	0.000694221	0.355745185	0.448395041	0.189842581	0.004106984	0.198063252	0.494456191	0.797883007	0.266258289	0.515485077	0.630269652	0.290481457	0.161802877	0.984721708	0.999204098	0.890943167	0.993004482	0.979346059	0.985674848	0.979757942	0.986986553	0.998828305	0.998949862	0.974303431
chr1H	88032489	9.69085584	0.06104008	0.426926694	0.98187895	0.999985708	0.213527473	0.278753617	0.898286216	0.972685402	0.038788774	0.070152383	0.40321251	0.216337529	0.873229967	0.833520573	0.824064241	0.314904557	0.953885876	0.984721708	0.999886351	0.984959535	0.993004482	0.979346059	0.985674848	0.955341403	0.999894755	0.998828305	0.998949862	0.974303431
chr1H	88182802	3.88536683	0.776613195	0.999959866	0.411606797	0.947020063	0.164296795	0.305346216	0.909931854	0.619792845	0.197776666	0.368073177	0.4491612	0.257439788	0.75379651	0.958121326	0.152310094	0.363145859	0.928933013	0.984721708	0.999886351	0.980487357	0.993004482	0.984315959	0.985674848	0.959716025	0.997932011	0.998828305	0.871255441	0.976300068
chr1H	89215529	3.0470057	0.113482678	0.561559291	0.02300792	0.260145401	0.003556548	0.884614661	0.344911218	0.193917006	0.148029865	0.063683519	0.214472853	0.946589257	0.655524175	0.09024108	0.910368124	0.716306495	0.322038998	0.989560206	0.999204098	0.89609967	0.993004482	0.979346059	0.95850551	0.981100314	0.996081785	0.907005238	0.999526639	0.982535242
chr1H	89216227	2.48102971	0.69561918	0.999959866	0.037063341	0.327319843	0.000470075	0.097703985	0.876164894	0.032458126	0.022638957	0.619185893	0.113515949	0.944704388	0.360761841	0.530041434	0.549035044	0.761683267	0.135729148	0.984721708	0.999886351	0.596600031	0.993004482	0.986841387	0.89857593	0.981100314	0.996081785	0.998828305	0.998949862	0.984169163
chr1H	89241927	5.47313487	0.465727006	0.978129894	0.418643102	0.951879317	0.615903406	0.115343061	0.02443002	0.359424475	0.140933762	0.529024354	0.969333806	0.435593399	0.802568134	0.227396639	0.473477224	0.004788805	0.988319195	0.984721708	0.789377517	0.9527684	0.993004482	0.984315959	0.987232925	0.979263422	0.999894755	0.989178438	0.994079579	0.411404706
chr1H	90030852	2.29906732	0.916556807	0.999959866	0.745327886	0.999985708	0.135606202	0.080705001	0.431348481	0.334900574	0.925453591	0.216621109	0.104171406	0.573200887	0.290839258	0.208633802	0.358498096	0.622280786	0.914603976	0.984721708	0.999204098	0.944949417	0.999201182	0.979346059	0.890788319	0.979263422	0.994792922	0.989178438	0.969649195	0.982535242
chr1H	90030859	2.32265921	0.755573717	0.999959866	0.634144942	0.999985708	0.606669391	0.958813113	0.598962152	0.322156118	0.281744056	0.656287203	0.659022973	0.063488164	0.583560674	0.659352649	0.247642957	0.6923051	0.988319195	0.990194974	0.999886351	0.938180288	0.993004482	0.986868273	0.985674848	0.926151242	0.996081785	0.998828305	0.940531586	0.982535242
chr1H	90449417	5.45925225	0.814633854	0.999959866	0.592704162	0.999985708	0.22140378	0.041178522	0.908552292	0.428421669	0.10949546	0.231802689	0.735414518	0.300029758	0.415261265	0.947418934	0.248299711	0.774074759	0.953932884	0.982355888	0.999886351	0.967163432	0.993004482	0.979346059	0.985674848	0.960677017	0.996081785	0.998828305	0.940766539	0.984169163
chr1H	91792238	3.69556975	0.682131373	0.999959866	0.634955369	0.999985708	0.264617391	0.672103688	0.007902398	0.599503616	0.20936605	0.318576735	0.139779078	0.371588161	0.794570326	0.187072123	0.51950064	0.780831391	0.976304598	0.984846117	0.705018248	0.979865381	0.993004482	0.979346059	0.917256083	0.97506211	0.999894755	0.97482657	0.998949862	0.984169163
chr1H	94462413	2.74365367	0.348918139	0.898686698	0.668460675	0.999985708	0.976510485	0.720877929	0.052661908	0.494061688	0.162677509	0.772237365	0.397690732	0.173635706	0.80262174	0.735275816	0.519167839	0.305147639	0.994716166	0.984846117	0.859164636	0.979825011	0.993004482	0.987783735	0.985674848	0.948764548	0.999894755	0.998828305	0.998949862	0.974303431
chr1H	95947348	4.01423411	0.868727008	0.999959866	0.993733262	0.999985708	0.073365661	0.668638346	0.301858668	0.849771	0.635000179	0.353829342	0.345780653	0.942139251	0.13704249	0.096223159	0.380563875	0.882153119	0.839747775	0.984846117	0.999204098	0.982862593	0.994261463	0.979346059	0.98370915	0.981100314	0.979717547	0.913440119	0.977000777	0.99015433
chr1H	95951779	4.78631622	0.000968194	0.060713143	0.01249024	0.199554036	0.478595378	0.611428786	0.635540261	0.106629669	0.394073504	0.237794155	0.612119142	0.67324078	0.218753188	0.354747211	0.522177417	0.476308271	0.988319195	0.984721708	0.999886351	0.795556029	0.993004482	0.979346059	0.985674848	0.979263422	0.985255036	0.995329253	0.998949862	0.982535242
chr1H	95956752	1.65272218	0.323614706	0.873004245	0.006291868	0.143053047	0.001050513	0.248010459	0.095043345	0.016169594	0.542443307	0.936640466	0.017478394	0.056846039	0.652796392	0.074750975	0.182086664	0.10972462	0.202809772	0.984721708	0.921083479	0.488514814	0.994261463	0.987783735	0.697161233	0.915002415	0.996081785	0.891592578	0.895756722	0.897160234
chr1H	96118735	5.61598621	0.787373246	0.999959866	0.563972653	0.999985708	0.240611482	0.037061419	0.948437719	0.578498553	0.242581303	0.194456855	0.930206445	0.57499118	0.479113737	0.997333778	0.33889876	0.757010716	0.964176948	0.975026089	0.999886351	0.979825011	0.993004482	0.979346059	0.985674848	0.979263422	0.996081785	0.999919487	0.968429963	0.984169163
chr1H	97394267	2.89984519	0.876170219	0.999959866	0.339158102	0.883241088	0.625542271	0.29094079	0.613439321	0.338575457	0.604928244	0.342879323	0.049978703	0.813220628	0.202361786	0.124879512	0.993683664	0.999559334	0.988319195	0.984721708	0.999886351	0.945925596	0.994261463	0.979346059	0.795414836	0.979757942	0.983590366	0.932681456	0.999526639	0.99227038
chr1H	97397177	8.73450356	0.347164344	0.89739768	0.99447436	0.999985708	0.483764458	0.309280289	0.800386179	0.586314224	0.351850785	0.95106743	0.615497426	0.902161163	0.56479444	0.887057738	0.736250268	0.813069376	0.988319195	0.984721708	0.999886351	0.979825011	0.993004482	0.988527894	0.985674848	0.979757942	0.996081785	0.998828305	0.998949862	0.987046753
chr1H	97848152	3.50057615	0.214589336	0.737960723	0.134866841	0.585515772	0.500303192	0.943395516	0.004659582	0.698502667	0.374856296	0.614956206	0.59559092	0.997108916	0.766512997	0.280778483	0.867907589	0.331127558	0.988319195	0.989560206	0.610416255	0.982862593	0.993004482	0.986841387	0.985674848	0.982712076	0.997991994	0.989178438	0.998949862	0.974303431
chr1H	97848183	11.17527147	0.060346835	0.425872646	0.967829886	0.999985708	0.182209543	0.595528753	0.974619768	0.699824955	0.10733616	0.088668401	0.629694647	0.385081804	0.974815363	0.872701395	0.843736351	0.483751321	0.936693806	0.984721708	0.999886351	0.982862593	0.993004482	0.979346059	0.985674848	0.975811479	0.999894755	0.998828305	0.998949862	0.982535242
chr1H	97848191	11.31937903	0.060346835	0.425872646	0.967829886	0.999985708	0.182209543	0.595528753	0.974619768	0.699824955	0.10733616	0.088668401	0.629694647	0.385081804	0.974815363	0.872701395	0.843736351	0.483751321	0.936693806	0.984721708	0.999886351	0.982862593	0.993004482	0.979346059	0.985674848	0.975811479	0.999894755	0.998828305	0.998949862	0.982535242
chr1H	97848206	4.41648925	0.006172117	0.152045789	0.08817172	0.48228847	0.455369189	0.954914395	0.011753569	0.605897787	0.900082509	0.247146045	0.375938966	0.54442307	0.958337081	0.075296027	0.630398165	0.155116491	0.988319195	0.989595293	0.752084477	0.979865381	0.999201182	0.979346059	0.985674848	0.979263422	0.999894755	0.893383411	0.998949862	0.93929238
chr1H	98557157	7.81436091	0.364033126	0.908977858	0.577160523	0.999985708	0.044039705	0.348854454	0.353880087	0.705948485	0.285994687	0.429596835	0.6423748	0.820706915	0.088002417	0.483289618	0.385717689	0.04486749	0.749907685	0.984721708	0.999204098	0.982862593	0.993004482	0.984315959	0.985674848	0.979757942	0.963422316	0.998198269	0.977000777	0.776962494
chr1H	98557167	4.65681028	0.655108738	0.999959866	0.267420672	0.80031628	0.361559657	0.895531006	0.120681178	0.417977478	0.536430291	0.206399325	0.666041108	0.595234073	0.004010022	0.641549027	0.828526698	0.045935454	0.98596549	0.989560206	0.943528055	0.965068248	0.994261463	0.979346059	0.985674848	0.979263422	0.60535757	0.998828305	0.998949862	0.779172319
chr1H	99096778	1.6385332	0.940176806	0.999959866	0.960350682	0.999985708	0.557417567	0.136005432	0.218099089	0.77038869	0.371086777	0.787721035	0.937244816	0.280275441	0.36592515	0.991009763	0.340000832	0.754753517	0.988319195	0.984721708	0.98122903	0.982862593	0.993004482	0.987783735	0.985717348	0.960437058	0.996081785	0.999919487	0.968776497	0.984169163
chr1H	99760473	7.5873943	0.037752028	0.347673276	0.992548726	0.999985708	0.688155422	0.986075652	0.542068928	0.998331788	0.08180984	0.160649931	0.429738247	0.220353541	0.259095771	0.11224782	0.698485084	0.395365154	0.992815674	0.991252974	0.999886351	0.985903729	0.993004482	0.979346059	0.985674848	0.955341403	0.986986553	0.92369208	0.998949862	0.977366816
chr1H	99760496	1.99325079	0.695335845	0.999959866	0.385430242	0.921997753	0.842269182	0.129808503	0.671237808	0.214361458	0.55312283	0.124499343	0.403020932	0.523191024	0.14645335	0.078012584	0.182430358	0.679969043	0.994716166	0.984721708	0.999886351	0.901085213	0.994261463	0.979346059	0.985674848	0.979263422	0.979717547	0.89951789	0.896439729	0.982535242
chr1H	99760537	7.10264625	0.358751413	0.904021592	0.103846362	0.518983284	0.170476372	0.962173312	0.122951333	0.374618065	0.314933158	0.307182711	0.536680211	0.756733881	0.815663301	0.439585925	0.964653821	0.187328068	0.934152431	0.990530185	0.943528055	0.955991446	0.993004482	0.979346059	0.985674848	0.979757942	0.999894755	0.995329253	0.999526639	0.954577701
chr1H	99760557	4.42684668	0.113961797	0.562641574	0.154158548	0.623131133	2.56E-05	0.92711739	0.85204647	0.172365319	0.203708501	0.575944291	0.117397527	0.648448959	0.728839308	0.373707279	0.687003767	0.586090862	0.080870579	0.989560206	0.999886351	0.877298859	0.993004482	0.985868336	0.898807171	0.979263422	0.997932011	0.995329253	0.998949862	0.982535242
chr1H	100670720	8.86291311	0.347164344	0.89739768	0.99447436	0.999985708	0.483764458	0.309280289	0.800386179	0.586314224	0.351850785	0.95106743	0.615497426	0.902161163	0.56479444	0.887057738	0.736250268	0.813069376	0.988319195	0.984721708	0.999886351	0.979825011	0.993004482	0.988527894	0.985674848	0.979757942	0.996081785	0.998828305	0.998949862	0.987046753
chr1H	101476163	3.93096473	0.587518363	0.999959866	0.39479806	0.932578386	0.176476116	0.243726035	0.6386649	0.970442636	0.093734033	0.611230369	0.085983632	0.564789862	0.324049392	0.189119232	0.274901523	0.711495996	0.936384908	0.984721708	0.999886351	0.984959535	0.993004482	0.986841387	0.869999119	0.979263422	0.996081785	0.974970692	0.948973947	0.982535242
chr1H	101894770	5.74004529	0.676686629	0.999959866	0.919889151	0.999985708	0.022710984	0.27349228	0.464210628	0.886187706	0.446660596	0.117560968	0.392968601	0.938622278	0.164386781	0.031633436	0.964508009	0.538944378	0.64922905	0.984721708	0.999204098	0.982862593	0.994261463	0.979346059	0.985674848	0.981100314	0.982592014	0.810058602	0.999526639	0.982535242
chr1H	101899978	2.71587556	0.442926971	0.966629208	0.578587105	0.999985708	0.062810888	0.240848063	0.79296274	0.837630369	0.820813363	0.010230863	0.686898058	0.111823335	0.515172351	0.396933045	0.824766402	0.964303074	0.821452687	0.984721708	0.999886351	0.982862593	0.999201182	0.690745014	0.985674848	0.938398544	0.996081785	0.995329253	0.998949862	0.992253106
chr1H	102370268	7.52456655	0.037752028	0.347673276	0.992548726	0.999985708	0.688155422	0.986075652	0.542068928	0.998331788	0.08180984	0.160649931	0.429738247	0.220353541	0.259095771	0.11224782	0.698485084	0.395365154	0.992815674	0.991252974	0.999886351	0.985903729	0.993004482	0.979346059	0.985674848	0.955341403	0.986986553	0.92369208	0.998949862	0.977366816
chr1H	102370272	5.33374523	0.508333636	0.999959866	0.387313024	0.923529791	0.946738531	0.622454681	0.842410354	0.730988977	0.800859829	0.197537829	0.937753857	0.966485122	0.121789117	0.001798865	0.190236584	0.458283145	0.994716166	0.984721708	0.999886351	0.982862593	0.999201182	0.979346059	0.985717348	0.981558511	0.969588883	0.62934163	0.900135378	0.982535242
chr1H	102370288	5.19353611	0.508333636	0.999959866	0.387313024	0.923529791	0.946738531	0.622454681	0.842410354	0.730988977	0.800859829	0.197537829	0.937753857	0.966485122	0.121789117	0.001798865	0.190236584	0.458283145	0.994716166	0.984721708	0.999886351	0.982862593	0.999201182	0.979346059	0.985717348	0.981558511	0.969588883	0.62934163	0.900135378	0.982535242
chr1H	102370308	5.68670404	0.676686629	0.999959866	0.919889151	0.999985708	0.022710984	0.27349228	0.464210628	0.886187706	0.446660596	0.117560968	0.392968601	0.938622278	0.164386781	0.031633436	0.964508009	0.538944378	0.64922905	0.984721708	0.999204098	0.982862593	0.994261463	0.979346059	0.985674848	0.981100314	0.982592014	0.810058602	0.999526639	0.982535242
chr1H	102370319	4.07294633	0.066533853	0.442816748	0.082768164	0.467537226	0.466343746	0.132599439	0.811570818	0.374571568	0.348930982	0.357345005	0.194084883	0.880076174	0.267080974	0.914087826	0.895622033	0.478865764	0.988319195	0.984721708	0.999886351	0.955991446	0.993004482	0.981624069	0.950333638	0.979757942	0.986986553	0.998828305	0.999191046	0.982535242
chr1H	102370340	3.48513437	0.001218596	0.067908811	0.01725287	0.227898412	0.822105172	0.721256501	0.935226583	0.95772306	0.778179403	0.21816861	0.653326141	0.093071973	0.024671849	0.970329964	0.774319758	0.532517404	0.994716166	0.984846117	0.999886351	0.984196729	0.999201182	0.979346059	0.985674848	0.938398544	0.783681629	0.998828305	0.998949862	0.982535242
chr1H	103950728	4.68193628	0.52670212	0.999959866	0.498552526	0.999726509	0.591864192	0.234351082	0.046672487	0.792954954	0.32456989	0.902486413	0.742980327	0.845880284	0.683746659	0.123826539	0.682606593	0.163236911	0.988319195	0.984721708	0.837138442	0.982862593	0.993004482	0.987783735	0.985674848	0.979757942	0.997372836	0.929881367	0.998949862	0.944241153
chr1H	107205074	7.48044732	0.037752028	0.347673276	0.992548726	0.999985708	0.688155422	0.986075652	0.542068928	0.998331788	0.08180984	0.160649931	0.429738247	0.220353541	0.259095771	0.11224782	0.698485084	0.395365154	0.992815674	0.991252974	0.999886351	0.985903729	0.993004482	0.979346059	0.985674848	0.955341403	0.986986553	0.92369208	0.998949862	0.977366816
chr1H	109654331	9.11321559	0.530898234	0.999959866	0.798690179	0.999985708	0.217547071	0.924719129	0.290768475	0.772521433	0.822569058	0.424894042	0.986364178	0.883414786	0.33841426	0.63031104	0.265252111	0.152972605	0.953885876	0.989560206	0.999204098	0.982862593	0.999201182	0.984315959	0.987935853	0.979757942	0.996081785	0.998828305	0.947801241	0.937964654
chr1H	112264566	5.58242638	0.676686629	0.999959866	0.919889151	0.999985708	0.022710984	0.27349228	0.464210628	0.886187706	0.446660596	0.117560968	0.392968601	0.938622278	0.164386781	0.031633436	0.964508009	0.538944378	0.64922905	0.984721708	0.999204098	0.982862593	0.994261463	0.979346059	0.985674848	0.981100314	0.982592014	0.810058602	0.999526639	0.982535242
chr1H	113077305	6.04256831	0.448038101	0.967320497	0.444191534	0.974391315	0.835603341	0.501844263	0.870791433	0.752030056	0.662089673	0.212694373	0.838748018	0.898726244	0.055186499	0.001805543	0.162881825	0.796016785	0.994716166	0.984721708	0.999886351	0.982862593	0.994261463	0.979346059	0.985674848	0.979757942	0.939885331	0.62934163	0.877190724	0.985647859
chr1H	113077547	1.97070158	0.675874114	0.999959866	0.413882138	0.948996165	0.888730825	0.11266297	0.076172753	0.90242804	0.387832604	0.195187708	0.264446783	0.600979483	0.203159454	0.679970316	0.1392168	0.272159352	0.994716166	0.984721708	0.902828637	0.982862593	0.993004482	0.979346059	0.972042683	0.979263422	0.983590366	0.998828305	0.864690208	0.974303431
chr1H	114079847	3.97729027	0.473281585	0.982981845	0.06039201	0.404405992	7.00E-05	0.183758554	0.941436337	0.028153457	0.088702843	0.015727816	0.005065085	0.274994765	0.739355416	0.885785904	0.385201038	0.47657083	0.080870579	0.984721708	0.999886351	0.579061403	0.993004482	0.768757435	0.539573283	0.960437058	0.997932011	0.998828305	0.977000777	0.982535242
chr1H	114601956	6.10198809	0.448038101	0.967320497	0.444191534	0.974391315	0.835603341	0.501844263	0.870791433	0.752030056	0.662089673	0.212694373	0.838748018	0.898726244	0.055186499	0.001805543	0.162881825	0.796016785	0.994716166	0.984721708	0.999886351	0.982862593	0.994261463	0.979346059	0.985674848	0.979757942	0.939885331	0.62934163	0.877190724	0.985647859
chr1H	114602008	6.1859304	0.448038101	0.967320497	0.444191534	0.974391315	0.835603341	0.501844263	0.870791433	0.752030056	0.662089673	0.212694373	0.838748018	0.898726244	0.055186499	0.001805543	0.162881825	0.796016785	0.994716166	0.984721708	0.999886351	0.982862593	0.994261463	0.979346059	0.985674848	0.979757942	0.939885331	0.62934163	0.877190724	0.985647859
chr1H	114606122	3.78600211	0.629519768	0.999959866	0.230749266	0.752565578	0.289049293	0.239906182	0.55012583	0.716164143	0.2304838	0.793691285	0.602894087	0.625095828	0.105059219	0.759740084	0.17767324	0.329908774	0.976304598	0.984721708	0.999886351	0.982862593	0.993004482	0.987783735	0.985674848	0.979263422	0.963422316	0.998828305	0.891045435	0.974303431
chr1H	118724192	5.80290602	0.676686629	0.999959866	0.919889151	0.999985708	0.022710984	0.27349228	0.464210628	0.886187706	0.446660596	0.117560968	0.392968601	0.938622278	0.164386781	0.031633436	0.964508009	0.538944378	0.64922905	0.984721708	0.999204098	0.982862593	0.994261463	0.979346059	0.985674848	0.981100314	0.982592014	0.810058602	0.999526639	0.982535242
chr1H	120298193	8.04384006	0.04458766	0.369658947	0.983505876	0.999985708	0.173011917	0.498550445	0.684388361	0.683512432	0.1282822	0.105724704	0.457636125	0.285685668	0.741956369	0.877725156	0.877259727	0.499471678	0.934152431	0.984721708	0.999886351	0.982862593	0.993004482	0.979346059	0.985674848	0.960437058	0.997932011	0.998828305	0.998949862	0.982535242
chr1H	120298364	5.71820524	0.676686629	0.999959866	0.919889151	0.999985708	0.022710984	0.27349228	0.464210628	0.886187706	0.446660596	0.117560968	0.392968601	0.938622278	0.164386781	0.031633436	0.964508009	0.538944378	0.64922905	0.984721708	0.999204098	0.982862593	0.994261463	0.979346059	0.985674848	0.981100314	0.982592014	0.810058602	0.999526639	0.982535242
chr1H	121408127	5.7295702	0.676686629	0.999959866	0.919889151	0.999985708	0.022710984	0.27349228	0.464210628	0.886187706	0.446660596	0.117560968	0.392968601	0.938622278	0.164386781	0.031633436	0.964508009	0.538944378	0.64922905	0.984721708	0.999204098	0.982862593	0.994261463	0.979346059	0.985674848	0.981100314	0.982592014	0.810058602	0.999526639	0.982535242
chr1H	121408718	4.11257251	0.326172543	0.875393577	0.379034119	0.915122664	0.973405069	0.236583668	0.893342599	0.748789193	0.055080534	0.783134958	0.383512696	0.5842267	0.023794937	0.029628602	0.126090255	0.857623608	0.994716166	0.984721708	0.999886351	0.982862593	0.993004482	0.987783735	0.985674848	0.979263422	0.783681629	0.810058602	0.851155118	0.989588927
chr1H	121589261	7.9779421	0.04458766	0.369658947	0.983505876	0.999985708	0.173011917	0.498550445	0.684388361	0.683512432	0.1282822	0.105724704	0.457636125	0.285685668	0.741956369	0.877725156	0.877259727	0.499471678	0.934152431	0.984721708	0.999886351	0.982862593	0.993004482	0.979346059	0.985674848	0.960437058	0.997932011	0.998828305	0.998949862	0.982535242
chr1H	121589292	10.95338456	0.269253569	0.813378589	0.47335079	0.988087031	0.066662697	0.301091135	0.109160356	0.955163861	0.701232438	0.287797851	0.94041921	0.94791173	0.296031444	0.702567223	0.339927324	0.096632423	0.83363072	0.984721708	0.935473855	0.984196729	0.998450231	0.979346059	0.986180221	0.981100314	0.996081785	0.998828305	0.968776497	0.889333643
chr1H	122291845	5.44261598	0.453697085	0.970721531	0.049973429	0.376064848	0.290662386	0.834556712	0.202477866	0.761238466	0.220363901	0.335408298	0.862738229	0.337937757	0.242661131	0.127486385	0.296912523	0.325229484	0.976304598	0.988662541	0.968514483	0.982862593	0.993004482	0.979346059	0.985674848	0.968412444	0.985255036	0.934566893	0.959019383	0.974303431
chr1H	124549333	3.8572091	0.356253749	0.901409313	0.027765227	0.286376375	0.003236913	0.535866297	0.567953166	0.145445554	0.336692109	0.016372703	0.159842232	0.723896069	0.685070572	0.785048758	0.489674625	0.184372384	0.317079758	0.984721708	0.999886351	0.854221557	0.993004482	0.776110582	0.924782545	0.979263422	0.997372836	0.998828305	0.996748339	0.954577701
chr1H	125645601	4.46324741	0.502306903	0.999959866	0.445902826	0.975259749	0.45252425	0.120561817	0.044448044	0.402403529	0.311873132	0.483717996	0.881390441	0.750319086	0.008920148	0.9651427	0.053919882	0.190663332	0.988319195	0.984721708	0.828505719	0.96421389	0.993004482	0.984315959	0.985674848	0.979757942	0.714484282	0.998828305	0.680762367	0.954577701
chr1H	125647460	5.66046639	0.676686629	0.999959866	0.919889151	0.999985708	0.022710984	0.27349228	0.464210628	0.886187706	0.446660596	0.117560968	0.392968601	0.938622278	0.164386781	0.031633436	0.964508009	0.538944378	0.64922905	0.984721708	0.999204098	0.982862593	0.994261463	0.979346059	0.985674848	0.981100314	0.982592014	0.810058602	0.999526639	0.982535242
chr1H	126407524	6.56957174	0.048688435	0.385083967	0.586485719	0.999985708	0.500817349	0.360593261	0.392847598	0.753359714	0.759064755	0.825798628	0.560800959	0.282490802	0.871786912	0.95963471	0.512196182	0.157492581	0.988319195	0.984721708	0.999204098	0.982862593	0.999201182	0.987783735	0.985674848	0.960437058	0.999894755	0.998828305	0.998949862	0.941904335
chr1H	126407617	7.92260142	0.04458766	0.369658947	0.983505876	0.999985708	0.173011917	0.498550445	0.684388361	0.683512432	0.1282822	0.105724704	0.457636125	0.285685668	0.741956369	0.877725156	0.877259727	0.499471678	0.934152431	0.984721708	0.999886351	0.982862593	0.993004482	0.979346059	0.985674848	0.960437058	0.997932011	0.998828305	0.998949862	0.982535242
chr1H	126678095	4.10378028	0.326172543	0.875393577	0.379034119	0.915122664	0.973405069	0.236583668	0.893342599	0.748789193	0.055080534	0.783134958	0.383512696	0.5842267	0.023794937	0.029628602	0.126090255	0.857623608	0.994716166	0.984721708	0.999886351	0.982862593	0.993004482	0.987783735	0.985674848	0.979263422	0.783681629	0.810058602	0.851155118	0.989588927
chr1H	127178963	5.42006302	0.475446141	0.984961569	0.020183789	0.244603411	0.266303072	0.659126936	0.30223838	0.844363769	0.293298642	0.225912152	0.798357137	0.371752443	0.285765627	0.090133031	0.282815897	0.246130489	0.976304598	0.984846117	0.999204098	0.982862593	0.993004482	0.979346059	0.985674848	0.97506211	0.993709777	0.907005238	0.953958322	0.970286369
chr1H	127617883	8.01631277	0.04458766	0.369658947	0.983505876	0.999985708	0.173011917	0.498550445	0.684388361	0.683512432	0.1282822	0.105724704	0.457636125	0.285685668	0.741956369	0.877725156	0.877259727	0.499471678	0.934152431	0.984721708	0.999886351	0.982862593	0.993004482	0.979346059	0.985674848	0.960437058	0.997932011	0.998828305	0.998949862	0.982535242
chr1H	127929679	6.00639312	0.221815434	0.750147014	0.007751725	0.159180095	0.149608896	0.329846052	0.208414591	0.543060952	0.280847307	0.222290518	0.957410442	0.255884055	0.377421026	0.068564377	0.592965773	0.086588951	0.924467246	0.984721708	0.974357852	0.979825011	0.993004482	0.979346059	0.986535705	0.959142788	0.996081785	0.875547447	0.998949862	0.876804403
chr1H	128844025	3.39361636	0.090989552	0.510451252	0.058725005	0.398551929	0.582259888	0.214230849	0.400412787	0.578517351	0.057535747	0.327803144	0.106597493	0.51837301	0.077167073	0.274771846	0.162154102	0.716133511	0.988319195	0.984721708	0.999204098	0.979825011	0.993004482	0.979346059	0.894065092	0.979263422	0.960352837	0.989178438	0.877190724	0.982535242
chr1H	129548994	3.6134407	0.353889955	0.900433348	0.148956916	0.6117186	0.203212053	0.689195006	0.522317105	0.719432468	0.134040596	0.954773804	0.394642917	0.269263568	0.17565355	0.782231671	0.970110273	0.627440021	0.948896065	0.984846117	0.999886351	0.982862593	0.993004482	0.989001762	0.985674848	0.960437058	0.983590366	0.998828305	0.999526639	0.982535242
chr1H	129549022	5.68395054	0.676686629	0.999959866	0.919889151	0.999985708	0.022710984	0.27349228	0.464210628	0.886187706	0.446660596	0.117560968	0.392968601	0.938622278	0.164386781	0.031633436	0.964508009	0.538944378	0.64922905	0.984721708	0.999204098	0.982862593	0.994261463	0.979346059	0.985674848	0.981100314	0.982592014	0.810058602	0.999526639	0.982535242
chr1H	129549037	7.88553777	0.04458766	0.369658947	0.983505876	0.999985708	0.173011917	0.498550445	0.684388361	0.683512432	0.1282822	0.105724704	0.457636125	0.285685668	0.741956369	0.877725156	0.877259727	0.499471678	0.934152431	0.984721708	0.999886351	0.982862593	0.993004482	0.979346059	0.985674848	0.960437058	0.997932011	0.998828305	0.998949862	0.982535242
chr1H	130277401	7.57648733	0.355997181	0.901230596	0.826004734	0.999985708	0.459490709	0.678203291	0.106069543	0.564755768	0.878300007	0.639938812	0.758644572	0.609474548	0.925071199	0.024987983	0.997876105	0.657906466	0.988319195	0.984846117	0.933147672	0.979825011	0.999201182	0.986868273	0.985674848	0.979263422	0.999894755	0.807026478	0.999538563	0.982535242
chr1H	130277437	10.76784309	0.244113285	0.778358393	0.537949816	0.999985708	0.036001842	0.671606385	0.116845241	0.923634062	0.496912732	0.192975886	0.940365506	0.798348054	0.137811969	0.379989047	0.28410169	0.060646346	0.716481481	0.984846117	0.939880218	0.982862593	0.994261463	0.979346059	0.986180221	0.979757942	0.979717547	0.995329253	0.955288574	0.833465418
chr1H	130277438	8.53439259	0.44659492	0.966629208	0.156663965	0.628206302	0.157015807	0.711615979	0.029109172	0.433301861	0.591313704	0.653795254	0.696731126	0.813295956	0.876807723	0.387998165	0.686327992	0.120063671	0.925345865	0.984846117	0.790799494	0.96993741	0.994261463	0.986868273	0.985674848	0.979757942	0.999894755	0.995329253	0.998949862	0.905478983
chr1H	131958022	4.04860566	0.326172543	0.875393577	0.379034119	0.915122664	0.973405069	0.236583668	0.893342599	0.748789193	0.055080534	0.783134958	0.383512696	0.5842267	0.023794937	0.029628602	0.126090255	0.857623608	0.994716166	0.984721708	0.999886351	0.982862593	0.993004482	0.987783735	0.985674848	0.979263422	0.783681629	0.810058602	0.851155118	0.989588927
chr1H	133209371	4.55742026	0.502306903	0.999959866	0.445902826	0.975259749	0.45252425	0.120561817	0.044448044	0.402403529	0.311873132	0.483717996	0.881390441	0.750319086	0.008920148	0.9651427	0.053919882	0.190663332	0.988319195	0.984721708	0.828505719	0.96421389	0.993004482	0.984315959	0.985674848	0.979757942	0.714484282	0.998828305	0.680762367	0.954577701
chr1H	133209372	4.62977314	0.502306903	0.999959866	0.445902826	0.975259749	0.45252425	0.120561817	0.044448044	0.402403529	0.311873132	0.483717996	0.881390441	0.750319086	0.008920148	0.9651427	0.053919882	0.190663332	0.988319195	0.984721708	0.828505719	0.96421389	0.993004482	0.984315959	0.985674848	0.979757942	0.714484282	0.998828305	0.680762367	0.954577701
chr1H	135209314	3.81299605	0.356253749	0.901409313	0.027765227	0.286376375	0.003236913	0.535866297	0.567953166	0.145445554	0.336692109	0.016372703	0.159842232	0.723896069	0.685070572	0.785048758	0.489674625	0.184372384	0.317079758	0.984721708	0.999886351	0.854221557	0.993004482	0.776110582	0.924782545	0.979263422	0.997372836	0.998828305	0.996748339	0.954577701
chr1H	136436577	2.62539911	0.575130019	0.999959866	0.033890344	0.314322232	0.006711931	0.268499197	0.848201426	0.228111301	0.065964352	0.508518831	0.861650638	0.263720949	0.341914182	0.290812165	0.777373202	0.728338964	0.450526973	0.984721708	0.999886351	0.908771096	0.993004482	0.984315959	0.985674848	0.960321506	0.996081785	0.989178438	0.998949862	0.983352778
chr1H	136896448	4.61136899	0.502306903	0.999959866	0.445902826	0.975259749	0.45252425	0.120561817	0.044448044	0.402403529	0.311873132	0.483717996	0.881390441	0.750319086	0.008920148	0.9651427	0.053919882	0.190663332	0.988319195	0.984721708	0.828505719	0.96421389	0.993004482	0.984315959	0.985674848	0.979757942	0.714484282	0.998828305	0.680762367	0.954577701
chr1H	137586868	5.46441009	0.453697085	0.970721531	0.049973429	0.376064848	0.290662386	0.834556712	0.202477866	0.761238466	0.220363901	0.335408298	0.862738229	0.337937757	0.242661131	0.127486385	0.296912523	0.325229484	0.976304598	0.988662541	0.968514483	0.982862593	0.993004482	0.979346059	0.985674848	0.968412444	0.985255036	0.934566893	0.959019383	0.974303431
chr1H	139004605	7.95359733	0.04458766	0.369658947	0.983505876	0.999985708	0.173011917	0.498550445	0.684388361	0.683512432	0.1282822	0.105724704	0.457636125	0.285685668	0.741956369	0.877725156	0.877259727	0.499471678	0.934152431	0.984721708	0.999886351	0.982862593	0.993004482	0.979346059	0.985674848	0.960437058	0.997932011	0.998828305	0.998949862	0.982535242
chr1H	139004643	6.09001908	0.342193702	0.892109134	0.254190211	0.783086556	0.820454793	0.328488194	0.891793134	0.938849197	0.451329629	0.220572285	0.611670829	0.536755845	0.04676668	0.002213935	0.076696906	0.584643286	0.994716166	0.984721708	0.999886351	0.983504929	0.994261463	0.979346059	0.985674848	0.979263422	0.923327314	0.637816665	0.749482487	0.982535242
chr1H	140086946	4.14005095	0.744553739	0.999959866	0.836777361	0.999985708	0.015826319	0.65841926	0.521933084	0.885892606	0.361898008	0.220848849	0.389561848	0.648821516	0.116481471	0.032342222	0.733321458	0.757103718	0.593418599	0.984846117	0.999886351	0.982862593	0.993004482	0.979346059	0.985674848	0.979263422	0.965312746	0.81226146	0.998949862	0.984169163
chr1H	140829769	3.41659116	0.090989552	0.510451252	0.058725005	0.398551929	0.582259888	0.214230849	0.400412787	0.578517351	0.057535747	0.327803144	0.106597493	0.51837301	0.077167073	0.274771846	0.162154102	0.716133511	0.988319195	0.984721708	0.999204098	0.979825011	0.993004482	0.979346059	0.894065092	0.979263422	0.960352837	0.989178438	0.877190724	0.982535242
chr1H	141282769	8.58781524	0.44659492	0.966629208	0.156663965	0.628206302	0.157015807	0.711615979	0.029109172	0.433301861	0.591313704	0.653795254	0.696731126	0.813295956	0.876807723	0.387998165	0.686327992	0.120063671	0.925345865	0.984846117	0.790799494	0.96993741	0.994261463	0.986868273	0.985674848	0.979757942	0.999894755	0.995329253	0.998949862	0.905478983
chr1H	141282776	5.76191189	0.676686629	0.999959866	0.919889151	0.999985708	0.022710984	0.27349228	0.464210628	0.886187706	0.446660596	0.117560968	0.392968601	0.938622278	0.164386781	0.031633436	0.964508009	0.538944378	0.64922905	0.984721708	0.999204098	0.982862593	0.994261463	0.979346059	0.985674848	0.981100314	0.982592014	0.810058602	0.999526639	0.982535242
chr1H	142511729	3.43428967	0.090989552	0.510451252	0.058725005	0.398551929	0.582259888	0.214230849	0.400412787	0.578517351	0.057535747	0.327803144	0.106597493	0.51837301	0.077167073	0.274771846	0.162154102	0.716133511	0.988319195	0.984721708	0.999204098	0.979825011	0.993004482	0.979346059	0.894065092	0.979263422	0.960352837	0.989178438	0.877190724	0.982535242
chr1H	142972666	3.82937679	0.473281585	0.982981845	0.06039201	0.404405992	7.00E-05	0.183758554	0.941436337	0.028153457	0.088702843	0.015727816	0.005065085	0.274994765	0.739355416	0.885785904	0.385201038	0.47657083	0.080870579	0.984721708	0.999886351	0.579061403	0.993004482	0.768757435	0.539573283	0.960437058	0.997932011	0.998828305	0.977000777	0.982535242
chr1H	142973001	5.95594922	0.220766849	0.748861047	0.02255713	0.258969306	0.167744846	0.468881632	0.129402264	0.621532896	0.206409098	0.341288406	0.886377459	0.22856145	0.322968831	0.102229858	0.567778379	0.127948497	0.932783273	0.984721708	0.946745616	0.980487357	0.993004482	0.979346059	0.985674848	0.955341403	0.996081785	0.92369208	0.998949862	0.917439646
chr1H	146233482	3.77936478	0.473281585	0.982981845	0.06039201	0.404405992	7.00E-05	0.183758554	0.941436337	0.028153457	0.088702843	0.015727816	0.005065085	0.274994765	0.739355416	0.885785904	0.385201038	0.47657083	0.080870579	0.984721708	0.999886351	0.579061403	0.993004482	0.768757435	0.539573283	0.960437058	0.997932011	0.998828305	0.977000777	0.982535242
chr1H	146233661	3.67104466	0.514634925	0.999959866	0.447260717	0.975377439	0.181081321	0.522368389	0.814238762	0.084506255	0.076166859	0.993971741	0.31974476	0.039239896	0.657088464	0.003469823	5.00E-06	0.699431575	0.936693806	0.984721708	0.999886351	0.77454876	0.993004482	0.989759511	0.980603111	0.915002415	0.996081785	0.66185683	0.004556338	0.982535242
chr1H	147413337	3.66820497	0.514634925	0.999959866	0.447260717	0.975377439	0.181081321	0.522368389	0.814238762	0.084506255	0.076166859	0.993971741	0.31974476	0.039239896	0.657088464	0.003469823	5.00E-06	0.699431575	0.936693806	0.984721708	0.999886351	0.77454876	0.993004482	0.989759511	0.980603111	0.915002415	0.996081785	0.66185683	0.004556338	0.982535242
chr1H	148109600	5.48269724	0.450360925	0.968545357	0.05505209	0.390138548	0.000127981	0.308623861	0.662891111	0.037409313	0.056381115	0.009824584	0.005854322	0.343268937	0.361361932	0.989732009	0.246510901	0.298272103	0.081516177	0.984721708	0.999886351	0.620808581	0.993004482	0.68461716	0.560952413	0.969310926	0.996081785	0.999919487	0.940386139	0.974303431
chr1H	149585256	2.75353537	0.038939103	0.352242528	0.025057435	0.273174163	0.625741639	0.294043855	0.065824578	0.431472912	0.483099899	0.590584596	0.665337241	0.70443669	0.489819835	0.209568084	0.471104344	0.389388192	0.988319195	0.984721708	0.879796598	0.969086401	0.994261463	0.986329824	0.985674848	0.979263422	0.996081785	0.989178438	0.993892322	0.976300068
chr1H	149585269	7.68685616	0.046232054	0.37614587	0.991848512	0.999985708	0.214169228	0.309425996	0.962859748	0.578114462	0.121709281	0.214561132	0.601080989	0.248515727	0.972330154	0.882395435	0.853299099	0.71625818	0.953885876	0.984721708	0.999886351	0.979825011	0.993004482	0.979346059	0.985674848	0.956535833	0.999894755	0.998828305	0.998949862	0.982535242
chr1H	151712692	9.13253447	0.123824406	0.583688342	0.133294335	0.582883588	0.893464873	0.450272825	0.319735245	0.381191978	0.576790583	0.096619866	0.711894473	0.493084193	0.006357796	0.000327987	0.220188655	0.943493809	0.994716166	0.984721708	0.999204098	0.957767058	0.994261463	0.979346059	0.985674848	0.979263422	0.693720939	0.453340556	0.922020887	0.992167219
chr1H	154502011	10.93088071	0.081768708	0.485190712	0.987080572	0.999985708	0.224499099	0.720209427	0.934305699	0.623357622	0.124041176	0.218813219	0.67026015	0.525117254	0.891797658	0.707053498	0.96885294	0.624623955	0.954226784	0.984846117	0.999886351	0.980487357	0.993004482	0.979346059	0.985674848	0.979263422	0.999894755	0.998828305	0.999526639	0.982535242
chr1H	155096526	3.41832264	0.365569471	0.910181055	0.177307633	0.666118228	0.241427346	0.562293365	0.257305968	0.941995151	0.078527742	0.846783386	0.065284492	0.228487354	0.179183715	0.489659095	0.061566406	0.431671285	0.964176948	0.984721708	0.99630429	0.983504929	0.993004482	0.987783735	0.838099525	0.955341403	0.983590366	0.998198269	0.711767229	0.981705471
chr1H	157048519	2.00644002	0.01509699	0.222023165	0.005908222	0.140867343	0.936429556	0.652784455	0.047990881	0.311269058	0.250969424	0.146883928	0.392298651	0.900593338	0.047204122	0.414568576	0.026424239	0.210725333	0.994716166	0.984846117	0.839641181	0.934864331	0.993004482	0.979346059	0.985674848	0.979757942	0.924649088	0.995329253	0.542062986	0.961371654
chr1H	159806014	6.41621239	0.666306792	0.999959866	0.491461245	0.997229118	0.469118051	0.689195159	0.197940123	0.704695846	0.756147741	0.473915011	0.999633687	0.47911274	0.519410217	0.908925627	0.880706929	0.385902453	0.988319195	0.984846117	0.967751814	0.982862593	0.999201182	0.984315959	0.98876082	0.979263422	0.996081785	0.998828305	0.998949862	0.976300068
chr1H	160447756	2.85690275	0.56099469	0.999959866	0.002786875	0.1022369	0.299481813	0.837442265	0.041703588	0.277900836	0.085613838	0.03254605	0.572053911	0.771318544	0.644758915	0.094406885	0.056471481	0.59239202	0.977653236	0.988662541	0.828505719	0.921858135	0.993004482	0.911360485	0.985674848	0.979757942	0.996081785	0.909461927	0.692738949	0.982535242
chr1H	160573930	5.18020199	0.01156537	0.195236447	0.01532915	0.216483224	0.117918892	0.216079357	0.496114934	0.211037218	0.04762007	0.004919648	0.515254969	0.753979264	0.691748503	0.566445444	0.889351087	0.214695948	0.902884487	0.984721708	0.999204098	0.899653556	0.993004482	0.539345579	0.985674848	0.979757942	0.997372836	0.998828305	0.998949862	0.96309945
chr1H	161579984	3.74347298	0.868260699	0.999959866	0.341843564	0.885724149	0.021054119	0.213021508	0.639300412	0.177494228	0.020093699	0.14677996	0.585919542	0.750798528	0.386821505	0.884224126	0.697449214	0.364374887	0.636820427	0.984721708	0.999886351	0.880951259	0.993004482	0.979346059	0.985674848	0.979757942	0.996081785	0.998828305	0.998949862	0.976300068
chr1H	161580059	2.89688137	0.972016916	0.999959866	0.658794815	0.999985708	0.553968481	0.973837651	0.651796557	0.657191863	0.711693956	0.201974933	0.189398039	0.266917101	0.068795597	0.677420509	0.358541961	0.095727601	0.988319195	0.991252974	0.999886351	0.981451189	0.998450231	0.979346059	0.945664393	0.960321506	0.954705551	0.998828305	0.969649195	0.88777013
chr1H	162248128	2.81726247	0.972016916	0.999959866	0.658794815	0.999985708	0.553968481	0.973837651	0.651796557	0.657191863	0.711693956	0.201974933	0.189398039	0.266917101	0.068795597	0.677420509	0.358541961	0.095727601	0.988319195	0.991252974	0.999886351	0.981451189	0.998450231	0.979346059	0.945664393	0.960321506	0.954705551	0.998828305	0.969649195	0.88777013
chr1H	162408982	10.9900505	0.081768708	0.485190712	0.987080572	0.999985708	0.224499099	0.720209427	0.934305699	0.623357622	0.124041176	0.218813219	0.67026015	0.525117254	0.891797658	0.707053498	0.96885294	0.624623955	0.954226784	0.984846117	0.999886351	0.980487357	0.993004482	0.979346059	0.985674848	0.979263422	0.999894755	0.998828305	0.999526639	0.982535242
chr1H	162408983	10.96361463	0.081768708	0.485190712	0.987080572	0.999985708	0.224499099	0.720209427	0.934305699	0.623357622	0.124041176	0.218813219	0.67026015	0.525117254	0.891797658	0.707053498	0.96885294	0.624623955	0.954226784	0.984846117	0.999886351	0.980487357	0.993004482	0.979346059	0.985674848	0.979263422	0.999894755	0.998828305	0.999526639	0.982535242
chr1H	163854628	10.94786493	0.081768708	0.485190712	0.987080572	0.999985708	0.224499099	0.720209427	0.934305699	0.623357622	0.124041176	0.218813219	0.67026015	0.525117254	0.891797658	0.707053498	0.96885294	0.624623955	0.954226784	0.984846117	0.999886351	0.980487357	0.993004482	0.979346059	0.985674848	0.979263422	0.999894755	0.998828305	0.999526639	0.982535242
chr1H	163854632	7.88823943	0.855236282	0.999959866	0.184055997	0.679620261	0.778232287	0.952892379	0.266907975	0.14054957	0.479241211	0.654999273	0.154772139	0.577691112	0.435030712	0.605562367	0.110979342	0.520626446	0.994716166	0.989560206	0.999204098	0.848106374	0.994261463	0.986868273	0.921305686	0.979263422	0.996081785	0.998828305	0.825312349	0.982535242
chr1H	163854664	5.45294734	0.572701079	0.999959866	0.495465263	0.998299303	0.618711544	0.377039814	0.44324782	0.903607171	0.497494518	0.399938392	0.854142394	0.558432308	0.09668602	0.004633382	0.066462904	0.857560032	0.988319195	0.984721708	0.999204098	0.982862593	0.994261463	0.984315959	0.985674848	0.979263422	0.963422316	0.66185683	0.722507663	0.989588927
chr1H	163854665	3.92461701	0.37411672	0.91770302	0.02993351	0.295600221	0.017186527	0.652940383	0.62263178	0.148641937	0.348497397	0.04806735	0.225169504	0.846719504	0.510730687	0.678838412	0.573778823	0.346917749	0.595507598	0.984846117	0.999886351	0.857598426	0.993004482	0.943473219	0.95850551	0.979757942	0.996081785	0.998828305	0.998949862	0.975364874
chr1H	169344832	11.04938919	0.080595059	0.483700676	0.974423259	0.999985708	0.157696319	0.489302372	0.94506058	0.62769874	0.13990099	0.168544661	0.626543547	0.45413562	0.70960643	0.888043275	0.947766775	0.642719028	0.925345865	0.984721708	0.999886351	0.980487357	0.993004482	0.979346059	0.985674848	0.979263422	0.997372836	0.998828305	0.999526639	0.982535242
chr1H	169344872	5.50603872	0.006343099	0.153702249	0.019482012	0.241708357	0.143638969	0.322420056	0.465334414	0.148456398	0.07089997	0.008351668	0.563085163	0.672643658	0.647537051	0.774725723	0.716138418	0.282847489	0.920580284	0.984721708	0.999204098	0.857598426	0.993004482	0.669060448	0.985674848	0.979263422	0.996081785	0.998828305	0.998949862	0.974303431
chr1H	169416538	5.44979628	0.572701079	0.999959866	0.495465263	0.998299303	0.618711544	0.377039814	0.44324782	0.903607171	0.497494518	0.399938392	0.854142394	0.558432308	0.09668602	0.004633382	0.066462904	0.857560032	0.988319195	0.984721708	0.999204098	0.982862593	0.994261463	0.984315959	0.985674848	0.979263422	0.963422316	0.66185683	0.722507663	0.989588927
chr1H	169416558	2.80481693	0.972016916	0.999959866	0.658794815	0.999985708	0.553968481	0.973837651	0.651796557	0.657191863	0.711693956	0.201974933	0.189398039	0.266917101	0.068795597	0.677420509	0.358541961	0.095727601	0.988319195	0.991252974	0.999886351	0.981451189	0.998450231	0.979346059	0.945664393	0.960321506	0.954705551	0.998828305	0.969649195	0.88777013
chr1H	169953291	7.14961727	0.543723574	0.999959866	0.121829489	0.561321306	0.507787475	0.252761745	0.047294255	0.345354323	0.461431163	0.259415856	0.930543277	0.717402082	0.549857893	0.830618798	0.974020796	0.109804669	0.988319195	0.984721708	0.839641181	0.949488099	0.994261463	0.979346059	0.985674848	0.979263422	0.996081785	0.998828305	0.999526639	0.897160234
chr1H	169953295	5.37080992	0.572701079	0.999959866	0.495465263	0.998299303	0.618711544	0.377039814	0.44324782	0.903607171	0.497494518	0.399938392	0.854142394	0.558432308	0.09668602	0.004633382	0.066462904	0.857560032	0.988319195	0.984721708	0.999204098	0.982862593	0.994261463	0.984315959	0.985674848	0.979263422	0.963422316	0.66185683	0.722507663	0.989588927
chr1H	169994235	5.62160391	0.088396096	0.503607304	0.401459558	0.937043012	0.841679002	0.384639318	0.189446573	0.831273054	0.804534605	0.751927905	0.253216194	0.823116554	0.844167064	0.154798644	0.086763033	0.257776039	0.994716166	0.984721708	0.966249926	0.982862593	0.999201182	0.987783735	0.966552624	0.979757942	0.999894755	0.952322736	0.771236433	0.974272381
chr1H	169998146	5.29452206	0.572701079	0.999959866	0.495465263	0.998299303	0.618711544	0.377039814	0.44324782	0.903607171	0.497494518	0.399938392	0.854142394	0.558432308	0.09668602	0.004633382	0.066462904	0.857560032	0.988319195	0.984721708	0.999204098	0.982862593	0.994261463	0.984315959	0.985674848	0.979263422	0.963422316	0.66185683	0.722507663	0.989588927
chr1H	169998165	5.38780189	0.572701079	0.999959866	0.495465263	0.998299303	0.618711544	0.377039814	0.44324782	0.903607171	0.497494518	0.399938392	0.854142394	0.558432308	0.09668602	0.004633382	0.066462904	0.857560032	0.988319195	0.984721708	0.999204098	0.982862593	0.994261463	0.984315959	0.985674848	0.979263422	0.963422316	0.66185683	0.722507663	0.989588927
chr1H	170997498	5.43313172	0.572701079	0.999959866	0.495465263	0.998299303	0.618711544	0.377039814	0.44324782	0.903607171	0.497494518	0.399938392	0.854142394	0.558432308	0.09668602	0.004633382	0.066462904	0.857560032	0.988319195	0.984721708	0.999204098	0.982862593	0.994261463	0.984315959	0.985674848	0.979263422	0.963422316	0.66185683	0.722507663	0.989588927
chr1H	170997527	6.66524637	0.816129785	0.999959866	0.097855314	0.507445693	0.816315505	0.922640496	0.231230681	0.102621484	0.29418739	0.612198767	0.244537796	0.774214828	0.314712336	0.700989691	0.070885755	0.569629486	0.994716166	0.989560206	0.983978247	0.79094421	0.993004482	0.986841387	0.964213494	0.979757942	0.996081785	0.998828305	0.736491105	0.982535242
chr1H	170997555	5.81666198	0.67159549	0.999959866	0.88455937	0.999985708	0.11101418	0.245385053	0.490586413	0.786517216	0.515769912	0.158280697	0.384459384	0.943354765	0.195551533	0.048219038	0.850678894	0.724356265	0.891683767	0.984721708	0.999204098	0.982862593	0.994261463	0.979346059	0.985674848	0.981100314	0.983590366	0.835889039	0.998949862	0.982535242
chr1H	170997589	4.70008365	0.163530909	0.665776175	0.968197039	0.999985708	0.724599864	0.95757852	0.623017712	0.950821433	0.246845445	0.731016678	0.248706487	0.357293935	0.964243679	0.975581399	0.821025674	0.892313181	0.994209698	0.989952414	0.999886351	0.983550117	0.993004482	0.987783735	0.966552624	0.972205179	0.999894755	0.998828305	0.998949862	0.99015433
chr1H	172744967	3.84812345	0.195371576	0.713776065	0.255092361	0.784523885	0.321786872	0.92132048	0.04383851	0.094207082	0.638206041	0.770343992	0.976234344	0.917133848	0.640963758	0.783019902	0.009616061	0.703367411	0.981221577	0.989560206	0.828505719	0.78362784	0.994261463	0.987783735	0.987454724	0.980902078	0.996081785	0.998828305	0.359993001	0.982535242
chr1H	173403046	3.51356922	0.31666726	0.867341969	0.122507794	0.562346821	0.182323242	0.551094168	0.23925072	0.870547946	0.052621728	0.886822246	0.056523627	0.271733535	0.126697363	0.412692007	0.074226598	0.376255384	0.936693806	0.984721708	0.988127836	0.982862593	0.993004482	0.987783735	0.810216204	0.960437058	0.979717547	0.995329253	0.741938333	0.976300068
chr1H	174115148	7.13549238	0.543723574	0.999959866	0.121829489	0.561321306	0.507787475	0.252761745	0.047294255	0.345354323	0.461431163	0.259415856	0.930543277	0.717402082	0.549857893	0.830618798	0.974020796	0.109804669	0.988319195	0.984721708	0.839641181	0.949488099	0.994261463	0.979346059	0.985674848	0.979263422	0.996081785	0.998828305	0.999526639	0.897160234
chr1H	176524042	5.50435869	0.006343099	0.153702249	0.019482012	0.241708357	0.143638969	0.322420056	0.465334414	0.148456398	0.07089997	0.008351668	0.563085163	0.672643658	0.647537051	0.774725723	0.716138418	0.282847489	0.920580284	0.984721708	0.999204098	0.857598426	0.993004482	0.669060448	0.985674848	0.979263422	0.996081785	0.998828305	0.998949862	0.974303431
chr1H	176530242	3.83305772	0.473281585	0.982981845	0.06039201	0.404405992	7.00E-05	0.183758554	0.941436337	0.028153457	0.088702843	0.015727816	0.005065085	0.274994765	0.739355416	0.885785904	0.385201038	0.47657083	0.080870579	0.984721708	0.999886351	0.579061403	0.993004482	0.768757435	0.539573283	0.960437058	0.997932011	0.998828305	0.977000777	0.982535242
chr1H	176530252	5.92442732	0.67159549	0.999959866	0.88455937	0.999985708	0.11101418	0.245385053	0.490586413	0.786517216	0.515769912	0.158280697	0.384459384	0.943354765	0.195551533	0.048219038	0.850678894	0.724356265	0.891683767	0.984721708	0.999204098	0.982862593	0.994261463	0.979346059	0.985674848	0.981100314	0.983590366	0.835889039	0.998949862	0.982535242
chr1H	177355170	5.83740805	0.67159549	0.999959866	0.88455937	0.999985708	0.11101418	0.245385053	0.490586413	0.786517216	0.515769912	0.158280697	0.384459384	0.943354765	0.195551533	0.048219038	0.850678894	0.724356265	0.891683767	0.984721708	0.999204098	0.982862593	0.994261463	0.979346059	0.985674848	0.981100314	0.983590366	0.835889039	0.998949862	0.982535242
chr1H	178854114	5.54882718	0.700360034	0.999959866	0.571802748	0.999985708	0.96525159	0.9575484	0.373513072	0.720491691	0.906327169	0.326492609	0.886225029	0.628938594	0.092822927	0.046674086	0.508830831	0.629760629	0.994716166	0.989952414	0.999204098	0.982862593	0.999201182	0.979346059	0.985674848	0.979263422	0.963422316	0.835889039	0.998949862	0.982535242
chr1H	180080264	5.92139759	0.67159549	0.999959866	0.88455937	0.999985708	0.11101418	0.245385053	0.490586413	0.786517216	0.515769912	0.158280697	0.384459384	0.943354765	0.195551533	0.048219038	0.850678894	0.724356265	0.891683767	0.984721708	0.999204098	0.982862593	0.994261463	0.979346059	0.985674848	0.981100314	0.983590366	0.835889039	0.998949862	0.982535242
chr1H	180760123	5.77333283	0.67159549	0.999959866	0.88455937	0.999985708	0.11101418	0.245385053	0.490586413	0.786517216	0.515769912	0.158280697	0.384459384	0.943354765	0.195551533	0.048219038	0.850678894	0.724356265	0.891683767	0.984721708	0.999204098	0.982862593	0.994261463	0.979346059	0.985674848	0.981100314	0.983590366	0.835889039	0.998949862	0.982535242
chr1H	182760237	5.40068585	0.572701079	0.999959866	0.495465263	0.998299303	0.618711544	0.377039814	0.44324782	0.903607171	0.497494518	0.399938392	0.854142394	0.558432308	0.09668602	0.004633382	0.066462904	0.857560032	0.988319195	0.984721708	0.999204098	0.982862593	0.994261463	0.984315959	0.985674848	0.979263422	0.963422316	0.66185683	0.722507663	0.989588927
chr1H	183241222	8.20171994	0.798319614	0.999959866	0.105206338	0.522318297	0.935273801	0.785161429	0.255435778	0.099680318	0.397741224	0.56619768	0.169116551	0.741548622	0.33203926	0.679503419	0.067558514	0.42595214	0.994716166	0.986588433	0.99543444	0.78501889	0.993004482	0.984315959	0.929363004	0.979757942	0.996081785	0.998828305	0.726340981	0.981012782
chr1H	184276956	2.97445892	0.722493877	0.999959866	0.002777046	0.1022369	0.295049379	0.943368698	0.043189267	0.308673761	0.069074817	0.052936927	0.474493049	0.899353722	0.546931775	0.078909175	0.033043161	0.781935961	0.976304598	0.989560206	0.828505719	0.932773894	0.993004482	0.954046725	0.985674848	0.979757942	0.996081785	0.902986008	0.589617743	0.984169163
chr1H	186452399	3.3068834	0.060683477	0.426820408	0.045088019	0.358186312	0.977829114	0.26968013	0.398947688	0.355936159	0.119205585	0.343785839	0.145215298	0.790006173	0.154799093	0.214142987	0.197011766	0.927443068	0.994716166	0.984721708	0.999204098	0.9527684	0.993004482	0.979346059	0.920246395	0.979757942	0.980659608	0.989178438	0.9057103	0.990592794
chr1H	186452924	3.91512325	0.473281585	0.982981845	0.06039201	0.404405992	7.00E-05	0.183758554	0.941436337	0.028153457	0.088702843	0.015727816	0.005065085	0.274994765	0.739355416	0.885785904	0.385201038	0.47657083	0.080870579	0.984721708	0.999886351	0.579061403	0.993004482	0.768757435	0.539573283	0.960437058	0.997932011	0.998828305	0.977000777	0.982535242
chr1H	186452974	2.77286831	0.957825256	0.999959866	0.916520914	0.999985708	0.786798812	0.609480566	0.102053325	0.383642627	0.744880505	0.644182059	0.19916034	0.292630573	0.903099331	0.712938825	0.760419084	0.304053912	0.994716166	0.984721708	0.927576456	0.9582592	0.999201182	0.986868273	0.954768543	0.960437058	0.999894755	0.998828305	0.998949862	0.974303431
chr1H	186673363	9.52289914	0.448676231	0.968054541	0.577504648	0.999985708	0.210304892	0.757091637	0.145079753	0.668163643	0.436522133	0.432679486	0.700621079	0.769994655	0.405286547	0.138444199	0.299407144	0.014432835	0.953885876	0.985703105	0.949485168	0.982862593	0.994261463	0.984315959	0.985674848	0.979757942	0.996081785	0.947491546	0.959019383	0.617590119
chr1H	188465471	7.60488793	0.839887775	0.999959866	0.226899076	0.747437111	0.689290618	0.67617467	0.116025436	0.226042786	0.857479849	0.428407915	0.254216948	0.072308657	0.420334216	0.27794072	0.14739605	0.649168711	0.992815674	0.984846117	0.939880218	0.908100362	0.999201182	0.984315959	0.966552624	0.938398544	0.996081785	0.989178438	0.870034997	0.982535242
chr1H	189329140	2.77738179	0.972016916	0.999959866	0.658794815	0.999985708	0.553968481	0.973837651	0.651796557	0.657191863	0.711693956	0.201974933	0.189398039	0.266917101	0.068795597	0.677420509	0.358541961	0.095727601	0.988319195	0.991252974	0.999886351	0.981451189	0.998450231	0.979346059	0.945664393	0.960321506	0.954705551	0.998828305	0.969649195	0.88777013
chr1H	190279337	5.54201789	0.004694859	0.134149403	0.008637427	0.166679896	0.126407028	0.208949284	0.315103571	0.117097559	0.107590683	0.003453997	0.500664318	0.725727549	0.730098719	0.626402675	0.745417377	0.200956248	0.904549595	0.984721708	0.999204098	0.814352205	0.993004482	0.483261125	0.985674848	0.979263422	0.997932011	0.998828305	0.998949862	0.958762701
chr1H	190335164	5.85284357	0.67159549	0.999959866	0.88455937	0.999985708	0.11101418	0.245385053	0.490586413	0.786517216	0.515769912	0.158280697	0.384459384	0.943354765	0.195551533	0.048219038	0.850678894	0.724356265	0.891683767	0.984721708	0.999204098	0.982862593	0.994261463	0.979346059	0.985674848	0.981100314	0.983590366	0.835889039	0.998949862	0.982535242
chr1H	190335239	2.84692141	0.972016916	0.999959866	0.658794815	0.999985708	0.553968481	0.973837651	0.651796557	0.657191863	0.711693956	0.201974933	0.189398039	0.266917101	0.068795597	0.677420509	0.358541961	0.095727601	0.988319195	0.991252974	0.999886351	0.981451189	0.998450231	0.979346059	0.945664393	0.960321506	0.954705551	0.998828305	0.969649195	0.88777013
chr1H	190335243	5.90619051	0.67159549	0.999959866	0.88455937	0.999985708	0.11101418	0.245385053	0.490586413	0.786517216	0.515769912	0.158280697	0.384459384	0.943354765	0.195551533	0.048219038	0.850678894	0.724356265	0.891683767	0.984721708	0.999204098	0.982862593	0.994261463	0.979346059	0.985674848	0.981100314	0.983590366	0.835889039	0.998949862	0.982535242
chr1H	191874465	3.04616257	0.496004071	0.998000482	0.022732055	0.258969306	0.051779062	0.571672021	0.020148741	0.235978527	0.142020825	0.273944621	0.796829332	0.843703783	0.814480262	0.564333896	0.057977067	0.941448773	0.788682749	0.984721708	0.770120673	0.913376697	0.993004482	0.979346059	0.985674848	0.979757942	0.999894755	0.998828305	0.698613482	0.991554829
chr1H	192327076	3.73410599	0.275313027	0.821129723	0.099391363	0.509956027	0.147210197	0.484004015	0.194230054	0.820607571	0.039470116	0.978246786	0.030686004	0.407788552	0.079602362	0.350462282	0.066754757	0.406966059	0.923642552	0.984721708	0.967060172	0.982862593	0.993004482	0.989759511	0.768013847	0.976690646	0.960352837	0.995329253	0.722852566	0.978699721
chr1H	197534558	4.38577202	0.459438596	0.97539529	0.000382586	0.036961074	0.16562711	0.75397716	0.030829122	0.819428572	0.007697018	0.257415099	0.91638534	0.761890721	0.035621589	0.881467189	0.023239721	0.973761547	0.930304778	0.985703105	0.798866166	0.982862593	0.993004482	0.979346059	0.985674848	0.979757942	0.85727527	0.998828305	0.513796059	0.992253106
chr1H	197534635	3.85919746	0.194576857	0.712459932	0.200421069	0.704862127	0.289666512	0.783361045	0.040055387	0.077267918	0.55500112	0.729529769	0.965471491	0.980659752	0.574753346	0.766912913	0.009499783	0.692363995	0.976304598	0.986588433	0.826626872	0.758701187	0.994261463	0.987783735	0.986535705	0.982712076	0.996081785	0.998828305	0.359459678	0.982535242
chr1H	204168412	10.91921605	0.081768708	0.485190712	0.987080572	0.999985708	0.224499099	0.720209427	0.934305699	0.623357622	0.124041176	0.218813219	0.67026015	0.525117254	0.891797658	0.707053498	0.96885294	0.624623955	0.954226784	0.984846117	0.999886351	0.980487357	0.993004482	0.979346059	0.985674848	0.979263422	0.999894755	0.998828305	0.999526639	0.982535242
chr1H	204168462	2.06379031	0.020433341	0.259086368	0.013321356	0.204601137	0.944087798	0.442783089	0.196212143	0.26288029	0.201369963	0.166477895	0.494001829	0.999279352	0.071602341	0.57036531	0.04690943	0.286034944	0.994716166	0.984721708	0.967060172	0.921451086	0.993004482	0.979346059	0.985674848	0.982712076	0.95679204	0.998828305	0.656079498	0.974303431
chr1H	208039929	3.84795684	0.194576857	0.712459932	0.200421069	0.704862127	0.289666512	0.783361045	0.040055387	0.077267918	0.55500112	0.729529769	0.965471491	0.980659752	0.574753346	0.766912913	0.009499783	0.692363995	0.976304598	0.986588433	0.826626872	0.758701187	0.994261463	0.987783735	0.986535705	0.982712076	0.996081785	0.998828305	0.359459678	0.982535242
chr1H	208100077	5.88108618	0.67159549	0.999959866	0.88455937	0.999985708	0.11101418	0.245385053	0.490586413	0.786517216	0.515769912	0.158280697	0.384459384	0.943354765	0.195551533	0.048219038	0.850678894	0.724356265	0.891683767	0.984721708	0.999204098	0.982862593	0.994261463	0.979346059	0.985674848	0.981100314	0.983590366	0.835889039	0.998949862	0.982535242
chr1H	208102515	3.84479432	0.310041328	0.861845205	0.011958816	0.194865525	0.008117421	0.297400947	0.358575247	0.115243434	0.356730757	0.016477477	0.209034982	0.792071159	0.541062314	0.505215215	0.633270998	0.285025402	0.470537443	0.984721708	0.999204098	0.810725579	0.993004482	0.776110582	0.95850551	0.979757942	0.996081785	0.998828305	0.998949862	0.974303431
chr1H	208102569	7.91015774	0.04458766	0.369658947	0.983505876	0.999985708	0.173011917	0.498550445	0.684388361	0.683512432	0.1282822	0.105724704	0.457636125	0.285685668	0.741956369	0.877725156	0.877259727	0.499471678	0.934152431	0.984721708	0.999886351	0.982862593	0.993004482	0.979346059	0.985674848	0.960437058	0.997932011	0.998828305	0.998949862	0.982535242
chr1H	208103299	3.91905605	0.473281585	0.982981845	0.06039201	0.404405992	7.00E-05	0.183758554	0.941436337	0.028153457	0.088702843	0.015727816	0.005065085	0.274994765	0.739355416	0.885785904	0.385201038	0.47657083	0.080870579	0.984721708	0.999886351	0.579061403	0.993004482	0.768757435	0.539573283	0.960437058	0.997932011	0.998828305	0.977000777	0.982535242
chr1H	208339151	5.93197144	0.67159549	0.999959866	0.88455937	0.999985708	0.11101418	0.245385053	0.490586413	0.786517216	0.515769912	0.158280697	0.384459384	0.943354765	0.195551533	0.048219038	0.850678894	0.724356265	0.891683767	0.984721708	0.999204098	0.982862593	0.994261463	0.979346059	0.985674848	0.981100314	0.983590366	0.835889039	0.998949862	0.982535242
chr1H	208339176	2.35076341	0.704794446	0.999959866	0.627205765	0.999985708	0.192331019	0.638099962	0.896651286	0.368373677	0.864969297	0.380962238	0.555099298	0.302093898	0.882869985	0.035561984	0.806510485	0.427144453	0.941104916	0.984846117	0.999886351	0.954276962	0.999201182	0.984315959	0.985674848	0.961266305	0.999894755	0.823977131	0.998949862	0.981012782
chr1H	209753854	8.59396087	0.794832599	0.999959866	0.074933498	0.449352698	0.987641489	0.559900058	0.265383623	0.078818198	0.524194976	0.510461931	0.134571828	0.575888362	0.262653823	0.659518186	0.079243662	0.419657435	0.99491335	0.984721708	0.999204098	0.761100292	0.994261463	0.984315959	0.912002582	0.979263422	0.986986553	0.998828305	0.751126985	0.979627509
chr1H	209753861	4.01200577	0.310041328	0.861845205	0.011958816	0.194865525	0.008117421	0.297400947	0.358575247	0.115243434	0.356730757	0.016477477	0.209034982	0.792071159	0.541062314	0.505215215	0.633270998	0.285025402	0.470537443	0.984721708	0.999204098	0.810725579	0.993004482	0.776110582	0.95850551	0.979757942	0.996081785	0.998828305	0.998949862	0.974303431
chr1H	209857216	5.7032873	0.676686629	0.999959866	0.919889151	0.999985708	0.022710984	0.27349228	0.464210628	0.886187706	0.446660596	0.117560968	0.392968601	0.938622278	0.164386781	0.031633436	0.964508009	0.538944378	0.64922905	0.984721708	0.999204098	0.982862593	0.994261463	0.979346059	0.985674848	0.981100314	0.982592014	0.810058602	0.999526639	0.982535242
chr1H	211227785	6.04481163	0.623465174	0.999959866	0.903333148	0.999985708	0.123763183	0.224673751	0.671867894	0.786881195	0.557025537	0.10526428	0.500163359	0.842697649	0.307506711	0.045855037	0.625723312	0.773412462	0.904549595	0.984721708	0.999886351	0.982862593	0.994261463	0.979346059	0.985674848	0.979757942	0.996081785	0.835889039	0.998949862	0.984169163
chr1H	212322439	2.11184534	0.01656909	0.233871836	0.014561363	0.213674232	0.901455096	0.536051864	0.206227167	0.305765006	0.235939084	0.146266191	0.472606391	0.96181069	0.066529273	0.658278177	0.043636306	0.287658303	0.994716166	0.984721708	0.972391849	0.931567972	0.993004482	0.979346059	0.985674848	0.981558511	0.953389336	0.998828305	0.639788665	0.974303431
chr1H	213832646	6.79798736	0.001875863	0.083619141	0.75014311	0.999985708	0.267014053	0.137154457	0.589079964	0.110539392	0.418707316	0.349052777	0.053912948	0.533746733	0.484463698	0.012384241	0.859624248	0.189053375	0.976304598	0.984721708	0.999886351	0.801065164	0.994261463	0.979346059	0.805029917	0.979263422	0.996081785	0.759384123	0.998949862	0.954577701
chr1H	220136300	9.09511317	0.518964065	0.999959866	0.669310187	0.999985708	0.354083272	0.592634883	0.15156882	0.577541442	0.514282031	0.527440693	0.648423192	0.833598618	0.4662004	0.095492674	0.350778386	0.014147946	0.985494383	0.984721708	0.949976291	0.979825011	0.994261463	0.984315959	0.985674848	0.979757942	0.996081785	0.913438905	0.969649195	0.612791189
chr1H	221568220	5.97149724	0.67159549	0.999959866	0.88455937	0.999985708	0.11101418	0.245385053	0.490586413	0.786517216	0.515769912	0.158280697	0.384459384	0.943354765	0.195551533	0.048219038	0.850678894	0.724356265	0.891683767	0.984721708	0.999204098	0.982862593	0.994261463	0.979346059	0.985674848	0.981100314	0.983590366	0.835889039	0.998949862	0.982535242
chr1H	223603345	4.99858408	0.59286789	0.999959866	0.365310419	0.903771251	0.582270858	0.684310026	0.04714568	0.394491591	0.799482014	0.780459011	0.301813145	0.342014909	0.980784894	0.322365996	0.870880054	0.417271511	0.988319195	0.984846117	0.839641181	0.961630441	0.999201182	0.987783735	0.97857454	0.968412444	0.999894755	0.991262721	0.998949862	0.978699721
chr1H	223603412	3.83758741	0.235178417	0.767270311	0.061597233	0.408193036	0.151867816	0.438111518	0.269139525	0.828086128	0.03782679	0.812451585	0.022886001	0.539178744	0.055226247	0.396504898	0.11355861	0.432108996	0.924770112	0.984721708	0.999204098	0.982862593	0.993004482	0.987783735	0.727266821	0.979263422	0.939885331	0.995329253	0.831004341	0.981705471
chr1H	223640451	8.55242053	0.794832599	0.999959866	0.074933498	0.449352698	0.987641489	0.559900058	0.265383623	0.078818198	0.524194976	0.510461931	0.134571828	0.575888362	0.262653823	0.659518186	0.079243662	0.419657435	0.99491335	0.984721708	0.999204098	0.761100292	0.994261463	0.984315959	0.912002582	0.979263422	0.986986553	0.998828305	0.751126985	0.979627509
chr1H	227287122	7.60198968	0.839887775	0.999959866	0.226899076	0.747437111	0.689290618	0.67617467	0.116025436	0.226042786	0.857479849	0.428407915	0.254216948	0.072308657	0.420334216	0.27794072	0.14739605	0.649168711	0.992815674	0.984846117	0.939880218	0.908100362	0.999201182	0.984315959	0.966552624	0.938398544	0.996081785	0.989178438	0.870034997	0.982535242
chr1H	227287137	10.88620047	0.081768708	0.485190712	0.987080572	0.999985708	0.224499099	0.720209427	0.934305699	0.623357622	0.124041176	0.218813219	0.67026015	0.525117254	0.891797658	0.707053498	0.96885294	0.624623955	0.954226784	0.984846117	0.999886351	0.980487357	0.993004482	0.979346059	0.985674848	0.979263422	0.999894755	0.998828305	0.999526639	0.982535242
chr1H	228163204	5.00686746	0.052923642	0.399799452	0.001938868	0.083150789	0.278494866	0.612294772	0.336336329	0.882961052	0.47169671	0.00382558	0.151097506	0.312608672	0.955252423	0.593717959	0.666655418	0.015384832	0.976304598	0.984721708	0.999204098	0.982862593	0.994261463	0.496911179	0.921098474	0.96414516	0.999894755	0.998828305	0.998949862	0.633759512
chr1H	230314027	5.82944052	0.67159549	0.999959866	0.88455937	0.999985708	0.11101418	0.245385053	0.490586413	0.786517216	0.515769912	0.158280697	0.384459384	0.943354765	0.195551533	0.048219038	0.850678894	0.724356265	0.891683767	0.984721708	0.999204098	0.982862593	0.994261463	0.979346059	0.985674848	0.981100314	0.983590366	0.835889039	0.998949862	0.982535242
chr1H	230898604	10.84214151	0.081768708	0.485190712	0.987080572	0.999985708	0.224499099	0.720209427	0.934305699	0.623357622	0.124041176	0.218813219	0.67026015	0.525117254	0.891797658	0.707053498	0.96885294	0.624623955	0.954226784	0.984846117	0.999886351	0.980487357	0.993004482	0.979346059	0.985674848	0.979263422	0.999894755	0.998828305	0.999526639	0.982535242
chr1H	230899702	5.38205161	0.572701079	0.999959866	0.495465263	0.998299303	0.618711544	0.377039814	0.44324782	0.903607171	0.497494518	0.399938392	0.854142394	0.558432308	0.09668602	0.004633382	0.066462904	0.857560032	0.988319195	0.984721708	0.999204098	0.982862593	0.994261463	0.984315959	0.985674848	0.979263422	0.963422316	0.66185683	0.722507663	0.989588927
chr1H	231676203	5.47590239	0.572701079	0.999959866	0.495465263	0.998299303	0.618711544	0.377039814	0.44324782	0.903607171	0.497494518	0.399938392	0.854142394	0.558432308	0.09668602	0.004633382	0.066462904	0.857560032	0.988319195	0.984721708	0.999204098	0.982862593	0.994261463	0.984315959	0.985674848	0.979263422	0.963422316	0.66185683	0.722507663	0.989588927
chr1H	232640557	5.69816977	0.013074617	0.208051953	0.09730765	0.50606235	0.455605056	0.104463961	0.664785202	0.531143021	0.256000292	0.293564234	0.697590961	0.498720866	0.260164145	0.327528722	0.834254132	0.040131737	0.988319195	0.984721708	0.999886351	0.979825011	0.993004482	0.979346059	0.985674848	0.979263422	0.986986553	0.992695173	0.998949862	0.762242516
chr1H	233123763	7.40190894	0.588069649	0.999959866	0.657424505	0.999985708	0.201553462	0.47672058	0.327884409	0.993904349	0.260448632	0.550387963	0.584172064	0.848401974	0.720608712	0.23688372	0.608707269	0.051866289	0.947695757	0.984721708	0.999204098	0.98577941	0.993004482	0.984315959	0.985674848	0.979757942	0.997372836	0.989178438	0.998949862	0.807369348
chr1H	233144734	10.74806171	0.081768708	0.485190712	0.987080572	0.999985708	0.224499099	0.720209427	0.934305699	0.623357622	0.124041176	0.218813219	0.67026015	0.525117254	0.891797658	0.707053498	0.96885294	0.624623955	0.954226784	0.984846117	0.999886351	0.980487357	0.993004482	0.979346059	0.985674848	0.979263422	0.999894755	0.998828305	0.999526639	0.982535242
chr1H	233146276	2.49930921	0.026587142	0.293785659	0.241426677	0.766880718	0.998958739	0.107524147	0.527539671	0.10058679	0.364735048	0.805605919	0.52149058	0.870135354	0.178966994	0.594894211	0.077178032	0.23756275	0.995799374	0.984721708	0.999886351	0.785209975	0.993004482	0.987783735	0.985674848	0.979757942	0.983590366	0.998828305	0.749482487	0.969970056
chr1H	234005250	2.57275935	0.574218954	0.999959866	0.643605023	0.999985708	0.021312096	0.19902635	0.04626821	0.886079974	0.392145085	0.189063661	0.625747853	0.910987677	0.020975165	0.010033083	0.932835423	0.662437735	0.638626469	0.984721708	0.836517769	0.982862593	0.993004482	0.979346059	0.985674848	0.980461592	0.783681629	0.738126852	0.999526639	0.982535242
chr1H	234005256	7.55072785	0.161309726	0.659896794	0.042250163	0.346944463	0.851027462	0.754410057	0.859247545	0.270606525	0.00971376	0.001746488	0.159846636	0.669269381	0.047522782	0.004757456	0.514032015	0.868740941	0.994716166	0.985703105	0.999886351	0.921858135	0.993004482	0.398819802	0.924782545	0.979263422	0.924649088	0.66185683	0.998949862	0.989790247
chr1H	234005307	5.66948988	0.013074617	0.208051953	0.09730765	0.50606235	0.455605056	0.104463961	0.664785202	0.531143021	0.256000292	0.293564234	0.697590961	0.498720866	0.260164145	0.327528722	0.834254132	0.040131737	0.988319195	0.984721708	0.999886351	0.979825011	0.993004482	0.979346059	0.985674848	0.979263422	0.986986553	0.992695173	0.998949862	0.762242516
chr1H	237313984	5.38188358	0.572701079	0.999959866	0.495465263	0.998299303	0.618711544	0.377039814	0.44324782	0.903607171	0.497494518	0.399938392	0.854142394	0.558432308	0.09668602	0.004633382	0.066462904	0.857560032	0.988319195	0.984721708	0.999204098	0.982862593	0.994261463	0.984315959	0.985674848	0.979263422	0.963422316	0.66185683	0.722507663	0.989588927
chr1H	238598007	9.08932048	0.466613814	0.978751947	0.900597829	0.999985708	0.392606482	0.885137373	0.211161369	0.601498177	0.756540973	0.426252086	0.700099126	0.811162206	0.268832816	0.096433812	0.479376435	0.085891889	0.988319195	0.989560206	0.976267875	0.979865381	0.999201182	0.984315959	0.985674848	0.979757942	0.986986553	0.913440119	0.994147708	0.876538864
chr1H	238852773	5.87271024	0.67159549	0.999959866	0.88455937	0.999985708	0.11101418	0.245385053	0.490586413	0.786517216	0.515769912	0.158280697	0.384459384	0.943354765	0.195551533	0.048219038	0.850678894	0.724356265	0.891683767	0.984721708	0.999204098	0.982862593	0.994261463	0.979346059	0.985674848	0.981100314	0.983590366	0.835889039	0.998949862	0.982535242
chr1H	239794452	9.17403651	0.466613814	0.978751947	0.900597829	0.999985708	0.392606482	0.885137373	0.211161369	0.601498177	0.756540973	0.426252086	0.700099126	0.811162206	0.268832816	0.096433812	0.479376435	0.085891889	0.988319195	0.989560206	0.976267875	0.979865381	0.999201182	0.984315959	0.985674848	0.979757942	0.986986553	0.913440119	0.994147708	0.876538864
chr1H	244870010	3.56967409	0.750916153	0.999959866	0.688693528	0.999985708	0.437673245	0.275503188	0.448119373	0.938968894	0.950710211	0.396556052	0.2916584	0.572416697	0.048534915	0.618711879	0.031775307	0.38811288	0.988319195	0.984721708	0.999204098	0.983504929	0.999201182	0.984315959	0.976162222	0.979263422	0.930123598	0.998828305	0.57776575	0.976300068
chr1H	244870038	7.75515352	0.161309726	0.659896794	0.042250163	0.346944463	0.851027462	0.754410057	0.859247545	0.270606525	0.00971376	0.001746488	0.159846636	0.669269381	0.047522782	0.004757456	0.514032015	0.868740941	0.994716166	0.985703105	0.999886351	0.921858135	0.993004482	0.398819802	0.924782545	0.979263422	0.924649088	0.66185683	0.998949862	0.989790247
chr1H	245795542	5.44885339	0.572701079	0.999959866	0.495465263	0.998299303	0.618711544	0.377039814	0.44324782	0.903607171	0.497494518	0.399938392	0.854142394	0.558432308	0.09668602	0.004633382	0.066462904	0.857560032	0.988319195	0.984721708	0.999204098	0.982862593	0.994261463	0.984315959	0.985674848	0.979263422	0.963422316	0.66185683	0.722507663	0.989588927
chr1H	248546478	2.52597171	0.897920252	0.999959866	0.785847258	0.999985708	0.037147115	0.643839706	0.886052786	0.185887569	0.557851824	0.953369189	0.003397002	0.184864949	0.024279535	0.635167204	0.303237419	0.333159803	0.722634103	0.984846117	0.999886351	0.88537099	0.994261463	0.988810613	0.494960587	0.951882483	0.783681629	0.998828305	0.959019383	0.974303431
chr1H	248999414	2.22193948	0.893983917	0.999959866	0.755791808	0.999985708	0.59841486	0.638669211	0.123011765	0.526317866	0.810484083	0.36408566	0.272296015	0.330837081	0.412410441	0.172233278	0.717751641	0.330721363	0.988319195	0.984846117	0.943528055	0.979825011	0.999201182	0.984315959	0.972410379	0.968412444	0.996081785	0.966974391	0.998949862	0.974303431
chr1H	248999415	2.24109829	0.893983917	0.999959866	0.755791808	0.999985708	0.59841486	0.638669211	0.123011765	0.526317866	0.810484083	0.36408566	0.272296015	0.330837081	0.412410441	0.172233278	0.717751641	0.330721363	0.988319195	0.984846117	0.943528055	0.979825011	0.999201182	0.984315959	0.972410379	0.968412444	0.996081785	0.966974391	0.998949862	0.974303431
chr1H	248999432	4.03659011	0.101490787	0.538483519	0.432937403	0.965354772	0.928022913	0.063355425	0.954721987	0.320069536	0.248156289	0.991868544	0.224814765	0.833182345	0.690275072	0.925093621	0.451836875	0.639169229	0.994716166	0.984721708	0.999886351	0.9375107	0.993004482	0.989759511	0.95850551	0.979757942	0.997372836	0.998828305	0.990785784	0.982535242
chr1H	248999461	3.71345562	0.275313027	0.821129723	0.099391363	0.509956027	0.147210197	0.484004015	0.194230054	0.820607571	0.039470116	0.978246786	0.030686004	0.407788552	0.079602362	0.350462282	0.066754757	0.406966059	0.923642552	0.984721708	0.967060172	0.982862593	0.993004482	0.989759511	0.768013847	0.976690646	0.960352837	0.995329253	0.722852566	0.978699721
chr1H	249965590	4.12860105	0.433690557	0.96394937	0.05225662	0.38303185	0.000122285	0.076946219	0.897177628	0.039441541	0.097187009	0.008028506	0.004328034	0.269169118	0.646218015	0.909442437	0.389887287	0.492426487	0.081516177	0.984721708	0.999886351	0.635737512	0.993004482	0.669060448	0.520993842	0.960437058	0.996081785	0.998828305	0.977895818	0.982535242
chr1H	250957571	5.6019309	0.676686629	0.999959866	0.919889151	0.999985708	0.022710984	0.27349228	0.464210628	0.886187706	0.446660596	0.117560968	0.392968601	0.938622278	0.164386781	0.031633436	0.964508009	0.538944378	0.64922905	0.984721708	0.999204098	0.982862593	0.994261463	0.979346059	0.985674848	0.981100314	0.982592014	0.810058602	0.999526639	0.982535242
chr1H	250958390	3.71663565	0.005841608	0.150447222	0.002784259	0.1022369	0.284495582	0.339821417	0.924217372	0.240199437	0.441419599	0.897711422	0.724250658	0.630787401	0.091276757	0.12945312	0.342805911	0.439839133	0.976304598	0.984721708	0.999886351	0.916993678	0.994261463	0.987783735	0.985674848	0.979263422	0.963422316	0.934566893	0.969649195	0.982535242
chr1H	251945830	5.65504489	0.950984161	0.999959866	0.359939964	0.899170904	0.113374035	0.36745437	0.188165532	0.681198921	0.091532862	0.494287262	0.833863982	0.881802975	0.344685152	0.714249568	0.580331995	0.487581641	0.894078287	0.984721708	0.964975371	0.982862593	0.993004482	0.984315959	0.985674848	0.979757942	0.996081785	0.998828305	0.998949862	0.982535242
chr1H	251945939	5.90753026	0.67159549	0.999959866	0.88455937	0.999985708	0.11101418	0.245385053	0.490586413	0.786517216	0.515769912	0.158280697	0.384459384	0.943354765	0.195551533	0.048219038	0.850678894	0.724356265	0.891683767	0.984721708	0.999204098	0.982862593	0.994261463	0.979346059	0.985674848	0.981100314	0.983590366	0.835889039	0.998949862	0.982535242
chr1H	251945944	3.5680336	0.215241968	0.739317623	0.085670626	0.476185166	0.194501933	0.264953406	0.209053652	0.594259538	0.16896021	0.619287996	0.031031027	0.898676313	0.153899112	0.495806049	0.249668208	0.433797997	0.942814135	0.984721708	0.975529721	0.979865381	0.993004482	0.986841387	0.768013847	0.979757942	0.979976652	0.998695963	0.940809841	0.982535242
chr1H	252340495	2.73389447	0.560444496	0.999959866	0.033838868	0.314007809	0.011557608	0.202823882	0.712924989	0.306942305	0.062321586	0.315362759	0.973231886	0.254067042	0.349327225	0.279046182	0.770971207	0.617184705	0.528721514	0.984721708	0.999886351	0.931863024	0.993004482	0.979346059	0.987454724	0.958862793	0.996081785	0.989178438	0.998949862	0.982535242
chr1H	253139078	4.41925955	0.711893589	0.999959866	0.848656896	0.999985708	0.092179397	0.413496622	0.521770838	0.69977497	0.473712366	0.216047261	0.386222342	0.789747892	0.166770118	0.048820223	0.998407631	0.833011155	0.859547721	0.984721708	0.999886351	0.982862593	0.994261463	0.979346059	0.985674848	0.979757942	0.982592014	0.840276809	0.999538563	0.988498049
chr1H	255591334	1.00960855	0.422874835	0.956397163	0.311833487	0.856898686	0.778093131	0.418603759	0.13878185	0.26615135	0.15068206	0.08732297	0.347208843	0.272884986	0.35472508	0.576679446	0.04275181	0.838253365	0.994716166	0.984721708	0.947537767	0.921690367	0.993004482	0.979346059	0.98370915	0.960437058	0.996081785	0.998828305	0.634612118	0.989148815
chr1H	256725266	3.21866831	0.066934761	0.444490693	0.041129009	0.341496082	0.335209888	0.128216895	0.925812386	0.275522915	0.234555617	0.125912281	0.198434697	0.388961633	0.041326626	0.688798546	0.450838198	0.995993944	0.984547219	0.984721708	0.999886351	0.921858135	0.993004482	0.979346059	0.954768543	0.975811479	0.891760098	0.998828305	0.990785784	0.99227038
chr1H	257151898	9.12313795	0.466613814	0.978751947	0.900597829	0.999985708	0.392606482	0.885137373	0.211161369	0.601498177	0.756540973	0.426252086	0.700099126	0.811162206	0.268832816	0.096433812	0.479376435	0.085891889	0.988319195	0.989560206	0.976267875	0.979865381	0.999201182	0.984315959	0.985674848	0.979757942	0.986986553	0.913440119	0.994147708	0.876538864
chr1H	258812583	4.1309193	0.385660955	0.924145318	0.026480089	0.280828632	0.002488693	0.266367029	0.78437377	0.063653666	0.548849748	0.023823418	0.022635151	0.33812453	0.508997322	0.559720058	0.52633374	0.179370736	0.305957058	0.984721708	0.999886351	0.72638067	0.994261463	0.837356833	0.72249386	0.968412444	0.996081785	0.998828305	0.998949862	0.954577701
chr1H	258938951	5.81238235	0.67159549	0.999959866	0.88455937	0.999985708	0.11101418	0.245385053	0.490586413	0.786517216	0.515769912	0.158280697	0.384459384	0.943354765	0.195551533	0.048219038	0.850678894	0.724356265	0.891683767	0.984721708	0.999204098	0.982862593	0.994261463	0.979346059	0.985674848	0.981100314	0.983590366	0.835889039	0.998949862	0.982535242
chr1H	258938952	5.85894993	0.67159549	0.999959866	0.88455937	0.999985708	0.11101418	0.245385053	0.490586413	0.786517216	0.515769912	0.158280697	0.384459384	0.943354765	0.195551533	0.048219038	0.850678894	0.724356265	0.891683767	0.984721708	0.999204098	0.982862593	0.994261463	0.979346059	0.985674848	0.981100314	0.983590366	0.835889039	0.998949862	0.982535242
chr1H	259457416	8.90915547	0.466868043	0.978751947	0.939823584	0.999985708	0.471484675	0.875688637	0.248875956	0.561157044	0.916512024	0.434377363	0.784326931	0.821820704	0.233964311	0.094129932	0.512457228	0.114630525	0.988319195	0.989560206	0.994331458	0.979825011	0.999201182	0.984315959	0.985674848	0.979757942	0.985255036	0.908082894	0.998949862	0.902518555
chr1H	259790608	3.08735122	0.067723252	0.447973473	0.049435145	0.374655465	0.983528802	0.062651794	0.31640338	0.264934115	0.810640274	0.247354101	0.191440518	0.363303396	0.528364526	0.17756282	0.359872646	0.499006168	0.994772348	0.984721708	0.999204098	0.921451086	0.999201182	0.979346059	0.948159352	0.972205179	0.996081785	0.973563024	0.970268816	0.982535242
chr1H	263617710	5.41844422	0.27072408	0.814957244	0.053442862	0.386792403	0.618222709	0.651164054	0.739880584	0.234604622	0.275432427	0.858956602	0.105947094	0.582192415	0.212953014	0.523988666	0.606044228	0.105710285	0.988319195	0.984846117	0.999886351	0.913376697	0.993004482	0.987783735	0.894065092	0.979263422	0.983590366	0.998828305	0.998949862	0.896785121
chr1H	263620828	4.00212016	0.704495175	0.999959866	0.907283706	0.999985708	0.052610153	0.518519495	0.613283525	0.620409985	0.938986364	0.807185019	0.305913425	0.979151624	0.502199736	0.213131977	0.770088241	0.668408004	0.791605667	0.984721708	0.999886351	0.980487357	0.999201182	0.987783735	0.978764264	0.982712076	0.996081785	0.989178438	0.998949862	0.982535242
chr1H	264308247	3.41245486	0.094275906	0.519660915	0.045169275	0.358541024	0.860732002	0.110419913	0.444280679	0.261814546	0.949623686	0.382390525	0.21705245	0.293351962	0.325164838	0.798887007	0.592770727	0.577365756	0.994716166	0.984721708	0.999204098	0.921451086	0.999201182	0.984315959	0.95850551	0.960437058	0.996081785	0.998828305	0.998949862	0.982535242
chr1H	264621299	8.787841	0.466868043	0.978751947	0.939823584	0.999985708	0.471484675	0.875688637	0.248875956	0.561157044	0.916512024	0.434377363	0.784326931	0.821820704	0.233964311	0.094129932	0.512457228	0.114630525	0.988319195	0.989560206	0.994331458	0.979825011	0.999201182	0.984315959	0.985674848	0.979757942	0.985255036	0.908082894	0.998949862	0.902518555
chr1H	265496820	7.08163056	0.467345465	0.97923953	0.963371922	0.999985708	0.169539466	0.870169541	0.345337259	0.311632558	0.459091067	0.802792778	0.557821962	0.485262289	0.009733778	0.541381132	0.002543773	0.045464067	0.934152431	0.989560206	0.999204098	0.934864331	0.994261463	0.987783735	0.985674848	0.979263422	0.714484282	0.998828305	0.185989687	0.779172319
chr1H	265837188	1.38536255	0.922892226	0.999959866	0.810118239	0.999985708	0.588475876	0.981177198	0.598840167	0.852963938	0.899780828	0.58373918	0.506294454	0.208957292	0.408036132	0.523177957	0.488878127	0.75220219	0.988319195	0.991252974	0.999886351	0.982862593	0.999201182	0.986329824	0.985674848	0.955001007	0.996081785	0.998828305	0.996289656	0.984169163
chr1H	265838176	8.83682617	0.466868043	0.978751947	0.939823584	0.999985708	0.471484675	0.875688637	0.248875956	0.561157044	0.916512024	0.434377363	0.784326931	0.821820704	0.233964311	0.094129932	0.512457228	0.114630525	0.988319195	0.989560206	0.994331458	0.979825011	0.999201182	0.984315959	0.985674848	0.979757942	0.985255036	0.908082894	0.998949862	0.902518555
chr1H	266091219	10.47979602	0.107075014	0.550126224	0.989446396	0.999985708	0.195507668	0.608667487	0.961108628	0.554718003	0.157130072	0.360390557	0.666332096	0.603566789	0.640795543	0.927715331	0.828856635	0.794352555	0.942814135	0.984721708	0.999886351	0.979825011	0.993004482	0.982650154	0.985674848	0.979263422	0.996081785	0.998828305	0.998949862	0.985647859
chr1H	266091241	8.86742318	0.466868043	0.978751947	0.939823584	0.999985708	0.471484675	0.875688637	0.248875956	0.561157044	0.916512024	0.434377363	0.784326931	0.821820704	0.233964311	0.094129932	0.512457228	0.114630525	0.988319195	0.989560206	0.994331458	0.979825011	0.999201182	0.984315959	0.985674848	0.979757942	0.985255036	0.908082894	0.998949862	0.902518555
chr1H	266091254	7.96445837	0.31094801	0.862056483	0.854779884	0.999985708	0.121848918	0.650835249	0.293495652	0.353186564	0.45742112	0.672721774	0.621419782	0.438786151	0.013052618	0.447780327	0.001124007	0.03495854	0.904245727	0.984846117	0.999204098	0.952233003	0.994261463	0.987337279	0.985674848	0.979263422	0.734612363	0.996944436	0.112181675	0.749519076
chr1H	268207878	4.90202866	0.587647381	0.999959866	0.370931704	0.908907314	0.771571002	0.736698218	0.594819133	0.413924551	0.266691296	0.552054734	0.212634228	0.636512015	0.402899592	0.475003991	0.3503558	0.226504294	0.994716166	0.985123215	0.999886351	0.964217569	0.993004482	0.984315959	0.95850551	0.979263422	0.996081785	0.998198269	0.969649195	0.967774668
chr1H	268207959	1.43472666	0.905139733	0.999959866	0.933629142	0.999985708	0.550271869	0.960725888	0.332472098	0.347912559	0.11182435	0.666823541	0.339358962	0.049822171	0.474677605	0.814068405	0.752401141	0.62553405	0.988319195	0.990277101	0.999204098	0.950678504	0.993004482	0.987337279	0.98370915	0.915002415	0.996081785	0.998828305	0.998949862	0.982535242
chr1H	268207965	4.78895748	0.970743551	0.999959866	0.390376435	0.927413063	0.890472316	0.71796312	0.134526244	0.244144368	0.719633027	0.769106478	0.227475869	0.383908051	0.422004257	0.961930845	0.59871738	0.962460522	0.994716166	0.984846117	0.946794827	0.916993678	0.998450231	0.987783735	0.95850551	0.975811479	0.996081785	0.998828305	0.998949862	0.992253106
chr1H	269010981	3.08999803	0.211162634	0.734362288	0.154181745	0.623131133	0.852295242	0.113390308	0.408377332	0.283797595	0.990332973	0.65786545	0.448845597	0.47762036	0.518928304	0.853190223	0.602571267	0.624286158	0.994716166	0.984721708	0.999204098	0.925674957	0.999204526	0.986868273	0.985674848	0.979263422	0.996081785	0.998828305	0.998949862	0.982535242
chr1H	269011101	7.94288133	0.31094801	0.862056483	0.854779884	0.999985708	0.121848918	0.650835249	0.293495652	0.353186564	0.45742112	0.672721774	0.621419782	0.438786151	0.013052618	0.447780327	0.001124007	0.03495854	0.904245727	0.984846117	0.999204098	0.952233003	0.994261463	0.987337279	0.985674848	0.979263422	0.734612363	0.996944436	0.112181675	0.749519076
chr1H	269049683	2.00683649	0.946244462	0.999959866	0.930925756	0.999985708	0.89877142	0.181799857	0.242129461	0.802935255	0.412221687	0.511955061	0.966277746	0.708164507	0.577616512	0.281396941	0.417920711	0.597576767	0.994716166	0.984721708	0.98881118	0.982862593	0.994261463	0.984315959	0.986535705	0.979263422	0.996081785	0.989178438	0.986241782	0.982535242
chr1H	269049720	2.81092014	0.60861957	0.999959866	0.528440464	0.999985708	0.695876713	0.585116634	0.456595227	0.310560965	0.960071153	0.897778183	0.501542372	0.399826462	0.427258526	0.524745394	0.955252162	0.965447957	0.993117852	0.984721708	0.999204098	0.934783246	0.999201182	0.987783735	0.985674848	0.976690646	0.996081785	0.998828305	0.999526639	0.992253106
chr1H	269049740	10.52907591	0.107075014	0.550126224	0.989446396	0.999985708	0.195507668	0.608667487	0.961108628	0.554718003	0.157130072	0.360390557	0.666332096	0.603566789	0.640795543	0.927715331	0.828856635	0.794352555	0.942814135	0.984721708	0.999886351	0.979825011	0.993004482	0.982650154	0.985674848	0.979263422	0.996081785	0.998828305	0.998949862	0.985647859
chr1H	269654238	7.17764472	0.13937173	0.617920033	0.221466616	0.739593335	0.000253644	0.50109509	0.398870057	0.006376595	0.301637267	0.825580414	0.004645143	0.089037865	0.666796329	0.099608709	0.399787024	0.588320298	0.099385238	0.984721708	0.999204098	0.330512525	0.993004482	0.987783735	0.535167732	0.938398544	0.996081785	0.918816726	0.982659468	0.982535242
chr1H	269654626	3.13916625	0.211162634	0.734362288	0.154181745	0.623131133	0.852295242	0.113390308	0.408377332	0.283797595	0.990332973	0.65786545	0.448845597	0.47762036	0.518928304	0.853190223	0.602571267	0.624286158	0.994716166	0.984721708	0.999204098	0.925674957	0.999204526	0.986868273	0.985674848	0.979263422	0.996081785	0.998828305	0.998949862	0.982535242
chr1H	269654684	4.86836239	0.587647381	0.999959866	0.370931704	0.908907314	0.771571002	0.736698218	0.594819133	0.413924551	0.266691296	0.552054734	0.212634228	0.636512015	0.402899592	0.475003991	0.3503558	0.226504294	0.994716166	0.985123215	0.999886351	0.964217569	0.993004482	0.984315959	0.95850551	0.979263422	0.996081785	0.998198269	0.969649195	0.967774668
chr1H	272374487	10.62848151	0.107075014	0.550126224	0.989446396	0.999985708	0.195507668	0.608667487	0.961108628	0.554718003	0.157130072	0.360390557	0.666332096	0.603566789	0.640795543	0.927715331	0.828856635	0.794352555	0.942814135	0.984721708	0.999886351	0.979825011	0.993004482	0.982650154	0.985674848	0.979263422	0.996081785	0.998828305	0.998949862	0.985647859
chr1H	273205061	3.44886867	0.028911206	0.305985387	0.000132863	0.025869675	0.495078507	0.124449661	0.167887235	0.596511185	0.069323887	0.048395972	0.140762434	0.58305388	0.068829863	0.387503157	0.22642413	0.267241525	0.988319195	0.984721708	0.950695612	0.979865381	0.993004482	0.943473219	0.919190024	0.979263422	0.954705551	0.995329253	0.923765531	0.974303431
chr1H	274429889	5.53037182	0.450360925	0.968545357	0.05505209	0.390138548	0.000127981	0.308623861	0.662891111	0.037409313	0.056381115	0.009824584	0.005854322	0.343268937	0.361361932	0.989732009	0.246510901	0.298272103	0.081516177	0.984721708	0.999886351	0.620808581	0.993004482	0.68461716	0.560952413	0.969310926	0.996081785	0.999919487	0.940386139	0.974303431
chr1H	275362729	11.02382964	0.080595059	0.483700676	0.974423259	0.999985708	0.157696319	0.489302372	0.94506058	0.62769874	0.13990099	0.168544661	0.626543547	0.45413562	0.70960643	0.888043275	0.947766775	0.642719028	0.925345865	0.984721708	0.999886351	0.980487357	0.993004482	0.979346059	0.985674848	0.979263422	0.997372836	0.998828305	0.999526639	0.982535242
chr1H	275945663	4.93642215	0.290334841	0.838124196	0.341011272	0.884862645	0.450983637	0.013711094	0.08179083	0.774081931	0.542428877	0.769374277	0.770476967	0.846153792	0.029768688	0.768139363	0.795980245	0.012286383	0.988319195	0.900846132	0.908975912	0.982862593	0.994261463	0.987783735	0.985674848	0.979757942	0.821345714	0.998828305	0.998949862	0.585848183
chr1H	275955461	3.22417462	0.158082707	0.655124661	0.419453271	0.952925341	0.924656521	0.638286333	0.885151828	0.846566266	0.521329736	0.617241627	0.394488122	0.240914926	0.671756276	0.255853204	0.810251722	0.1025746	0.994716166	0.984846117	0.999886351	0.982862593	0.994261463	0.986841387	0.985674848	0.955341403	0.996643652	0.989178438	0.998949862	0.895243286
chr1H	275957065	10.93675448	0.080595059	0.483700676	0.974423259	0.999985708	0.157696319	0.489302372	0.94506058	0.62769874	0.13990099	0.168544661	0.626543547	0.45413562	0.70960643	0.888043275	0.947766775	0.642719028	0.925345865	0.984721708	0.999886351	0.980487357	0.993004482	0.979346059	0.985674848	0.979263422	0.997372836	0.998828305	0.999526639	0.982535242
chr1H	275961129	5.04738056	0.290334841	0.838124196	0.341011272	0.884862645	0.450983637	0.013711094	0.08179083	0.774081931	0.542428877	0.769374277	0.770476967	0.846153792	0.029768688	0.768139363	0.795980245	0.012286383	0.988319195	0.900846132	0.908975912	0.982862593	0.994261463	0.987783735	0.985674848	0.979757942	0.821345714	0.998828305	0.998949862	0.585848183
chr1H	276082430	4.8299802	0.609763057	0.999959866	0.456696376	0.980104073	0.682292465	0.572119406	0.95624361	0.275700312	0.06040082	0.608559952	0.199185932	0.637759177	0.252570461	0.653496831	0.130556346	0.207983633	0.992815674	0.984721708	0.999886351	0.921858135	0.993004482	0.986841387	0.954768543	0.979263422	0.985255036	0.998828305	0.854439036	0.961371654
chr1H	277783658	3.83211422	0.035627413	0.341276421	8.71E-05	0.021490748	0.324934327	0.043383175	0.288066957	0.65508728	0.044955642	0.039654886	0.071383787	0.491435629	0.033271006	0.865447824	0.194376124	0.350722838	0.982114071	0.984721708	0.999204098	0.981451189	0.993004482	0.943473219	0.850613281	0.979263422	0.848879691	0.998828305	0.902622072	0.976300068
chr1H	277783676	5.73850109	0.071545886	0.457987475	0.015550495	0.216768029	0.32780608	0.237524405	0.391957037	0.632073048	0.454701473	0.259314421	0.012693531	0.092015604	0.263156234	0.165384452	0.494802747	0.882680178	0.983366833	0.984721708	0.999204098	0.980529728	0.994261463	0.979346059	0.649037667	0.938398544	0.986986553	0.961394573	0.998949862	0.99015433
chr1H	278462448	2.03667028	0.95351609	0.999959866	0.938481275	0.999985708	0.764010989	0.224774529	0.342845064	0.960529383	0.93882162	0.565255663	0.820843911	0.664067046	0.860631337	0.298357842	0.795234373	0.793301399	0.994716166	0.984721708	0.999204098	0.984196729	0.999201182	0.984315959	0.985674848	0.979263422	0.999894755	0.989178438	0.998949862	0.985647859
chr1H	278666078	4.08751634	0.001479462	0.0754329	0.002297768	0.092002234	0.10904508	0.135806793	0.792921117	0.816330711	0.325715216	0.014896939	0.045147724	0.451357664	0.841284528	0.269538581	0.174650039	0.949461232	0.891683767	0.984721708	0.999886351	0.982862593	0.993004482	0.768757435	0.768041701	0.979263422	0.999894755	0.989178438	0.889345988	0.992253106
chr1H	280127339	5.94073068	0.705844828	0.999959866	0.64031381	0.999985708	0.829474294	0.525420033	0.977603742	0.886291566	0.236527649	0.456606342	0.191511969	0.145883099	0.404766133	0.046684513	0.612037523	0.231567091	0.994716166	0.984721708	0.999886351	0.982862593	0.993004482	0.984315959	0.948182693	0.948764548	0.996081785	0.835889039	0.998949862	0.967774668
chr1H	282603883	4.71627548	0.446632848	0.966629208	0.624377263	0.999985708	0.572913393	0.061592855	0.121929833	0.998195738	0.758274348	0.993714293	0.725649665	0.605835812	0.106000214	0.814870758	0.756726037	0.089165734	0.988319195	0.984721708	0.943528055	0.985903729	0.999201182	0.989759511	0.985674848	0.979263422	0.963422316	0.998828305	0.998949862	0.877993678
chr1H	283672585	5.92378884	0.771339502	0.999959866	0.275153911	0.812282001	0.763509277	0.383849797	0.711222098	0.929516485	0.2712353	0.532957556	0.27300313	0.292727401	0.133333162	0.251850681	0.907473495	0.246803368	0.994716166	0.984721708	0.999886351	0.983051932	0.993004482	0.984315959	0.972410379	0.960437058	0.979717547	0.989178438	0.999526639	0.970907609
chr1H	283672588	8.79584757	0.347164344	0.89739768	0.99447436	0.999985708	0.483764458	0.309280289	0.800386179	0.586314224	0.351850785	0.95106743	0.615497426	0.902161163	0.56479444	0.887057738	0.736250268	0.813069376	0.988319195	0.984721708	0.999886351	0.979825011	0.993004482	0.988527894	0.985674848	0.979757942	0.996081785	0.998828305	0.998949862	0.987046753
chr1H	283672608	6.81534836	0.821725354	0.999959866	0.409731575	0.944576259	0.767535034	0.116423532	0.281558454	0.47040983	0.260326613	0.70145327	0.767204829	0.829562138	0.566622071	0.650384148	0.536230116	0.879028981	0.994716166	0.984721708	0.999204098	0.979017018	0.993004482	0.987783735	0.985674848	0.979757942	0.996081785	0.998828305	0.998949862	0.99015433
chr1H	283672678	2.77231506	0.622993131	0.999959866	0.577787417	0.999985708	0.845810595	0.267721827	0.964390199	0.249695292	0.243610239	0.938403969	0.308771667	0.473538348	0.095858972	0.578389791	0.332001771	0.868271876	0.994716166	0.984721708	0.999886351	0.916993678	0.993004482	0.987783735	0.978764264	0.979263422	0.963422316	0.998828305	0.967036985	0.989790247
chr1H	284618533	3.34078271	0.141585452	0.623465691	0.080644484	0.46255693	0.640748059	0.080907563	0.301584887	0.120530086	0.070209745	0.44534605	0.120080213	0.255655933	0.02405242	0.782032516	0.272103466	0.478960153	0.991538034	0.984721708	0.999204098	0.818360003	0.993004482	0.984315959	0.903451987	0.958862793	0.783681629	0.998828305	0.948253981	0.982535242
chr1H	284623686	6.89982729	0.492213932	0.994724307	0.407742413	0.943173179	0.991524129	0.534612894	0.230146851	0.387640637	0.652009352	0.345173861	0.937024091	0.58886275	0.328876648	0.643031534	0.946972441	0.242051988	0.99491335	0.984721708	0.983978247	0.9582592	0.994261463	0.979346059	0.985717348	0.979263422	0.996081785	0.998828305	0.999526639	0.970286369
chr1H	286844803	7.53889839	0.45394728	0.971027249	0.873536008	0.999985708	0.785730003	0.832050157	0.502076816	0.62135649	0.807929442	0.965765369	0.788891678	0.46937798	0.885092133	0.099551595	0.721480325	0.136588174	0.994716166	0.988634133	0.999762008	0.980487357	0.999201182	0.989385588	0.985674848	0.979263422	0.999894755	0.918816726	0.998949862	0.932807426
chr1H	287274115	6.34454919	0.746366601	0.999959866	0.209838059	0.72198654	0.921821993	0.609634764	0.616827139	0.937180111	0.216822114	0.661599179	0.298367394	0.249499881	0.176297023	0.366933748	0.805275138	0.255780664	0.994716166	0.984721708	0.999886351	0.983311009	0.993004482	0.986868273	0.977148988	0.956535833	0.983590366	0.995329253	0.998949862	0.973871816
chr1H	288105266	3.14238407	0.524014999	0.999959866	0.018995915	0.237852575	0.173738304	0.595104431	0.356117747	0.51774995	0.149379894	0.83318037	0.606747482	0.271444472	0.503502402	0.435506168	0.875565898	0.306990026	0.934152431	0.984721708	0.999204098	0.979825011	0.993004482	0.987783735	0.985674848	0.960437058	0.996081785	0.995329253	0.998949862	0.974303431
chr1H	289311652	3.3262761	0.92880844	0.999959866	0.327622585	0.873262741	0.466757156	0.87238425	0.212649238	0.956538801	0.715265643	0.603046678	0.113815038	0.220616751	0.260985803	0.342507794	0.489653409	0.701741153	0.988319195	0.989560206	0.976628132	0.984196729	0.998450231	0.986841387	0.89857593	0.955341403	0.986986553	0.994323471	0.996748339	0.982535242
chr1H	290178756	9.3721242	0.235475452	0.767270311	0.986157844	0.999985708	0.490841493	0.320969351	0.747052092	0.748765238	0.29001721	0.430691161	0.598857128	0.840321665	0.89238903	0.94135106	0.943903049	0.855105834	0.988319195	0.984721708	0.999886351	0.982862593	0.993004482	0.984315959	0.985674848	0.979757942	0.999894755	0.998828305	0.999526639	0.989588927
chr1H	291675707	4.37818212	0.091680849	0.512427428	0.048515831	0.370480802	0.096514347	0.000815331	0.751997352	0.201651112	0.889554527	0.222570901	0.430936882	0.539359544	0.21086218	0.82874799	0.427680879	0.744791189	0.868309943	0.900846132	0.999886351	0.899080812	0.999201182	0.979346059	0.985674848	0.979263422	0.983590366	0.998828305	0.986427598	0.984169163
chr1H	293673452	4.91051949	0.487315699	0.991729537	0.092707254	0.494438872	0.035545412	0.045589179	0.101635222	0.087124491	0.276915399	0.040490755	0.243783932	0.780940681	0.620277388	0.721039538	0.046771545	0.175567615	0.716481481	0.984721708	0.927071349	0.776204926	0.993004482	0.943473219	0.964213494	0.979757942	0.996081785	0.998828305	0.654825746	0.953228765
chr1H	293683605	5.7664458	0.41292988	0.950793076	0.49600985	0.998767167	0.44829874	0.005540695	0.477166091	0.346498337	0.692487596	0.134562035	0.014778811	0.057710879	0.642741727	0.482241337	0.388644453	0.393315866	0.988319195	0.900846132	0.999204098	0.950067887	0.997150216	0.979346059	0.660103116	0.915002415	0.996081785	0.998198269	0.977522843	0.977366816
chr1H	294732078	8.36770409	0.014902349	0.221263227	0.03995635	0.337280797	0.092069396	0.106984753	0.837411664	0.511279608	0.724845615	0.008964904	0.181691041	0.75163199	0.511864316	0.985384779	0.274467307	0.131328641	0.859547721	0.984721708	0.999886351	0.979825011	0.998450231	0.669060448	0.937644766	0.979757942	0.996081785	0.999448556	0.948253981	0.924684031
chr1H	296397268	2.3825687	0.097484298	0.527764238	0.041307288	0.342402735	0.555479054	0.01346204	0.349314678	0.175510575	0.768309561	0.158542955	0.52917934	0.855530667	0.036793383	0.768609884	0.249443042	0.935362895	0.988319195	0.900846132	0.999204098	0.878358533	0.999201182	0.979346059	0.985674848	0.979757942	0.858839186	0.998828305	0.940809841	0.990592794
chr1H	297730047	3.95036478	0.831334995	0.999959866	0.456030498	0.979567837	0.093565133	0.030357831	0.421164035	0.158140271	0.282023989	0.532473332	0.284529632	0.044782419	0.384774503	0.783734996	0.065982004	0.615675437	0.859547721	0.942100923	0.999204098	0.867075769	0.993004482	0.984315959	0.974670017	0.915002415	0.996081785	0.998828305	0.722507663	0.982535242
chr1H	298110332	3.87812902	0.707536665	0.999959866	0.957663817	0.999985708	0.866910039	0.055765908	0.06258581	0.494211324	0.990182938	0.188430884	0.309945335	0.111109573	0.882149325	0.47403496	0.41337545	0.378591012	0.994716166	0.984721708	0.873063111	0.979825011	0.999201182	0.979346059	0.978956133	0.938398544	0.999894755	0.998198269	0.985585795	0.976300068
chr1H	300185300	2.35223087	0.825221266	0.999959866	0.659640891	0.999985708	0.713256356	0.414996557	0.890181028	0.442837307	0.253924057	0.127754017	0.251906518	0.005726661	0.281077236	0.694114991	0.959461139	0.174789823	0.994019465	0.984721708	0.999886351	0.970761867	0.993004482	0.979346059	0.966552624	0.727265246	0.990724034	0.998828305	0.999526639	0.952976596
chr1H	300468897	9.17668364	0.289981818	0.837728682	0.994736243	0.999985708	0.537342433	0.404824131	0.834949447	0.663656156	0.299018819	0.701142225	0.628524073	0.995600062	0.81262122	0.885254552	0.938473329	0.998522229	0.988319195	0.984721708	0.999886351	0.982817181	0.993004482	0.987783735	0.985674848	0.982712076	0.999894755	0.998828305	0.999526639	0.99227038
chr1H	300468917	3.54041721	0.063968042	0.437128294	0.170912097	0.653578068	0.677938458	0.917611423	0.537229815	0.97758779	0.392016374	0.1499267	0.111469132	0.765514443	0.104356604	0.402345302	0.638708312	0.159269504	0.992815674	0.989560206	0.999886351	0.985083358	0.993004482	0.979346059	0.897031145	0.979757942	0.963422316	0.995329253	0.998949862	0.944241153
chr1H	301718614	4.95437298	0.860534809	0.999959866	0.977837502	0.999985708	0.823719192	0.737013381	0.921101488	0.598368816	0.441591909	0.259434302	0.7496732	0.347061927	0.588245433	0.431133953	0.743498558	0.172393056	0.994716166	0.985123215	0.999886351	0.979865381	0.994261463	0.979346059	0.985674848	0.969937067	0.996081785	0.995329253	0.998949862	0.952976596
chr1H	302459335	7.49575628	0.290131146	0.837892575	0.998357324	0.999985708	0.583880098	0.183258395	0.771241952	0.91850643	0.141603897	0.603852071	0.418761745	0.709505282	0.727755291	0.849363349	0.646143687	0.759998052	0.988319195	0.984721708	0.999886351	0.982862593	0.993004482	0.986841387	0.985674848	0.979263422	0.997932011	0.998828305	0.998949862	0.984169163
chr1H	303049962	9.19166327	0.289981818	0.837728682	0.994736243	0.999985708	0.537342433	0.404824131	0.834949447	0.663656156	0.299018819	0.701142225	0.628524073	0.995600062	0.81262122	0.885254552	0.938473329	0.998522229	0.988319195	0.984721708	0.999886351	0.982817181	0.993004482	0.987783735	0.985674848	0.982712076	0.999894755	0.998828305	0.999526639	0.99227038
chr1H	303050318	3.60172971	0.757287527	0.999959866	0.613264986	0.999985708	0.411801496	0.575160861	0.325583289	0.210371239	0.984098039	0.06141299	0.634572799	0.704645623	0.918794023	0.484863445	0.730777068	0.598087215	0.988319195	0.984721708	0.999204098	0.899545563	0.999201182	0.979346059	0.985674848	0.979263422	0.999894755	0.998198269	0.998949862	0.982535242
chr1H	303927703	7.35235687	0.030749722	0.316078267	0.027342394	0.284938184	0.493832603	0.173241349	0.190705212	0.883254876	0.494109634	0.463105005	0.415448055	0.728388989	0.283242753	0.401889423	0.221369256	0.421717331	0.988319195	0.984721708	0.966293389	0.982862593	0.994261463	0.984315959	0.985674848	0.979481988	0.990977805	0.995329253	0.922145081	0.97981145
chr1H	304986604	5.43008141	0.07501665	0.468263276	0.378663145	0.915040805	0.988127535	0.462282847	0.498730555	0.448110873	0.420949193	0.507633518	0.330529948	0.285525119	0.738833369	0.276964533	0.595098125	0.652264599	0.99491335	0.984721708	0.999204098	0.970761867	0.994261463	0.984315959	0.98370915	0.960437058	0.997932011	0.989178438	0.998949862	0.982535242
chr1H	304986626	4.93824327	0.083154957	0.488193691	0.117846	0.552200048	0.161003028	0.937716281	0.696679146	0.46801256	0.153706262	0.745020691	0.142047836	0.637669887	0.777375908	0.13846814	0.706351968	0.820297787	0.927559451	0.989560206	0.999886351	0.977564342	0.993004482	0.987783735	0.920246395	0.979263422	0.997991994	0.947491546	0.998949862	0.987286807
chr1H	304986630	5.89843748	0.69297241	0.999959866	0.324538085	0.869247457	0.19363485	0.524665459	0.397682186	0.232623963	0.189083118	0.144807624	0.040798237	0.970691643	0.900758082	0.678948635	0.044033511	0.567098897	0.942814135	0.984721708	0.999204098	0.913376697	0.993004482	0.979346059	0.768041701	0.981888993	0.999894755	0.998828305	0.642229873	0.982535242
chr1H	305453780	5.8974874	0.69297241	0.999959866	0.324538085	0.869247457	0.19363485	0.524665459	0.397682186	0.232623963	0.189083118	0.144807624	0.040798237	0.970691643	0.900758082	0.678948635	0.044033511	0.567098897	0.942814135	0.984721708	0.999204098	0.913376697	0.993004482	0.979346059	0.768041701	0.981888993	0.999894755	0.998828305	0.642229873	0.982535242
chr1H	305888569	3.22585619	0.850271686	0.999959866	0.957468219	0.999985708	0.820754879	0.378883809	0.470312376	0.226477619	0.851751191	0.807443528	0.963019418	0.70798976	0.697991347	0.076806165	0.279218265	0.190705049	0.994716166	0.984721708	0.999204098	0.908100362	0.999201182	0.987783735	0.986535705	0.979263422	0.997372836	0.898437668	0.951796747	0.954577701
chr1H	305888632	3.27062363	0.035406791	0.340002886	0.059393214	0.401181282	0.966999244	0.658164461	0.24384023	0.764746457	0.704529533	0.721089078	0.121953501	0.143824066	0.550710407	0.61380423	0.022743225	0.072126866	0.994716166	0.984846117	0.991007549	0.982862593	0.998450231	0.987783735	0.903451987	0.948764548	0.996081785	0.998828305	0.513796059	0.847318279
chr1H	305958864	4.83499276	0.883242591	0.999959866	0.787824913	0.999985708	0.97758766	0.920631137	0.895442515	0.434333926	0.316240469	0.442708113	0.917688299	0.371997242	0.32060177	0.288941932	0.42736945	0.016557639	0.994716166	0.989560206	0.999886351	0.970439701	0.993004482	0.984315959	0.985674848	0.97506211	0.996081785	0.989178438	0.986241782	0.660851883
chr1H	305958913	3.64833559	0.002245162	0.091970842	0.007420888	0.155446451	0.700937368	0.278207491	0.089072372	0.007655199	0.358663032	0.918687594	0.015520896	0.187206002	0.777754714	0.873137754	0.003126441	0.960734458	0.993117852	0.984721708	0.917930748	0.36164763	0.993004482	0.987783735	0.678570829	0.951952078	0.997991994	0.998828305	0.204909621	0.992253106
chr1H	306532553	4.53696696	0.020340311	0.258981923	0.390244509	0.927336596	0.664899281	0.639412844	0.235741255	0.147911466	0.54064034	0.525060164	0.402751019	0.948777553	0.108057082	0.56342	0.027055514	0.309645052	0.992444414	0.984846117	0.987907973	0.857539849	0.994261463	0.984315959	0.985674848	0.981100314	0.963422316	0.998828305	0.545201326	0.974303431
chr1H	306533344	3.79238845	0.007249586	0.161330136	0.000732322	0.051584829	0.485906585	0.062557885	0.676606243	0.063067913	0.405951036	0.026298181	0.399161141	0.660073988	0.005748202	0.436018352	0.218034515	0.948043036	0.988319195	0.984721708	0.999886351	0.724919898	0.994037945	0.85302888	0.985674848	0.979263422	0.683366226	0.995329253	0.921416941	0.992253106
chr1H	306533350	4.96247328	0.898069028	0.999959866	0.771090909	0.999985708	0.857961121	0.98289764	0.914784584	0.348755615	0.185192739	0.344567398	0.900259686	0.171117928	0.542717239	0.281456276	0.368847439	0.005535505	0.994716166	0.991252974	0.999886351	0.950992239	0.993004482	0.979346059	0.985674848	0.948764548	0.996081785	0.989178438	0.972278529	0.419955869
chr1H	307133564	2.40702648	0.502951625	0.999959866	0.790133928	0.999985708	0.716340426	0.024806196	0.481858935	0.831700063	0.732527469	0.470717443	0.286711452	0.105700795	0.254070097	0.765622058	0.516942846	0.166557462	0.994019465	0.93504343	0.999204098	0.982862593	0.999201182	0.984315959	0.976014361	0.938398544	0.985255036	0.998828305	0.998949862	0.9448686
chr1H	307261765	3.76672453	0.185553471	0.700966344	0.194674638	0.694915502	0.86225261	0.754942752	0.431279714	0.017293333	0.208925355	0.780994209	0.258370068	0.77384892	0.732174207	0.4113021	0.000267883	0.898523219	0.994716166	0.985703105	0.999204098	0.505586155	0.993004482	0.987783735	0.971281306	0.979757942	0.997932011	0.995329253	0.044178661	0.99015433
chr1H	307262938	4.63015156	0.125845711	0.588666582	0.033356636	0.311275625	0.013493805	0.787633944	0.453989149	0.102966723	0.649593998	0.048214045	0.003778616	0.716346747	0.141446564	0.734904956	0.531981578	0.426807655	0.562739252	0.986588433	0.999204098	0.791244731	0.994261463	0.943473219	0.508247206	0.979263422	0.979717547	0.998828305	0.998949862	0.981012782
chr1H	308115113	4.65175061	0.140297384	0.620301807	0.945016397	0.999985708	0.580134237	0.237176085	0.909981191	0.476777864	0.024918265	0.235543529	0.097108073	0.042170695	0.518368127	0.360602517	0.703973867	0.286955723	0.988319195	0.984721708	0.999886351	0.979825011	0.993004482	0.979346059	0.878127065	0.915002415	0.996081785	0.995329253	0.998949862	0.974303431
chr1H	308115119	4.73590609	0.140297384	0.620301807	0.945016397	0.999985708	0.580134237	0.237176085	0.909981191	0.476777864	0.024918265	0.235543529	0.097108073	0.042170695	0.518368127	0.360602517	0.703973867	0.286955723	0.988319195	0.984721708	0.999886351	0.979825011	0.993004482	0.979346059	0.878127065	0.915002415	0.996081785	0.995329253	0.998949862	0.974303431
chr1H	308115125	1.50467531	0.681912516	0.999959866	0.525404249	0.999985708	0.660116645	0.073091018	0.039667791	0.905069811	0.810650408	0.403392112	0.160614178	0.102799738	0.359881647	0.91958065	0.160262753	0.814158671	0.991599188	0.984721708	0.826626872	0.982862593	0.999201182	0.984315959	0.924782545	0.938398544	0.996081785	0.998828305	0.876388477	0.987046753
chr1H	309050938	2.94962474	0.815245427	0.999959866	0.786587731	0.999985708	0.589601661	0.206925527	0.979302164	0.586402504	0.797361222	0.23337463	0.10127489	0.29554668	0.745646374	0.500051618	0.634344749	0.424130773	0.988319195	0.984721708	0.999886351	0.979825011	0.999201182	0.979346059	0.884001426	0.960437058	0.997932011	0.998828305	0.998949862	0.980720334
chr1H	309050978	2.86681826	0.815245427	0.999959866	0.786587731	0.999985708	0.589601661	0.206925527	0.979302164	0.586402504	0.797361222	0.23337463	0.10127489	0.29554668	0.745646374	0.500051618	0.634344749	0.424130773	0.988319195	0.984721708	0.999886351	0.979825011	0.999201182	0.979346059	0.884001426	0.960437058	0.997932011	0.998828305	0.998949862	0.980720334
chr1H	309051049	2.83528272	0.95040203	0.999959866	0.370759216	0.908885717	0.89933877	0.001954419	0.05318756	0.236174188	0.723298968	0.632877402	0.062642231	0.00438906	0.430230021	0.209245845	0.367733176	0.665429225	0.994716166	0.900846132	0.860730158	0.913376697	0.998450231	0.986841387	0.826688292	0.680859481	0.996081785	0.989178438	0.972278529	0.982535242
chr1H	309055555	2.89539812	0.803043608	0.999959866	0.606165634	0.999985708	0.517282015	0.640359421	0.67990217	0.989958126	0.307980376	0.683128481	0.448071939	0.637016839	0.522172317	0.732097065	0.606936695	0.29057477	0.988319195	0.984846117	0.999886351	0.98577941	0.993004482	0.987593089	0.985674848	0.979263422	0.996081785	0.998828305	0.998949862	0.974303431
chr1H	309104649	2.92154641	0.829510386	0.999959866	0.85405307	0.999985708	0.300577673	0.432283984	0.751613389	0.97498099	0.954751454	0.235257019	0.112733061	0.472721407	0.703717104	0.679579986	0.335596364	0.118181474	0.977862899	0.984721708	0.999886351	0.985083358	0.999201182	0.979346059	0.89857593	0.979263422	0.997372836	0.998828305	0.968225925	0.905474466
chr1H	309181243	2.29590084	0.932626899	0.999959866	0.842169694	0.999985708	0.260873573	0.780869362	0.540278121	0.698115593	0.473487046	0.244171869	0.12272655	0.161598122	0.60772261	0.519075899	0.2072705	0.068851877	0.975871051	0.986588433	0.999886351	0.982862593	0.994261463	0.979346059	0.903451987	0.948764548	0.996081785	0.998828305	0.915131065	0.842127334
chr1H	312381317	6.86913939	0.013155992	0.208613147	0.018510523	0.235725781	0.046750296	0.629092232	0.913213226	0.00856011	0.367755774	0.308640237	0.11695204	0.448152904	0.446783941	0.772731381	0.035330677	0.687132849	0.76173399	0.984846117	0.999886351	0.379872058	0.993004482	0.979346059	0.898785327	0.979263422	0.996081785	0.998828305	0.596065042	0.982535242
chr1H	314290670	4.16397876	0.436494689	0.964801624	0.253978711	0.782975581	0.997899058	0.479620969	0.139325053	0.014731359	0.939590816	0.138198958	0.300603224	0.100900372	0.097978258	0.847006111	0.978509057	0.046802406	0.995799374	0.984721708	0.947537767	0.473380275	0.999201182	0.979346059	0.97857454	0.938398544	0.963422316	0.998828305	0.999526639	0.787564883
chr1H	314290696	3.47282653	0.735025395	0.999959866	0.55828371	0.999985708	0.988340781	0.01096057	0.616469505	0.52457883	0.825541963	0.519226247	0.905167024	0.642900185	0.077837812	0.321074747	0.919596813	0.433691752	0.99491335	0.900846132	0.999886351	0.979825011	0.999201182	0.984315959	0.985674848	0.979263422	0.960352837	0.990029096	0.999526639	0.982535242
chr1H	314567927	8.45424629	0.245606273	0.781191974	0.270303989	0.804510732	0.903501979	0.846421151	0.986433259	0.936093234	0.083672924	0.132252486	0.954422928	0.795857184	0.282058704	0.878203333	0.279315202	0.821260742	0.994716166	0.988662541	0.999886351	0.983051932	0.993004482	0.979346059	0.986535705	0.979757942	0.990724034	0.998828305	0.951927251	0.988025947
chr1H	315660675	3.07622357	0.802980286	0.999959866	0.957810613	0.999985708	0.935817014	0.392048455	0.843851342	0.967367193	0.366988283	0.366627282	0.883513434	0.510151929	0.290989535	0.255830113	0.708616606	0.36373932	0.994716166	0.984721708	0.999886351	0.98480693	0.993004482	0.984315959	0.985674848	0.979263422	0.994792922	0.989178438	0.998949862	0.976300068
chr1H	323279410	2.68741294	0.109808661	0.556454967	0.007390693	0.155290366	0.961934357	0.930824164	0.992518962	0.57989535	0.173547039	0.094226634	0.71060047	0.27108719	0.131014625	0.344285819	0.40937758	0.720897119	0.994716166	0.989560206	0.999886351	0.979825011	0.993004482	0.979346059	0.985674848	0.960437058	0.979717547	0.994323471	0.985503597	0.982535242
chr1H	323379150	5.496377	0.131121167	0.60005838	0.076154464	0.453164509	0.556565864	0.270063432	0.68841296	0.708288971	0.401151682	0.534490803	0.213184484	0.222483572	0.427485844	0.223498469	0.904341894	0.95183593	0.988319195	0.984721708	0.999886351	0.982862593	0.994029794	0.984315959	0.95850551	0.955341403	0.996081785	0.989178438	0.999526639	0.992253106
chr1H	323381852	5.18495143	0.673501843	0.999959866	0.476562571	0.988812718	0.999538004	0.002963559	0.626524149	0.546620809	0.670468681	0.422384105	0.964154439	0.471783441	0.055145952	0.252074365	0.870232069	0.338902227	0.995863921	0.900846132	0.999886351	0.979825011	0.994261463	0.984315959	0.986535705	0.979263422	0.939885331	0.989178438	0.998949862	0.974303431
chr1H	323381899	2.88186328	0.863169486	0.999959866	0.888615516	0.999985708	0.622308907	0.664511547	0.716863943	0.475833089	0.200949363	0.46757048	0.380729217	0.95842841	0.081969656	0.117959733	0.845491878	0.994594914	0.988319195	0.984846117	0.999886351	0.979825011	0.993004482	0.984315959	0.985674848	0.981558511	0.960352837	0.928607062	0.998949862	0.992253106
chr1H	323381921	5.8233784	0.011667145	0.195752766	0.001113339	0.061807384	0.374966912	0.115184504	0.496972341	0.418125907	0.297705834	0.260285837	0.5482321	0.20418918	0.365286242	0.429859474	0.984634998	0.244633467	0.987621523	0.984721708	0.999204098	0.965068248	0.993004482	0.979346059	0.985674848	0.955001007	0.996081785	0.995329253	0.999526639	0.970286369
chr1H	323381927	6.10454289	0.314458427	0.865108534	0.798898729	0.999985708	0.534600992	0.643384026	0.899163731	0.61897818	0.805414366	0.818776421	0.104511508	0.433976265	0.876877294	0.017792274	0.153237337	0.596332312	0.988319195	0.984846117	0.999886351	0.980278746	0.999201182	0.987783735	0.890788319	0.979263422	0.999894755	0.77506047	0.871255441	0.982535242
chr1H	323381936	9.33907229	0.251276746	0.791092922	0.995709248	0.999985708	0.542660443	0.575132957	0.88331461	0.965582777	0.249747698	0.532548742	0.551087394	0.744423495	0.785479168	0.65974796	0.800610878	0.580864268	0.988319195	0.984721708	0.999886351	0.984681657	0.993004482	0.984315959	0.985674848	0.979757942	0.998855251	0.998828305	0.998949862	0.982535242
chr1H	325210194	2.53355589	0.250817331	0.790725594	0.032047634	0.305633822	0.00303802	0.578871193	0.933361932	0.010400285	0.237957322	0.010428093	0.056022493	0.138914263	0.590573211	0.146484572	0.519241382	0.899329724	0.306319016	0.984721708	0.999886351	0.422674296	0.993004482	0.69879385	0.807228218	0.948764548	0.996081785	0.947491546	0.998949862	0.99015433
chr1H	326247468	2.80369898	0.530054586	0.999959866	0.316620083	0.860700292	0.126032206	0.451347406	0.018050086	0.745776226	0.713952527	0.234256854	0.031115869	0.653274156	0.114160723	0.337677733	0.830295241	0.057001171	0.904549595	0.984721708	0.769209645	0.982862593	0.998450231	0.979346059	0.768013847	0.979263422	0.963422316	0.994121105	0.998949862	0.828509981
chr1H	327876680	6.75127313	0.318198929	0.868591888	0.781564584	0.999985708	0.3698686	0.58877415	0.710290388	0.361008245	0.790826779	0.64623558	0.436911647	0.589937192	0.281877231	0.2741257	0.455145204	0.601971285	0.987573183	0.984721708	0.999886351	0.9527684	0.999201182	0.986868273	0.985674848	0.979263422	0.990724034	0.989178438	0.990785784	0.982535242
chr1H	327876737	4.08765516	0.280588647	0.826980517	0.099363062	0.509956027	0.83880192	0.125627233	0.748568157	0.271191009	0.751883693	0.895531141	0.801166245	0.349459008	0.101545184	0.753635345	0.690822408	0.138373268	0.994716166	0.984721708	0.999886351	0.921858135	0.999201182	0.987783735	0.985674848	0.969937067	0.963422316	0.998828305	0.998949862	0.932807426
chr1H	327967537	2.09061536	0.520167109	0.999959866	0.146212114	0.605710401	0.348148249	0.028290122	0.742659049	0.5580618	0.405276841	0.170307265	0.359068538	0.894363564	0.161869835	0.400421807	0.196015112	0.028976236	0.985494383	0.941118895	0.999886351	0.979825011	0.994037945	0.979346059	0.984946344	0.979757942	0.982592014	0.995329253	0.904383465	0.728245412
chr1H	328465809	2.53802347	0.191998245	0.708657561	0.90184384	0.999985708	0.141244065	0.537223879	0.675148708	0.525133863	0.79977963	0.33015275	0.96711259	0.768549884	0.476045454	0.625593615	0.838869047	0.395646972	0.918378026	0.984721708	0.999886351	0.979825011	0.999201182	0.979346059	0.986665483	0.979757942	0.996081785	0.998828305	0.998949862	0.977366816
chr1H	328478316	6.7727675	0.317124513	0.867420047	0.863590164	0.999985708	0.925325929	0.429625163	0.352411302	0.647204811	0.868605159	0.605041113	0.578879688	0.717500971	0.542216498	0.24057043	0.909484378	0.887457457	0.994716166	0.984721708	0.999204098	0.981401071	0.999201182	0.986841387	0.985674848	0.979263422	0.996081785	0.989178438	0.999526639	0.99015433
chr1H	328478323	6.53517693	0.317124513	0.867420047	0.863590164	0.999985708	0.925325929	0.429625163	0.352411302	0.647204811	0.868605159	0.605041113	0.578879688	0.717500971	0.542216498	0.24057043	0.909484378	0.887457457	0.994716166	0.984721708	0.999204098	0.981401071	0.999201182	0.986841387	0.985674848	0.979263422	0.996081785	0.989178438	0.999526639	0.99015433
chr1H	328478348	2.50215595	0.889372062	0.999959866	0.791570518	0.999985708	0.043734552	0.716053973	0.021730299	0.403111379	0.618611552	0.555980047	0.390764523	0.430919509	0.631547971	0.037677908	0.564087229	0.240603947	0.748472307	0.984846117	0.770120673	0.96421389	0.994261463	0.984315959	0.985674848	0.979263422	0.996081785	0.823977131	0.998949862	0.970286369
chr1H	328808888	2.43128358	0.631836205	0.999959866	0.532663938	0.999985708	0.282874484	0.507243488	0.227513449	0.46581527	0.52464884	0.160193357	0.368896212	0.287200623	0.176009903	0.567541565	0.776174705	0.919022661	0.976304598	0.984721708	0.983978247	0.976002905	0.994261463	0.979346059	0.985674848	0.960437058	0.983590366	0.998828305	0.998949862	0.990186413
chr1H	328809037	2.20882406	0.937363526	0.999959866	0.653011911	0.999985708	0.340623232	0.990163471	0.003517445	0.869093837	0.47250569	0.184574269	0.144785084	0.088636317	0.985314822	0.129541407	0.086246392	0.486587485	0.984793447	0.991252974	0.604354959	0.982862593	0.994261463	0.979346059	0.920246395	0.938398544	0.999894755	0.934566893	0.771014294	0.982535242
chr1H	329421098	3.54955117	0.917570807	0.999959866	0.811703219	0.999985708	0.558242747	0.499640996	0.995988346	0.9158822	0.272404255	0.685818249	0.467742953	0.636288358	0.189140229	0.090007042	0.483367536	0.88264745	0.988319195	0.984721708	0.999886351	0.982862593	0.993004482	0.987769908	0.985674848	0.979263422	0.983590366	0.907005238	0.996015416	0.99015433
chr1H	329421099	2.10536983	0.9655071	0.999959866	0.80930833	0.999985708	0.869944216	0.087017839	0.556828071	0.878483817	0.294158789	0.46645049	0.482361461	0.229721607	0.543847736	0.630894795	0.673274278	0.764916257	0.994716166	0.984721708	0.999886351	0.982862593	0.993004482	0.984315959	0.985674848	0.955341403	0.996081785	0.998828305	0.998949862	0.984169163
chr1H	329421737	1.98004783	0.962699196	0.999959866	0.751239273	0.999985708	0.6865785	0.287461718	0.720162428	0.926705454	0.43778295	0.68405532	0.469383639	0.217645421	0.73039243	0.435393687	0.571660924	0.810369986	0.992815674	0.984721708	0.999886351	0.983051932	0.994261463	0.987612986	0.985674848	0.955341403	0.997932011	0.995329253	0.998949862	0.986912228
chr1H	329459644	2.27597911	0.922041388	0.999959866	0.674358724	0.999985708	0.650011604	0.436858516	0.171951329	0.925756452	0.219162597	0.163884918	0.509538308	0.006935153	0.774219658	0.439824057	0.208607277	0.643758273	0.991538034	0.984721708	0.957172096	0.982995847	0.993004482	0.979346059	0.985674848	0.776874308	0.997991994	0.995329253	0.915131065	0.982535242
chr1H	329712531	3.22321425	0.548189601	0.999959866	0.382779541	0.919960156	0.330344926	0.252734919	0.032137384	0.337477953	0.719536029	0.310128471	0.161957699	0.608769972	0.945574047	0.406944893	0.004575109	0.235320182	0.983366833	0.984721708	0.803763419	0.945334442	0.998450231	0.979346059	0.92512146	0.979263422	0.999894755	0.995329253	0.248400983	0.969107088
chr1H	329940239	3.56923849	0.199966872	0.719292522	0.339703162	0.883241088	0.528445539	0.940328178	0.526959346	0.596169854	0.626594463	0.917929084	0.266431989	0.735789179	0.105261536	0.226810601	0.243041764	0.73902534	0.988319195	0.989560206	0.999886351	0.979865381	0.994261463	0.987783735	0.972042683	0.979731145	0.963422316	0.989178438	0.937583986	0.984169163
chr1H	329940265	3.48373455	0.041703209	0.361814324	1.80E-07	0.000813968	0.113173105	0.345293018	0.549931436	0.005598108	0.134629081	0.631707806	0.156849128	0.266402556	0.100019999	0.823360341	0.028096719	0.522076806	0.893729255	0.984721708	0.999886351	0.312185228	0.993004482	0.986841387	0.922940251	0.960321506	0.963422316	0.998828305	0.551475113	0.982535242
chr1H	329940283	3.56454888	0.199966872	0.719292522	0.339703162	0.883241088	0.528445539	0.940328178	0.526959346	0.596169854	0.626594463	0.917929084	0.266431989	0.735789179	0.105261536	0.226810601	0.243041764	0.73902534	0.988319195	0.989560206	0.999886351	0.979865381	0.994261463	0.987783735	0.972042683	0.979731145	0.963422316	0.989178438	0.937583986	0.984169163
chr1H	330238014	5.33288197	0.44582638	0.966629208	0.461099703	0.983889597	0.865583243	0.780543643	0.697870123	0.071568823	0.290787777	0.771033621	0.938221327	0.995585193	0.152106547	0.181680617	0.232365564	0.220053638	0.994716166	0.986588433	0.999886351	0.744631443	0.993004482	0.987783735	0.985814388	0.982712076	0.979717547	0.973563024	0.930234194	0.967774668
chr1H	330238050	3.94217021	0.103245085	0.541164037	0.00067441	0.050022426	0.172468212	0.510592762	0.022771505	0.611974489	0.176154922	0.286930663	0.983244162	0.103996176	0.732304387	0.738349866	0.391777765	0.076859294	0.934152431	0.984721708	0.779578004	0.979865381	0.993004482	0.979346059	0.987518323	0.938398544	0.997932011	0.998828305	0.979606796	0.86276921
chr1H	330238142	4.17336896	0.076585178	0.472835531	0.031725848	0.303581813	0.086545339	0.891945907	0.758895922	0.794943036	0.619787227	0.097153639	0.229112895	0.822976776	0.478545694	0.229522535	0.876908969	0.012228233	0.855414753	0.989560206	0.999886351	0.982862593	0.994261463	0.979346059	0.95850551	0.979757942	0.996081785	0.989178438	0.998949862	0.585848183
chr1H	330238210	6.50671872	0.086254317	0.496092775	0.012119197	0.195102814	0.527404756	0.190872105	0.040987759	0.885235165	0.752873613	0.754327784	0.634873501	0.657059178	0.712257728	0.756784974	0.342623434	0.548388568	0.988319195	0.984721708	0.827311089	0.982862593	0.999201182	0.987783735	0.985674848	0.979263422	0.997372836	0.998828305	0.969649195	0.982535242
chr1H	330238265	5.19148834	0.038044035	0.348794806	0.001058421	0.060353996	0.217826735	0.375851161	0.112452373	0.333882215	0.428094281	0.479752104	0.250854962	0.049645506	0.714649467	0.477213921	0.994882359	0.126385642	0.953885876	0.984721708	0.938439765	0.944245692	0.994261463	0.984315959	0.966552624	0.915002415	0.997372836	0.998198269	0.999526639	0.915843758
chr1H	330238328	5.03618962	0.036244671	0.3436724	0.003896099	0.120190217	0.420432348	0.350986237	0.145281282	0.209636305	0.705521049	0.623737815	0.337606944	0.079076101	0.714815622	0.339160717	0.987513055	0.222180314	0.988319195	0.984721708	0.949485168	0.899545563	0.998450231	0.986841387	0.98370915	0.938398544	0.997372836	0.994121105	0.999526639	0.967774668
chr1H	330571930	4.35146519	0.005682462	0.148186158	0.09830722	0.508266704	0.103744392	0.702458476	0.133586597	0.024797429	0.973384152	0.212661349	0.867515781	0.528784077	0.087077439	0.708457149	0.514366258	0.515920629	0.888175974	0.984846117	0.946794827	0.561852823	0.999201182	0.979346059	0.985674848	0.979263422	0.963422316	0.998828305	0.998949862	0.982535242
chr1H	330571953	3.98986118	0.004321501	0.127609663	0.088615909	0.484230292	0.146854067	0.928418224	0.112769972	0.035766309	0.615931354	0.139702464	0.864935262	0.66294109	0.05675749	0.662491448	0.60322541	0.681523924	0.923088118	0.989560206	0.938723365	0.613314973	0.994261463	0.979346059	0.985674848	0.979263422	0.945273365	0.998828305	0.998949862	0.982535242
chr1H	331010290	2.13394502	0.967302604	0.999959866	0.754466214	0.999985708	0.19713599	0.975012257	0.013197768	0.954906941	0.702580017	0.140354059	0.418153214	0.105778053	0.114959797	0.928545262	0.330098183	0.022020163	0.943812326	0.991252974	0.755851863	0.984196729	0.998450231	0.979346059	0.985674848	0.938398544	0.96351146	0.998828305	0.967036985	0.695791198
chr1H	331010296	2.10340073	0.269139198	0.813168815	0.021712689	0.254732502	0.083470506	0.377672741	0.489616654	0.04739596	0.963170871	0.914195962	0.523147144	0.571154719	0.539655912	0.443944361	0.845453054	0.861384259	0.854973358	0.984721708	0.999204098	0.667835761	0.999201182	0.987783735	0.985674848	0.979263422	0.996081785	0.995366639	0.998949862	0.989790247
chr1H	331871843	2.4738857	0.819124497	0.999959866	0.509385057	0.999985708	0.907476783	0.281894519	0.047025346	0.740279528	0.808827893	0.885639629	0.153344535	0.532778831	0.559712828	0.625567029	0.869876246	0.672213422	0.994716166	0.984721708	0.839641181	0.982862593	0.999201182	0.987783735	0.921098474	0.979263422	0.996081785	0.998828305	0.998949862	0.982535242
chr1H	332141780	2.37647034	0.896454589	0.999959866	0.934756916	0.999985708	0.504326072	0.101343992	0.439523666	0.603591628	0.888748691	0.425505423	0.434346579	0.325111864	0.593366529	0.85905969	0.610057699	0.525422863	0.988319195	0.984721708	0.999204098	0.979865381	0.999201182	0.984315959	0.985674848	0.966872201	0.996081785	0.998828305	0.998949862	0.982535242
chr1H	332462779	2.21081145	0.980291572	0.999959866	0.792895866	0.999985708	0.495446582	0.824077469	0.005270863	0.620596129	0.9955142	0.630843534	0.229603527	0.198864888	0.954675422	0.5804767	0.725502538	0.867509052	0.988319195	0.987040105	0.633133304	0.980487357	0.999770407	0.986841387	0.95850551	0.955001007	0.999894755	0.998828305	0.998949862	0.989790247
chr1H	332462940	3.94261064	0.726407601	0.999959866	0.624255383	0.999985708	0.669206384	0.886289268	0.385753306	0.061499774	0.707484967	0.107077873	0.306275351	0.071468417	0.189702001	0.868441499	0.867189833	0.19204154	0.992639149	0.989560206	0.999204098	0.721390174	0.998450231	0.979346059	0.978764264	0.938398544	0.983590366	0.998828305	0.998949862	0.954577701
chr1H	332740146	3.20082452	0.969466124	0.999959866	0.828897243	0.999985708	0.69146832	0.428300915	0.637465119	0.968849546	0.950973695	0.500428637	0.740855087	0.695415684	0.484918446	0.78689019	0.439615801	0.921718406	0.992920816	0.984721708	0.999886351	0.98480693	0.999201182	0.984315959	0.985674848	0.979263422	0.996081785	0.998828305	0.989425458	0.990434062
chr1H	332740623	2.31524868	0.987290595	0.999959866	0.985509916	0.999985708	0.618500032	0.664168573	0.950911289	0.999835103	0.993688327	0.725461277	0.395849978	0.209339151	0.918347314	0.468451734	0.953797104	0.978486369	0.988319195	0.984846117	0.999886351	0.986003121	0.999770407	0.987783735	0.985674848	0.955001007	0.999894755	0.998198269	0.999526639	0.992253106
chr1H	332740711	4.13142319	0.385317609	0.92389267	0.345932805	0.887537837	0.414254253	0.351679907	0.234550665	0.999713332	0.358777451	0.463771805	0.026015656	0.200441501	0.913965265	0.185125938	0.25580106	0.962044664	0.988319195	0.984721708	0.986115365	0.986003121	0.993004482	0.984315959	0.752575238	0.955001007	0.999894755	0.974270783	0.946581819	0.992253106
chr1H	332740716	3.03552511	0.969250062	0.999959866	0.880203781	0.999985708	0.94793367	0.442183546	0.754113532	0.798073563	0.951969296	0.521976223	0.492308449	0.262148005	0.681052046	0.925788892	0.534061817	0.758229798	0.994716166	0.984721708	0.999886351	0.982862593	0.999201182	0.984315959	0.985674848	0.959716025	0.997372836	0.998828305	0.998949862	0.984169163
chr1H	332740772	3.12113185	0.969250062	0.999959866	0.880203781	0.999985708	0.94793367	0.442183546	0.754113532	0.798073563	0.951969296	0.521976223	0.492308449	0.262148005	0.681052046	0.925788892	0.534061817	0.758229798	0.994716166	0.984721708	0.999886351	0.982862593	0.999201182	0.984315959	0.985674848	0.959716025	0.997372836	0.998828305	0.998949862	0.984169163
chr1H	334038563	2.88730242	0.404534259	0.943623606	0.277222132	0.815007017	0.183592706	0.898596583	0.187736209	0.882378643	0.796910003	0.126661058	0.35224969	0.5	0.999442698	0.228117777	0.128507291	0.373054384	0.936693806	0.989560206	0.964975371	0.982862593	0.999201182	0.979346059	0.98370915	0.979263422	0.999898257	0.989178438	0.852864451	0.976300068
chr1H	334038643	1.26849463	0.778834595	0.999959866	0.730055381	0.999985708	0.362629329	0.946081927	0.804338127	0.378894088	0.310651291	0.713033938	0.270988493	0.751175115	0.485139655	0.820966197	0.70201613	0.788369536	0.987026946	0.989560206	0.999886351	0.956482761	0.993004482	0.987783735	0.972410379	0.979757942	0.996081785	0.998828305	0.998949862	0.984803507
chr1H	335849551	5.55724055	0.913773529	0.999959866	0.39787495	0.933786745	0.960365136	0.853756453	0.964769635	0.259641989	0.070534537	0.828092863	0.892620059	0.577316703	0.408246019	0.833730475	0.162891148	0.69495487	0.994716166	0.989472534	0.999886351	0.921389299	0.993004482	0.987783735	0.985674848	0.979263422	0.996081785	0.998828305	0.877190724	0.982535242
chr1H	335849635	2.19111323	0.772046719	0.999959866	0.732558339	0.999985708	0.973128145	0.572262135	0.982367659	0.417987205	0.456673848	0.543279092	0.742294449	0.133734724	0.56231883	0.738565648	0.744602591	0.445002547	0.994716166	0.984721708	0.999886351	0.965068248	0.994261463	0.984315959	0.985674848	0.948764548	0.996081785	0.998828305	0.998949862	0.982535242
chr1H	336523717	7.48343863	0.263189021	0.806137015	0.99242841	0.999985708	0.569927414	0.577260648	0.688214315	0.53838242	0.308365964	0.660096323	0.536832639	0.927882602	0.876616593	0.755899811	0.833263076	0.781955331	0.988319195	0.984721708	0.999886351	0.979825011	0.993004482	0.986868273	0.985674848	0.981100314	0.999894755	0.998828305	0.998949862	0.984169163
chr1H	336523719	5.91897641	0.005561089	0.146569784	0.159027435	0.632762052	0.151470668	0.424003903	0.955027123	0.646230287	0.026006373	0.491737923	0.984950659	0.33291719	0.229942794	0.883217603	0.121589325	0.46186611	0.924588807	0.984721708	0.999886351	0.981401071	0.993004482	0.984315959	0.987935853	0.968412444	0.985255036	0.998828305	0.842346736	0.982535242
chr1H	336524743	7.21071735	0.000207928	0.029246733	0.183630741	0.678881075	0.654602909	0.606830048	0.866069294	0.758093073	0.2664518	0.685966317	0.211645221	0.918221522	0.644326939	0.53517984	0.573514372	0.028655605	0.991538034	0.984721708	0.999886351	0.982862593	0.993004482	0.987783735	0.95850551	0.981100314	0.996081785	0.998828305	0.998949862	0.724885575
chr1H	336524840	7.05684617	0.001240724	0.068241351	0.586265285	0.999985708	0.599897918	0.439255439	0.935831334	0.49783451	0.422109231	0.95664186	0.100009884	0.805568253	0.569330799	0.482800785	0.787170181	0.154453649	0.988319195	0.984721708	0.999886351	0.979825011	0.994261463	0.989088364	0.882948746	0.979757942	0.996081785	0.998198269	0.998949862	0.93929238
chr1H	336525364	6.46036818	0.85535088	0.999959866	0.408423968	0.943871063	0.042558645	0.603019825	0.265490168	0.77386951	0.342976767	0.392510181	0.495382649	0.498607223	0.748296525	0.453597636	0.863481635	0.44728035	0.746722118	0.984721708	0.999204098	0.982862593	0.993004482	0.984315959	0.985674848	0.979263422	0.997932011	0.997253283	0.998949862	0.982535242
chr1H	336525415	6.82064468	0.002792219	0.10369407	0.021751913	0.254965105	0.102500304	0.730661454	0.933236667	0.867597606	0.552245556	0.248822765	0.09539711	0.631484748	0.60829251	0.61781485	0.334946427	0.03503872	0.884790303	0.985123215	0.999886351	0.982862593	0.994261463	0.979346059	0.878127065	0.979263422	0.996081785	0.998828305	0.968022964	0.749519076
chr1H	336525434	6.73975761	0.002792219	0.10369407	0.021751913	0.254965105	0.102500304	0.730661454	0.933236667	0.867597606	0.552245556	0.248822765	0.09539711	0.631484748	0.60829251	0.61781485	0.334946427	0.03503872	0.884790303	0.985123215	0.999886351	0.982862593	0.994261463	0.979346059	0.878127065	0.979263422	0.996081785	0.998828305	0.968022964	0.749519076
chr1H	337555785	3.21835797	0.932446309	0.999959866	0.799395006	0.999985708	0.9553013	0.29693284	0.406401551	0.760782576	0.023097072	0.616606521	0.931819618	0.226472554	0.021026499	0.238537488	0.528619076	0.715323068	0.994716166	0.984721708	0.999204098	0.982862593	0.993004482	0.986841387	0.985674848	0.955341403	0.783681629	0.989178438	0.998949862	0.982535242
chr1H	337555806	8.86901535	0.008313665	0.170461533	0.928822088	0.999985708	0.300719316	0.35063666	0.814312341	0.793389595	0.97214521	0.429032047	0.882137224	0.239098961	0.387537869	0.287214402	0.566744114	0.228361686	0.977862899	0.984721708	0.999886351	0.982862593	0.999201182	0.984315959	0.985674848	0.955341403	0.996081785	0.989178438	0.998949862	0.967774668
chr1H	337555822	5.26900367	0.931199466	0.999959866	0.653793966	0.999985708	0.642500135	0.547905464	0.434926954	0.119538081	0.024758392	0.30508296	0.905305662	0.713560678	0.027605398	0.792195918	0.824379919	0.302597474	0.991538034	0.984721708	0.999204098	0.817685646	0.993004482	0.979346059	0.985674848	0.979263422	0.804090559	0.998828305	0.998949862	0.974303431
chr1H	337555825	1.33694392	0.679617059	0.999959866	0.392160468	0.929292966	0.990848279	0.119949132	0.32755973	0.064559863	0.225166333	0.764074905	0.119308982	0.009774988	0.240609675	0.265076301	0.139613722	0.813577311	0.99491335	0.984721708	0.999204098	0.730399057	0.993004482	0.987783735	0.90263857	0.84488976	0.985255036	0.989178438	0.865389902	0.987046753
chr1H	337555827	8.8862666	0.008313665	0.170461533	0.928822088	0.999985708	0.300719316	0.35063666	0.814312341	0.793389595	0.97214521	0.429032047	0.882137224	0.239098961	0.387537869	0.287214402	0.566744114	0.228361686	0.977862899	0.984721708	0.999886351	0.982862593	0.999201182	0.984315959	0.985674848	0.955341403	0.996081785	0.989178438	0.998949862	0.967774668
chr1H	337555854	2.36977247	0.983569823	0.999959866	0.972150179	0.999985708	0.892869344	0.176207041	0.790751191	0.672465717	0.961790987	0.678350153	0.765649893	0.365736205	0.868466268	0.872493627	0.892705376	0.783798899	0.994716166	0.984721708	0.999886351	0.982862593	0.999201182	0.987337279	0.985674848	0.972999097	0.999894755	0.998828305	0.998949862	0.984306864
chr1H	337555864	10.70343239	0.007034806	0.15941059	0.81166207	0.999985708	0.400734381	0.961856842	0.381564709	0.981673992	0.069622329	0.278648561	0.954187044	0.046644541	0.256962552	0.061795433	0.983093563	0.462345284	0.988319195	0.99051223	0.999204098	0.985083358	0.993004482	0.979346059	0.986535705	0.915002415	0.986706244	0.873404356	0.999526639	0.982535242
chr1H	337768673	4.87718368	0.274066165	0.819285238	0.968150506	0.999985708	0.606046815	0.579901015	0.897554288	0.511177848	0.938064392	0.245189836	0.802335501	0.670171952	0.805804976	0.891221521	0.647709862	0.389157542	0.988319195	0.984721708	0.999886351	0.979825011	0.999201182	0.979346059	0.985674848	0.979263422	0.999894755	0.998828305	0.998949862	0.976300068
chr1H	337768709	4.93850118	0.274066165	0.819285238	0.968150506	0.999985708	0.606046815	0.579901015	0.897554288	0.511177848	0.938064392	0.245189836	0.802335501	0.670171952	0.805804976	0.891221521	0.647709862	0.389157542	0.988319195	0.984721708	0.999886351	0.979825011	0.999201182	0.979346059	0.985674848	0.979263422	0.999894755	0.998828305	0.998949862	0.976300068
chr1H	337768766	5.03121552	0.274066165	0.819285238	0.968150506	0.999985708	0.606046815	0.579901015	0.897554288	0.511177848	0.938064392	0.245189836	0.802335501	0.670171952	0.805804976	0.891221521	0.647709862	0.389157542	0.988319195	0.984721708	0.999886351	0.979825011	0.999201182	0.979346059	0.985674848	0.979263422	0.999894755	0.998828305	0.998949862	0.976300068
chr1H	337769196	1.81004819	0.856754878	0.999959866	0.8938907	0.999985708	0.389792422	0.364219057	0.663832887	0.125012216	0.507655468	0.142042631	0.55051734	0.12707081	0.23013072	0.180713546	0.104612048	0.214468295	0.988319195	0.984721708	0.999886351	0.825436179	0.994261463	0.979346059	0.985674848	0.948764548	0.985255036	0.973563024	0.811475469	0.96309945
chr1H	337769208	4.85585739	0.274066165	0.819285238	0.968150506	0.999985708	0.606046815	0.579901015	0.897554288	0.511177848	0.938064392	0.245189836	0.802335501	0.670171952	0.805804976	0.891221521	0.647709862	0.389157542	0.988319195	0.984721708	0.999886351	0.979825011	0.999201182	0.979346059	0.985674848	0.979263422	0.999894755	0.998828305	0.998949862	0.976300068
chr1H	337769218	4.57883359	0.891446163	0.999959866	0.623524105	0.999985708	0.80795935	0.919662715	0.891021389	0.07744126	0.066107879	0.550206039	0.931163187	0.376666673	0.076537864	0.934159179	0.954048734	0.339188294	0.994716166	0.989560206	0.999886351	0.758701187	0.993004482	0.984315959	0.985674848	0.97506211	0.960352837	0.998828305	0.999526639	0.974303431
chr1H	337769254	4.86227634	0.274066165	0.819285238	0.968150506	0.999985708	0.606046815	0.579901015	0.897554288	0.511177848	0.938064392	0.245189836	0.802335501	0.670171952	0.805804976	0.891221521	0.647709862	0.389157542	0.988319195	0.984721708	0.999886351	0.979825011	0.999201182	0.979346059	0.985674848	0.979263422	0.999894755	0.998828305	0.998949862	0.976300068
chr1H	337769268	4.92265101	0.274066165	0.819285238	0.968150506	0.999985708	0.606046815	0.579901015	0.897554288	0.511177848	0.938064392	0.245189836	0.802335501	0.670171952	0.805804976	0.891221521	0.647709862	0.389157542	0.988319195	0.984721708	0.999886351	0.979825011	0.999201182	0.979346059	0.985674848	0.979263422	0.999894755	0.998828305	0.998949862	0.976300068
chr1H	337779890	3.51293907	0.993845433	0.999959866	0.820579486	0.999985708	0.19523351	0.657010388	0.470168883	0.22668771	0.382902899	0.870324691	0.61677872	0.855672507	0.892599707	0.413499445	0.517798384	0.873940444	0.942814135	0.984846117	0.999204098	0.908100362	0.993004482	0.987783735	0.985674848	0.979757942	0.999894755	0.995329253	0.998949862	0.989790247
chr1H	337779903	2.17740818	0.898422524	0.999959866	0.766748979	0.999985708	0.610237725	0.980697232	0.857572037	0.447211282	0.218589886	0.927254542	0.915070021	0.029657677	0.759193334	0.986667942	0.703407113	0.679255107	0.988319195	0.991252974	0.999886351	0.970761867	0.993004482	0.987783735	0.985674848	0.914941011	0.997932011	0.9997042	0.998949862	0.982535242
[truncated: 26,050 more rows]
