# Supplementary material for: Physical geography, isolation by distance and environmental variables shape genomic variation of wild barley (Hordeum vulgare L. ssp. spontaneum) in the Southern Levant
Source: Heredity (Edinb). 2022 Jan 11;128(2):107–19. doi: 10.1038/s41437-021-00494-x (PMC8814169; doi:10.1038/s41437-021-00494-x)
Supplement: Supplementary file 5 — File S4 [file 41437_2021_494_MOESM5_ESM.xlsx]

## Sheet: BAYPASS_POD0.995
gene	agp_chr	start	end	orientation	confidence	gene_length	annotation	Significant SNP Pos.	XtX
HORVU.MOREX.r2.1HG0040730	chr1H	347323332	347323640	+	LC	309	D-tagatose-1,6-bisphosphate aldolase subunit GatY
								chr1H_347323557	11.8962
HORVU.MOREX.r2.1HG0042510	chr1H	363097440	363097799	+	HC	360	Expansin-like protein
								chr1H_363097983	12.3641
HORVU.MOREX.r2.1HG0042550	chr1H	363407332	363407963	+	HC	632	MADS-box transcription factor
								chr1H_363408040	11.0614
HORVU.MOREX.r2.1HG0043040	chr1H	367308627	367309736	+	HC	1110	F-box protein SKIP22
								chr1H_367308919	12.5643
HORVU.MOREX.r2.1HG0078130	chr1H	520540660	520551806	+	HC	11147	Helicase/SANT-associated, DNA-binding protein, putative
								chr1H_520545200	11.6412
HORVU.MOREX.r2.2HG0101860	chr2H	89939523	89940710	+	HC	1188	Aspartic proteinase nepenthesin-1
								chr2H_89939771	11.4314
								chr2H_89940265	11.3784
HORVU.MOREX.r2.2HG0102260	chr2H	92732808	92740831	+	HC	8024	ATP-dependent RNA helicase, putative
								chr2H_92739221	11.2507
HORVU.MOREX.r2.2HG0106020	chr2H	117960598	117968687	+	HC	8090	DNA repair protein-like protein
								chr2H_117965926	11.7638
HORVU.MOREX.r2.2HG0128480	chr2H	381092014	381099563	+	LC	7550	Microtubule-associated protein futsch
								chr2H_381092169	11.7638
HORVU.MOREX.r2.2HG0135570	chr2H	455012235	455019398	+	HC	7164	Glycine--tRNA ligase
								chr2H_455012293	12.1159
HORVU.MOREX.r2.2HG0148300	chr2H	558756556	558759844	+	HC	3289	Calcium uptake protein 1
								chr2H_558759854	12.1671
HORVU.MOREX.r2.2HG0167090	chr2H	635268628	635268960	+	HC	333	PHD finger-like domain-containing protein 5A
								chr2H_635268436	11.6154
HORVU.MOREX.r2.3HG0220470	chr3H	309785372	309822271	+	HC	36900	Pentatricopeptide repeat-containing protein
								chr3H_309785313	15.0331
HORVU.MOREX.r2.3HG0221990	chr3H	335029645	335033562	+	HC	3918	Protein CHUP1, chloroplastic
								chr3H_335033407	13.0299
HORVU.MOREX.r2.3HG0222940	chr3H	344994204	344995142	+	HC	939	senescence-associated family protein, putative (DUF581)
								chr3H_344995282	17.3785
HORVU.MOREX.r2.3HG0225160	chr3H	369653618	369657016	+	HC	3399	TPR repeat-containing thioredoxin TTL1
								chr3H_369655246	15.9556
HORVU.MOREX.r2.3HG0247060	chr3H	532436544	532438115	+	HC	1572	Pentatricopeptide repeat-containing protein
								chr3H_532437309	14.4123
HORVU.MOREX.r2.3HG0256410	chr3H	571782083	571783336	+	HC	1254	B3 domain-containing protein
								chr3H_571782237	11.3044
HORVU.MOREX.r2.4HG0292730	chr4H	106144383	106144751	+	LC	369	ATP synthase subunit a
								chr4H_106144809	12.9031
HORVU.MOREX.r2.4HG0299000	chr4H	165779562	165781639	+	HC	2078	Selenoprotein H
								chr4H_165779842	11.191
HORVU.MOREX.r2.4HG0303540	chr4H	235225742	235286302	+	HC	60561	translation initiation factor
								chr4H_235282679	13.7124
HORVU.MOREX.r2.4HG0303580	chr4H	236173971	236203328	+	HC	29358	Inositol-1-monophosphatase family protein
								chr4H_236174241	16.9559
								chr4H_236198791	13.7919
HORVU.MOREX.r2.4HG0304790	chr4H	253045259	253070414	+	HC	25156	Glutathione peroxidase
								chr4H_253067933	13.708
HORVU.MOREX.r2.4HG0304810	chr4H	254022697	254065050	+	HC	42354	Xaa-pro aminopeptidase, putative
								chr4H_254054598	13.0426
								chr4H_254065409	16.1923
HORVU.MOREX.r2.4HG0309600	chr4H	330652462	330665463	+	HC	13002	myosin-binding protein (Protein of unknown function, DUF593)
								chr4H_330664404	13.6301
HORVU.MOREX.r2.4HG0311150	chr4H	351089158	351091587	+	LC	2430	Low-density lipoprotein receptor-related protein 6
								chr4H_351088660	13.0485
HORVU.MOREX.r2.4HG0314510	chr4H	397440019	397440513	+	HC	495	RING/U-box superfamily protein
								chr4H_397439659	14.8538
HORVU.MOREX.r2.4HG0338140	chr4H	587212406	587216945	+	HC	4540	Vacuolar-sorting-associated protein 37-like protein
								chr4H_587212982	11.6471
								chr4H_587216755	13.1596
HORVU.MOREX.r2.4HG0343720	chr4H	608835893	608837756	+	HC	1864	50S ribosomal protein L11
								chr4H_608836163	11.964
HORVU.MOREX.r2.4HG0345980	chr4H	615755812	615758606	+	HC	2795	DUF3527 domain protein
								chr4H_615755395	12.078
								chr4H_615755419	11.1463
								chr4H_615755428	11.9173
HORVU.MOREX.r2.4HG0346000	chr4H	615782728	615784408	+	HC	1681	Jasmonate-zim-domain protein
								chr4H_615784130	11.394
HORVU.MOREX.r2.4HG0346480	chr4H	617039935	617041629	+	HC	1695	Sodium transporter
								chr4H_617041081	11.0594
HORVU.MOREX.r2.4HG0348250	chr4H	621540231	621542444	+	HC	2214	Peptidoglycan-binding LysM domain protein, putative
								chr4H_621541811	12.1884
HORVU.MOREX.r2.5HG0362180	chr5H	60337328	60339512	+	HC	2185	Reticulon-like protein
								chr5H_60337385	11.7833
HORVU.MOREX.r2.5HG0365420	chr5H	88586550	88593166	+	HC	6617	Ankyrin repeat-containing protein, putative
								chr5H_88592274	11.802
HORVU.MOREX.r2.5HG0367230	chr5H	106739294	106744964	+	HC	5671	Ubiquitin carboxyl-terminal hydrolase-related protein
								chr5H_106743164	11.9985
HORVU.MOREX.r2.5HG0374850	chr5H	207705467	207726126	+	HC	20660	Protein SUPPRESSOR OF GENE SILENCING 3
								chr5H_207712848	12.1625
								chr5H_207712914	11.762
HORVU.MOREX.r2.5HG0376150	chr5H	230608126	230610842	+	HC	2717	Transcription elongation factor, putative, expressed
								chr5H_230608685	12.2446
HORVU.MOREX.r2.5HG0376230	chr5H	231161469	231172725	+	HC	11257	SAP domain containing protein, expressed
								chr5H_231162066	12.0149
								chr5H_231166278	12.1073
								chr5H_231169725	12.2044
HORVU.MOREX.r2.5HG0377520	chr5H	249011800	249030848	+	HC	19049	Zinc finger CCCH domain protein
								chr5H_249029319	11.18
HORVU.MOREX.r2.5HG0378720	chr5H	263339675	263345242	+	HC	5568	Protein FAM135B
								chr5H_263343756	11.2259
HORVU.MOREX.r2.5HG0396870	chr5H	429625434	429642884	+	HC	17451	Kinase family protein
								chr5H_429641499	11.8707
HORVU.MOREX.r2.5HG0408010	chr5H	491231226	491236373	+	HC	5148	Myosin heavy chain-related
								chr5H_491230806	11.2595
HORVU.MOREX.r2.5HG0424600	chr5H	537181964	537183489	+	HC	1526	Cysteine protease
								chr5H_537182521	11.3528
HORVU.MOREX.r2.6HG0495810	chr6H	397486406	397490840	+	HC	4435	WD-repeat protein, putative
								chr6H_397487490	11.2933
HORVU.MOREX.r2.6HG0496560	chr6H	404999105	405000748	+	HC	1644	Cysteine-rich repeat secretory protein
								chr6H_404999442	13.2795
HORVU.MOREX.r2.6HG0496680	chr6H	406950490	406951686	+	HC	1197	Zinc finger, B-box
								chr6H_406950764	11.7844
HORVU.MOREX.r2.6HG0499270	chr6H	430090443	430095041	+	HC	4599	Kinase family protein
								chr6H_430090732	12.1874
HORVU.MOREX.r2.6HG0500010	chr6H	440393894	440396929	+	HC	3036	Homeodomain-like superfamily protein
								chr6H_440396929	12.0075
								chr6H_440396937	11.9923
HORVU.MOREX.r2.6HG0512330	chr6H	527687057	527705186	+	HC	18130	Galactoside 2-alpha-L-fucosyltransferase
								chr6H_527686849	11.1125
HORVU.MOREX.r2.6HG0514060	chr6H	535333186	535336076	+	HC	2891	Nitrite reductase
								chr6H_535335473	11.231
HORVU.MOREX.r2.6HG0514070	chr6H	535368515	535369179	+	HC	665	Peroxisomal multifunctional enzyme type 2
								chr6H_535368215	11.9161
								chr6H_535368251	11.8469
								chr6H_535368257	11.7874
								chr6H_535368259	11.7096
								chr6H_535368266	11.8117
HORVU.MOREX.r2.7HG0564280	chr7H	175407693	175412061	+	HC	4369	Lipoxygenase
								chr7H_175408248	11.4173
HORVU.MOREX.r2.7HG0567730	chr7H	204566546	204570275	+	HC	3730	Purple acid phosphatase
								chr7H_204568049	13.7795
HORVU.MOREX.r2.1HG0018500	chr1H	86726608	86733061	-	HC	6454	Gamma-tubulin complex component
								chr1H_86731861	11.2744
HORVU.MOREX.r2.1HG0018520	chr1H	86743843	86750651	-	HC	6809	RING/U-box superfamily protein
								chr1H_86745723	11.3405
HORVU.MOREX.r2.1HG0077870	chr1H	519530641	519535004	-	HC	4364	ATP-dependent Clp protease proteolytic subunit
								chr1H_519531611	11.5512
								chr1H_519531616	11.3191
HORVU.MOREX.r2.2HG0100020	chr2H	75686164	75688004	-	HC	1841	Cytochrome P450
								chr2H_75687601	11.8537
								chr2H_75687770	11.8137
HORVU.MOREX.r2.2HG0106570	chr2H	121856955	121857972	-	HC	1018	Proline-rich nuclear receptor coactivator 2
								chr2H_121857477	11.3047
HORVU.MOREX.r2.2HG0108360	chr2H	142247524	142253684	-	HC	6161	5-formyltetrahydrofolate cyclo-ligase
								chr2H_142253834	11.1551
HORVU.MOREX.r2.2HG0109770	chr2H	155196105	155196476	-	LC	372	phytochrome interacting factor 3
								chr2H_155196951	12.8314
HORVU.MOREX.r2.2HG0111180	chr2H	168290803	168293327	-	HC	2525	Heat shock transcription factor
								chr2H_168293171	12.8688
HORVU.MOREX.r2.2HG0111280	chr2H	169121850	169123433	-	HC	1584	Organic cation/carnitine transporter
								chr2H_169122576	13.0053
HORVU.MOREX.r2.2HG0111680	chr2H	172531601	172536125	-	HC	4525	Vesicle-associated 4-2-like protein
								chr2H_172535732	11.3136
HORVU.MOREX.r2.2HG0135830	chr2H	457628457	457632143	-	HC	3687	Alpha-amylase
								chr2H_457628886	13.5491
HORVU.MOREX.r2.2HG0167080	chr2H	635262901	635265656	-	HC	2756	U11/U12 small nuclear ribonucleoprotein 25 kDa
								chr2H_635265647	11.5619
HORVU.MOREX.r2.3HG0199170	chr3H	69805256	69809090	-	HC	3835	ATP-dependent RNA helicase
								chr3H_69805242	11.4668
HORVU.MOREX.r2.3HG0212800	chr3H	200083808	200087482	-	HC	3675	Glutamate--tRNA ligase
								chr3H_200083392	14.2117
HORVU.MOREX.r2.3HG0215060	chr3H	231666907	231737811	-	HC	70905	Protein translocase subunit SecA
								chr3H_231691016	17.4975
HORVU.MOREX.r2.3HG0221600	chr3H	329012690	329041039	-	HC	28350	WD40 repeat-like protein
								chr3H_329024302	17.2903
HORVU.MOREX.r2.3HG0222010	chr3H	335189748	335208352	-	HC	18605	Beta-galactosidase
								chr3H_335193657	17.6083
HORVU.MOREX.r2.3HG0224030	chr3H	356428594	356431849	-	HC	3256	Kinesin-like protein
								chr3H_356431253	14.504
HORVU.MOREX.r2.3HG0226390	chr3H	379684339	379686440	-	HC	2102	Kinase family protein
								chr3H_379685418	12.8941
HORVU.MOREX.r2.3HG0240720	chr3H	498997669	498998067	-	LC	399	anthranilate synthase alpha subunit 1
								chr3H_498997995	12.4438
HORVU.MOREX.r2.4HG0289530	chr4H	74540247	74542424	-	HC	2178	Zinc finger protein
								chr4H_74542793	11.6014
HORVU.MOREX.r2.4HG0293090	chr4H	110254116	110257824	-	HC	3709	mRNA-decapping enzyme-like protein
								chr4H_110254547	14.4062
								chr4H_110257883	14.4027
HORVU.MOREX.r2.4HG0296550	chr4H	141410315	141411646	-	HC	1332	Seipin
								chr4H_141410501	15.3497
HORVU.MOREX.r2.4HG0297400	chr4H	151157154	151158309	-	HC	1156	Calmodulin
								chr4H_151157683	15.1969
								chr4H_151157743	11.2445
HORVU.MOREX.r2.4HG0298240	chr4H	160373992	160374736	-	LC	745	Acyl-CoA dehydrogenase
								chr4H_160374562	11.4685
								chr4H_160374564	11.3999
HORVU.MOREX.r2.4HG0301050	chr4H	193582676	193587053	-	HC	4378	RING/U-box superfamily protein
								chr4H_193584021	14.9555
HORVU.MOREX.r2.4HG0301490	chr4H	199404231	199456778	-	HC	52548	14-3-3-like protein
								chr4H_199447849	14.8416
HORVU.MOREX.r2.4HG0308400	chr4H	311446253	311446573	-	LC	321	Protein elav
								chr4H_311447025	13.4591
HORVU.MOREX.r2.4HG0308420	chr4H	312111636	312189673	-	HC	78038	ATP-dependent RNA helicase
								chr4H_312146232	11.3033
HORVU.MOREX.r2.4HG0310430	chr4H	342857278	342906277	-	HC	49000	Rho GTPase-activating protein
								chr4H_342879396	12.3591
								chr4H_342879421	13.8763
								chr4H_342879432	12.4192
HORVU.MOREX.r2.4HG0310870	chr4H	347479960	347482234	-	LC	2275	Enoyl-CoA reductase
								chr4H_347481528	13.7779
HORVU.MOREX.r2.4HG0311140	chr4H	351080989	351088437	-	LC	7449	Eukaryotic translation initiation factor 3 subunit A
								chr4H_351088660	13.0485
HORVU.MOREX.r2.4HG0311250	chr4H	353394291	353437290	-	HC	43000	Receptor protein kinase, putative
								chr4H_353396509	13.8881
HORVU.MOREX.r2.4HG0312330	chr4H	366037731	366051359	-	HC	13629	Acyl carrier protein
								chr4H_366050453	13.0959
HORVU.MOREX.r2.4HG0314300	chr4H	392019895	392026683	-	HC	6789	Nucleolar GTP-binding protein 2
								chr4H_392021634	14.6898
HORVU.MOREX.r2.4HG0314920	chr4H	402562074	402565689	-	HC	3616	Receptor-like protein kinase
								chr4H_402565816	14.4217
HORVU.MOREX.r2.4HG0315490	chr4H	409209280	409209516	-	HC	237	Immediate early response 3-interacting 1
								chr4H_409208790	12.983
HORVU.MOREX.r2.5HG0363920	chr5H	73952911	73955824	-	HC	2914	Expansin protein
								chr5H_73956129	13.6463
HORVU.MOREX.r2.5HG0364750	chr5H	82219450	82231231	-	HC	11782	RNA binding protein, putative
								chr5H_82230642	11.8579
HORVU.MOREX.r2.5HG0366950	chr5H	102021586	102024902	-	HC	3317	30S ribosomal protein S6
								chr5H_102024108	12.2653
HORVU.MOREX.r2.5HG0367600	chr5H	109405704	109411299	-	HC	5596	Calmodulin-binding protein
								chr5H_109406343	11.067
HORVU.MOREX.r2.5HG0368160	chr5H	114335315	114336518	-	HC	1204	Metacaspase-1
								chr5H_114336085	12.2768
HORVU.MOREX.r2.5HG0371880	chr5H	153876785	153885652	-	HC	8868	Chaperone protein DnaJ
								chr5H_153883040	12.1298
								chr5H_153884415	11.8398
HORVU.MOREX.r2.5HG0372350	chr5H	162481987	162503450	-	HC	21464	Nuclear pore complex protein NUP1
								chr5H_162483891	12.1356
HORVU.MOREX.r2.5HG0372940	chr5H	173006323	173013291	-	HC	6969	Calcium-dependent protein kinase
								chr5H_173011589	12.0921
								chr5H_173011759	11.8004
HORVU.MOREX.r2.5HG0373090	chr5H	176965310	176974426	-	HC	9117	Basic-leucine zipper (bZIP) transcription factor family protein
								chr5H_176974038	12.1272
HORVU.MOREX.r2.5HG0373280	chr5H	179018971	179040967	-	HC	21997	Phosphatidylinositol 3,4,5-trisphosphate 3-phosphatase and dual-specificity protein phosphatase PTEN
								chr5H_179022830	12.0833
HORVU.MOREX.r2.5HG0373350	chr5H	181393595	181411289	-	HC	17695	ATP-dependent Clp protease ATP-binding subunit
								chr5H_181393730	12.1925
								chr5H_181393940	12.2528
HORVU.MOREX.r2.5HG0373480	chr5H	184817860	184894413	-	HC	76554	SGF29 tudor-like domain-containing protein
								chr5H_184839678	12.2315
								chr5H_184861819	11.7574
HORVU.MOREX.r2.5HG0373660	chr5H	189392785	189399089	-	HC	6305	Protein FLX-like 3
								chr5H_189398864	11.7593
HORVU.MOREX.r2.5HG0373710	chr5H	191263131	191294257	-	HC	31127	Nucleolar-like protein
								chr5H_191267336	11.6787
								chr5H_191267375	12.2637
HORVU.MOREX.r2.5HG0374940	chr5H	208548373	208563269	-	HC	14897	E3 ubiquitin-protein ligase
								chr5H_208563305	12.1969
HORVU.MOREX.r2.5HG0375870	chr5H	223871874	223872356	-	LC	483	Phosphoglycerate kinase
								chr5H_223872177	12.8134
HORVU.MOREX.r2.5HG0376250	chr5H	231516168	231538450	-	HC	22283	Nucleolar protein 6
								chr5H_231518624	12.1287
HORVU.MOREX.r2.5HG0376380	chr5H	232984732	232987501	-	HC	2770	Alpha-(1,4)-fucosyltransferase
								chr5H_232987036	11.8364
HORVU.MOREX.r2.5HG0376920	chr5H	241450384	241451019	-	HC	636	arginine N-methyltransferase, putative (DUF688)
								chr5H_241451107	11.7929
								chr5H_241451148	11.7417
HORVU.MOREX.r2.5HG0377020	chr5H	242717830	242719434	-	HC	1605	Fe/S biogenesis protein nfuA
								chr5H_242719005	11.8757
HORVU.MOREX.r2.5HG0378060	chr5H	251899549	251901195	-	HC	1647	Dbj|BAA96220.1
								chr5H_251899762	11.7672
HORVU.MOREX.r2.5HG0379260	chr5H	271002600	271002962	-	LC	363	Ribosomal protein L22
								chr5H_271002740	11.212
HORVU.MOREX.r2.5HG0403940	chr5H	472656855	472661369	-	HC	4515	Carbonic anhydrase
								chr5H_472659835	11.0919
HORVU.MOREX.r2.5HG0404090	chr5H	474689018	474689947	-	HC	930	GRAM-containing/ABA-responsive protein
								chr5H_474689475	11.8777
HORVU.MOREX.r2.5HG0413450	chr5H	506210014	506211845	-	HC	1832	Cytochrome P450, putative
								chr5H_506211000	12.2093
HORVU.MOREX.r2.5HG0418880	chr5H	521433899	521436547	-	HC	2649	Protein PLASTID MOVEMENT IMPAIRED 1
								chr5H_521435032	11.0833
HORVU.MOREX.r2.5HG0422980	chr5H	532655352	532655858	-	HC	507	DUF4228 domain protein
								chr5H_532655094	11.438
HORVU.MOREX.r2.5HG0432380	chr5H	559392213	559394273	-	HC	2061	Myosin-binding protein 1
								chr5H_559393233	11.3531
								chr5H_559393938	11.1259
HORVU.MOREX.r2.5HG0432390	chr5H	559395458	559400052	-	HC	4595	TPX2 (Targeting protein for Xklp2) family protein
								chr5H_559398635	11.3033
HORVU.MOREX.r2.6HG0496590	chr6H	405186660	405187382	-	HC	723	Vacuolar iron transporter
								chr6H_405186215	11.6913
HORVU.MOREX.r2.6HG0496600	chr6H	405329727	405333416	-	HC	3690	Autophagy-related protein 13
								chr6H_405332435	13.304
HORVU.MOREX.r2.6HG0499400	chr6H	431511873	431516987	-	HC	5115	Transmembrane protein-like protein
								chr6H_431514739	15.1239
HORVU.MOREX.r2.7HG0556270	chr7H	111630507	111631985	-	HC	1479	3-ketoacyl-CoA synthase
								chr7H_111631485	12.006
HORVU.MOREX.r2.7HG0556280	chr7H	111993828	111995324	-	HC	1497	3-ketoacyl-CoA synthase
								chr7H_111994824	12.1015

## Sheet: Simple_RDA_FDR0.05
gene	agp_chr	start	end	orientation	confidence	gene_length	annotation	Significant SNP Pos.	p-value	q-value
HORVU.MOREX.r2.1HG0004200	chr1H	10397928	10404246	+	HC	6319	Mitochondrial import inner membrane translocase subunit tim23
								chr1H_10402676	0.000643932	0.0498029
HORVU.MOREX.r2.1HG0039290	chr1H	336523412	336534989	+	HC	11578	Aldo/keto reductase family protein, putative, expressed
								chr1H_336524743	0.000207928	0.0292467
HORVU.MOREX.r2.1HG0041990	chr1H	359228317	359230673	+	HC	2357	Xyloglucan endotransglucosylase/hydrolase
								chr1H_359229281	2.94921e-05	0.00988423
HORVU.MOREX.r2.1HG0042300	chr1H	361583171	361585578	+	HC	2408	Urea-proton symporter DUR3
								chr1H_361585443	1.15322e-05	0.00445133
HORVU.MOREX.r2.1HG0044600	chr1H	378787645	378790491	+	HC	2847	AP-3 complex subunit delta
								chr1H_378790249	0.00053139	0.047156
HORVU.MOREX.r2.1HG0045610	chr1H	385282025	385286453	+	HC	4429	WD-repeat protein, putative
								chr1H_385283531	3.35879e-05	0.0108549
HORVU.MOREX.r2.1HG0071270	chr1H	503288645	503291401	+	HC	2757	Glycosyltransferases
								chr1H_503289296	4.83796e-05	0.0138305
HORVU.MOREX.r2.1HG0073340	chr1H	508003287	508003934	+	LC	648	Ribosomal RNA small subunit methyltransferase J
								chr1H_508004408	0.000188953	0.0286565
								chr1H_508004411	0.000188953	0.0286565
HORVU.MOREX.r2.2HG0080440	chr2H	4715619	4718433	+	HC	2815	Cytochrome P450
								chr2H_4718075	0.000364454	0.040383
								chr2H_4718325	7.64749e-05	0.0162135
								chr2H_4718334	7.64749e-05	0.0162135
HORVU.MOREX.r2.2HG0093600	chr2H	43627318	43628617	+	HC	1300	Heavy metal transport/detoxification superfamily protein, putative
								chr2H_43627237	0.000351458	0.0395894
								chr2H_43627258	0.000351458	0.0395894
HORVU.MOREX.r2.2HG0100180	chr2H	77135127	77136937	+	HC	1811	Haloacid dehalogenase-like hydrolase family protein
								chr2H_77136512	0.000574219	0.0487028
								chr2H_77136658	0.000271138	0.0340768
HORVU.MOREX.r2.2HG0101860	chr2H	89939523	89940710	+	HC	1188	Aspartic proteinase nepenthesin-1
								chr2H_89939846	0.000396417	0.0419017
HORVU.MOREX.r2.2HG0121050	chr2H	287730999	287755572	+	HC	24574	Regulator of chromosome condensation (RCC1) family protein
								chr2H_287746684	0.00051836	0.0467505
HORVU.MOREX.r2.2HG0121200	chr2H	292138829	292147447	+	HC	8619	RING/FYVE/PHD zinc finger protein, putative
								chr2H_292141776	0.000618636	0.0488912
HORVU.MOREX.r2.2HG0123120	chr2H	323716334	323780262	+	HC	63929	Pentatricopeptide repeat-containing protein
								chr2H_323745771	0.000618636	0.0488912
HORVU.MOREX.r2.2HG0125090	chr2H	350270244	350280024	+	HC	9781	fanconi anemia group D2 protein
								chr2H_350271128	0.000618636	0.0488912
HORVU.MOREX.r2.2HG0128480	chr2H	381092014	381099563	+	LC	7550	Microtubule-associated protein futsch
								chr2H_381092169	0.000395262	0.0419017
HORVU.MOREX.r2.2HG0130020	chr2H	394413924	394416607	+	HC	2684	actin cytoskeleton-regulatory complex pan-like protein
								chr2H_394416311	0.000580725	0.0487028
HORVU.MOREX.r2.2HG0162790	chr2H	624421243	624423342	+	HC	2100	Lectin receptor kinase
								chr2H_624421296	0.000438373	0.0441806
HORVU.MOREX.r2.2HG0164560	chr2H	629639994	629646699	+	LC	6706	disease resistance protein (TIR-NBS-LRR class) family
								chr2H_629640815	9.73922e-05	0.0190209
								chr2H_629640837	9.73922e-05	0.0190209
HORVU.MOREX.r2.2HG0169710	chr2H	643296334	643298567	+	HC	2234	FBD-associated F-box protein
								chr2H_643296918	0.000493868	0.0458573
HORVU.MOREX.r2.2HG0170650	chr2H	646476086	646476967	+	HC	882	Jasmonate-induced protein
								chr2H_646476462	0.000184418	0.028608
HORVU.MOREX.r2.3HG0187300	chr3H	13947602	13948501	+	LC	900	Eukaryotic translation initiation factor 3 subunit A
								chr3H_13947612	0.000195106	0.0287938
HORVU.MOREX.r2.3HG0220470	chr3H	309785372	309822271	+	HC	36900	Pentatricopeptide repeat-containing protein
								chr3H_309785313	4.91485e-06	0.00317675
HORVU.MOREX.r2.3HG0222940	chr3H	344994204	344995142	+	HC	939	senescence-associated family protein, putative (DUF581)
								chr3H_344995282	2.6149e-06	0.00207707
HORVU.MOREX.r2.3HG0225160	chr3H	369653618	369657016	+	HC	3399	TPR repeat-containing thioredoxin TTL1
								chr3H_369655246	1.15883e-05	0.00445133
HORVU.MOREX.r2.3HG0233180	chr3H	446715026	446717706	+	HC	2681	Alpha/beta-Hydrolases superfamily protein
								chr3H_446715664	0.000179243	0.0279651
HORVU.MOREX.r2.3HG0235620	chr3H	462974727	462976193	+	HC	1467	Myb transcription factor
								chr3H_462974963	0.00059035	0.0488912
HORVU.MOREX.r2.3HG0258410	chr3H	578599152	578601855	+	HC	2704	Peptidylprolyl isomerase
								chr3H_578599407	0.000355309	0.039845
								chr3H_578599423	0.000624729	0.0488912
HORVU.MOREX.r2.3HG0258920	chr3H	581096856	581105159	+	HC	8304	Histone acetyltransferase
								chr3H_581099467	0.000235366	0.0308671
HORVU.MOREX.r2.4HG0284380	chr4H	32703130	32715719	+	HC	12590	Vps51 vps67 family (Components of vesicular transport) protein
								chr4H_32703082	0.000206229	0.0291589
								chr4H_32703579	9.32528e-05	0.0187521
HORVU.MOREX.r2.4HG0291250	chr4H	93229786	93234622	+	HC	4837	Glutamyl-tRNA(Gln) amidotransferase subunit A
								chr4H_93230298	0.000629529	0.048968
								chr4H_93230328	0.000430678	0.0441193
HORVU.MOREX.r2.4HG0297860	chr4H	155784103	155813345	+	HC	29243	Regulation of nuclear pre-mRNA domain-containing protein 1B
								chr4H_155797782	0.000123117	0.0223876
HORVU.MOREX.r2.4HG0303540	chr4H	235225742	235286302	+	HC	60561	translation initiation factor
								chr4H_235282679	6.28529e-06	0.00321937
HORVU.MOREX.r2.4HG0303580	chr4H	236173971	236203328	+	HC	29358	Inositol-1-monophosphatase family protein
								chr4H_236174241	0.000372005	0.040721
								chr4H_236198791	6.28529e-06	0.00321937
HORVU.MOREX.r2.4HG0304790	chr4H	253045259	253070414	+	HC	25156	Glutathione peroxidase
								chr4H_253067933	6.28529e-06	0.00321937
HORVU.MOREX.r2.4HG0304810	chr4H	254022697	254065050	+	HC	42354	Xaa-pro aminopeptidase, putative
								chr4H_254054598	8.39843e-06	0.00356238
								chr4H_254065409	0.000229334	0.0306765
HORVU.MOREX.r2.4HG0305070	chr4H	256731487	256731927	+	LC	441	Chaperone DnaJ-domain superfamily protein
								chr4H_256731725	0.00020255	0.0290933
HORVU.MOREX.r2.4HG0309600	chr4H	330652462	330665463	+	HC	13002	myosin-binding protein (Protein of unknown function, DUF593)
								chr4H_330664404	6.28529e-06	0.00321937
HORVU.MOREX.r2.4HG0311150	chr4H	351089158	351091587	+	LC	2430	Low-density lipoprotein receptor-related protein 6
								chr4H_351088660	8.39843e-06	0.00356238
HORVU.MOREX.r2.4HG0314510	chr4H	397440019	397440513	+	HC	495	RING/U-box superfamily protein
								chr4H_397439596	3.18335e-09	3.24547e-05
HORVU.MOREX.r2.4HG0328570	chr4H	535564207	535567513	+	HC	3307	electron transporter, putative (Protein of unknown function, DUF547)
								chr4H_535565283	0.000626216	0.0488912
HORVU.MOREX.r2.4HG0338140	chr4H	587212406	587216945	+	HC	4540	Vacuolar-sorting-associated protein 37-like protein
								chr4H_587212982	0.000142993	0.0247915
HORVU.MOREX.r2.4HG0338560	chr4H	588844953	588846408	+	HC	1456	Homeobox protein, putative
								chr4H_588844744	0.000188111	0.0286565
HORVU.MOREX.r2.4HG0338860	chr4H	589952026	589954395	+	HC	2370	Subtilisin-like protease
								chr4H_589952124	0.00055527	0.048336
HORVU.MOREX.r2.4HG0343900	chr4H	609706923	609711430	+	HC	4508	Purple acid phosphatase
								chr4H_609709755	0.000113734	0.0215912
								chr4H_609709765	0.000113734	0.0215912
HORVU.MOREX.r2.4HG0345980	chr4H	615755812	615758606	+	HC	2795	DUF3527 domain protein
								chr4H_615755395	7.7045e-05	0.0162135
								chr4H_615755419	0.000231838	0.0306765
								chr4H_615755428	7.1922e-05	0.0160038
HORVU.MOREX.r2.4HG0348250	chr4H	621540231	621542444	+	HC	2214	Peptidoglycan-binding LysM domain protein, putative
								chr4H_621541811	0.000367794	0.0404231
HORVU.MOREX.r2.5HG0367260	chr5H	107225456	107227881	+	HC	2426	PAPA-1-like conserved region family protein, expressed
								chr5H_107227668	0.000574921	0.0487028
								chr5H_107227747	0.000574921	0.0487028
HORVU.MOREX.r2.5HG0374850	chr5H	207705467	207726126	+	HC	20660	Protein SUPPRESSOR OF GENE SILENCING 3
								chr5H_207712848	3.13699e-06	0.00207707
								chr5H_207712914	6.21166e-05	0.0147106
HORVU.MOREX.r2.5HG0376230	chr5H	231161469	231172725	+	HC	11257	SAP domain containing protein, expressed
								chr5H_231166278	3.13699e-06	0.00207707
								chr5H_231169725	3.13699e-06	0.00207707
HORVU.MOREX.r2.5HG0380220	chr5H	282691316	282695194	+	HC	3879	Peptidylprolyl isomerase
								chr5H_282691694	0.000624421	0.0488912
HORVU.MOREX.r2.5HG0381440	chr5H	298310057	298314010	+	HC	3954	Protein AATF
								chr5H_298313996	4.97485e-05	0.0138305
HORVU.MOREX.r2.5HG0402240	chr5H	463458521	463459380	+	HC	860	HVA22-like protein
								chr5H_463458596	9.71988e-05	0.0190209
HORVU.MOREX.r2.5HG0404970	chr5H	479798638	479801018	+	HC	2381	TUDOR-SN protein 1
								chr5H_479800630	0.000317218	0.0378714
								chr5H_479800641	0.000321456	0.0378714
HORVU.MOREX.r2.5HG0406560	chr5H	484238047	484242130	+	HC	4084	Zinc finger protein
								chr5H_484240986	0.000293111	0.0358427
HORVU.MOREX.r2.5HG0413720	chr5H	506907182	506912183	+	HC	5002	Altered inheritance of mitochondria protein
								chr5H_506912395	0.000393032	0.0419017
HORVU.MOREX.r2.5HG0417820	chr5H	519219197	519223303	+	HC	4107	Protein DETOXIFICATION
								chr5H_519221018	0.000642974	0.0498029
HORVU.MOREX.r2.5HG0418770	chr5H	521161373	521166962	+	HC	5590	UTP--glucose-1-phosphate uridylyltransferase
								chr5H_521166820	0.000615767	0.0488912
HORVU.MOREX.r2.5HG0418780	chr5H	521167292	521167657	+	LC	366	Inositol phosphorylceramide synthase 2
								chr5H_521166820	0.000615767	0.0488912
HORVU.MOREX.r2.5HG0424140	chr5H	536110755	536113728	+	HC	2974	Beta-glucosidase
								chr5H_536110977	0.000115342	0.0216764
HORVU.MOREX.r2.5HG0424600	chr5H	537181964	537183489	+	HC	1526	Cysteine protease
								chr5H_537182521	0.000567621	0.0487028
HORVU.MOREX.r2.5HG0424730	chr5H	537847344	537848308	+	HC	965	Cytochrome b5
								chr5H_537847524	0.00061626	0.0488912
								chr5H_537847553	0.00061626	0.0488912
								chr5H_537847566	0.00061626	0.0488912
HORVU.MOREX.r2.5HG0433850	chr5H	563224769	563227642	+	HC	2874	Caveolin-1
								chr5H_563224372	0.000260493	0.0330448
HORVU.MOREX.r2.6HG0473530	chr6H	134248203	134251050	+	HC	2848	Urease accessory protein ureD
								chr6H_134251035	0.000531541	0.047156
HORVU.MOREX.r2.6HG0478780	chr6H	183348545	183349863	+	HC	1319	transmembrane protein, putative (Protein of unknown function, DUF642)
								chr6H_183348612	4.73583e-05	0.0138305
HORVU.MOREX.r2.6HG0484770	chr6H	266450487	266502527	+	HC	52041	heat-inducible transcription repressor (DUF639)
								chr6H_266450885	0.000497678	0.0458573
HORVU.MOREX.r2.6HG0486470	chr6H	294356773	294382659	+	HC	25887	Phosphoenolpyruvate carboxylase
								chr6H_294381791	0.000496328	0.0458573
HORVU.MOREX.r2.6HG0487030	chr6H	302623219	302623719	+	LC	501	zinc finger FYVE domain protein
								chr6H_302623921	0.000496328	0.0458573
HORVU.MOREX.r2.6HG0491360	chr6H	351291513	351297012	+	HC	5500	tRNA (guanine(37)-N1)-methyltransferase
								chr6H_351291451	0.00049832	0.0458573
HORVU.MOREX.r2.6HG0499580	chr6H	432822544	432825723	+	HC	3180	Hippocampus abundant transcript 1 protein
								chr6H_432825844	0.00023997	0.0310213
HORVU.MOREX.r2.6HG0499980	chr6H	439599682	439606555	+	HC	6874	Zinc finger protein, putative
								chr6H_439605223	0.000157919	0.025571
HORVU.MOREX.r2.6HG0514080	chr6H	535456193	535457677	+	HC	1485	Alpha-amylase
								chr6H_535455878	0.000111679	0.0215018
								chr6H_535455916	0.00014429	0.0247915
								chr6H_535455924	0.00014429	0.0247915
								chr6H_535455928	0.00014429	0.0247915
HORVU.MOREX.r2.6HG0515330	chr6H	540609533	540610159	+	HC	627	Heat-shock protein, putative
								chr6H_540609502	0.000301454	0.0365338
HORVU.MOREX.r2.6HG0516430	chr6H	544236221	544242825	+	HC	6605	Diacylglycerol kinase
								chr6H_544242931	4.85671e-05	0.0138305
								chr6H_544242955	4.85671e-05	0.0138305
HORVU.MOREX.r2.7HG0542610	chr7H	38669349	38671619	+	HC	2271	GDSL esterase/lipase
								chr7H_38669465	0.000160131	0.025571
HORVU.MOREX.r2.7HG0545680	chr7H	50103556	50105622	+	HC	2067	Lectin receptor kinase
								chr7H_50105697	0.000329989	0.0382829
HORVU.MOREX.r2.7HG0567730	chr7H	204566546	204570275	+	HC	3730	Purple acid phosphatase
								chr7H_204568022	0.00046664	0.0458573
								chr7H_204568049	0.000319889	0.0378714
HORVU.MOREX.r2.7HG0601560	chr7H	560956737	560957705	+	HC	969	Stress enhanced protein 1, chloroplastic
								chr7H_560957525	0.000321255	0.0378714
HORVU.MOREX.r2.7HG0603290	chr7H	570729301	570730351	+	HC	1051	Endoglucanase
								chr7H_570729388	0.000486123	0.0458573
HORVU.MOREX.r2.7HG0616920	chr7H	618252253	618256784	+	HC	4532	Transcription factor
								chr7H_618254143	0.000230098	0.0306765
HORVU.MOREX.r2.7HG0623140	chr7H	631911022	631916639	+	HC	5618	Copalyl diphosphate synthase-like protein
								chr7H_631912324	0.00023191	0.0306765
HORVU.MOREX.r2.7HG0623300	chr7H	632328724	632332515	+	HC	3792	NBS-LRR disease resistance protein-like protein
								chr7H_632332195	0.000566349	0.0487028
HORVU.MOREX.r2.7HG0623310	chr7H	632332705	632333349	+	LC	645	cellulose synthase like D4
								chr7H_632333501	4.99279e-05	0.0138305
HORVU.MOREX.r2.1HG0042350	chr1H	361657435	361658877	-	HC	1443	zinc finger B-box protein
								chr1H_361657669	0.000420403	0.0433942
HORVU.MOREX.r2.1HG0051350	chr1H	426185772	426187417	-	HC	1646	F-box family protein
								chr1H_426186818	0.000367625	0.0404231
HORVU.MOREX.r2.1HG0054180	chr1H	443186593	443188395	-	HC	1803	basic helix-loop-helix (bHLH) DNA-binding superfamily protein
								chr1H_443188270	0.000391729	0.0419017
HORVU.MOREX.r2.2HG0100020	chr2H	75686164	75688004	-	HC	1841	Cytochrome P450
								chr2H_75687601	0.000169369	0.0267317
								chr2H_75687770	0.000169369	0.0267317
HORVU.MOREX.r2.2HG0111680	chr2H	172531601	172536125	-	HC	4525	Vesicle-associated 4-2-like protein
								chr2H_172535732	0.000484912	0.0458573
HORVU.MOREX.r2.2HG0120800	chr2H	283783507	283835874	-	HC	52368	E3 ubiquitin-protein ligase
								chr2H_283835851	0.00051836	0.0467505
HORVU.MOREX.r2.2HG0122860	chr2H	318830808	318887017	-	HC	56210	Valine--tRNA ligase
								chr2H_318880001	0.00051836	0.0467505
HORVU.MOREX.r2.2HG0125080	chr2H	350141159	350185422	-	HC	44264	Protein GRIP
								chr2H_350150033	0.00051836	0.0467505
HORVU.MOREX.r2.2HG0136730	chr2H	465649467	465651937	-	HC	2471	Protein kinase
								chr2H_465651244	5.45397e-05	0.0147106
HORVU.MOREX.r2.2HG0169480	chr2H	642809985	642811364	-	HC	1380	3-ketoacyl-CoA synthase
								chr2H_642810932	0.000396343	0.0419017
								chr2H_642810974	0.000396343	0.0419017
								chr2H_642810996	0.000396343	0.0419017
HORVU.MOREX.r2.3HG0185540	chr3H	10301471	10309374	-	HC	7904	Amino acid transporter, putative
								chr3H_10301021	0.000474971	0.0458573
HORVU.MOREX.r2.3HG0212800	chr3H	200083808	200087482	-	HC	3675	Glutamate--tRNA ligase
								chr3H_200083392	6.16228e-05	0.0147106
HORVU.MOREX.r2.3HG0215060	chr3H	231666907	231737811	-	HC	70905	Protein translocase subunit SecA
								chr3H_231691016	2.03458e-06	0.00207707
HORVU.MOREX.r2.3HG0216640	chr3H	254014631	254043801	-	HC	29171	AMSH-like ubiquitin thioesterase 1
								chr3H_254038976	0.000418291	0.043341
HORVU.MOREX.r2.3HG0217950	chr3H	270494855	270500881	-	HC	6027	ADP-ribosylation factor family protein
								chr3H_270496006	0.00021782	0.0298645
HORVU.MOREX.r2.3HG0221600	chr3H	329012690	329041039	-	HC	28350	WD40 repeat-like protein
								chr3H_329024302	2.6149e-06	0.00207707
HORVU.MOREX.r2.3HG0222010	chr3H	335189748	335208352	-	HC	18605	Beta-galactosidase
								chr3H_335193657	1.3705e-05	0.00502771
HORVU.MOREX.r2.3HG0224030	chr3H	356428594	356431849	-	HC	3256	Kinesin-like protein
								chr3H_356431253	0.000111035	0.0215018
HORVU.MOREX.r2.3HG0226390	chr3H	379684339	379686440	-	HC	2102	Kinase family protein
								chr3H_379685418	4.91758e-05	0.0138305
HORVU.MOREX.r2.3HG0254550	chr3H	565492481	565494031	-	HC	1551	DELLA protein
								chr3H_565493621	3.03475e-05	0.0100469
HORVU.MOREX.r2.3HG0255350	chr3H	568062461	568068058	-	HC	5598	Beta-glucosidase
								chr3H_568067491	0.000543825	0.0480887
HORVU.MOREX.r2.3HG0257020	chr3H	573725951	573727531	-	HC	1581	DUF506 family protein
								chr3H_573727046	0.000439533	0.0441806
HORVU.MOREX.r2.3HG0274980	chr3H	625814805	625817013	-	HC	2209	Protein upstream of flc
								chr3H_625815716	0.00040676	0.0423077
HORVU.MOREX.r2.4HG0276490	chr4H	1682979	1687427	-	HC	4449	Beta-amylase
								chr4H_1685498	4.14469e-05	0.0127266
HORVU.MOREX.r2.4HG0298240	chr4H	160373992	160374736	-	LC	745	Acyl-CoA dehydrogenase
								chr4H_160374562	0.000579484	0.0487028
								chr4H_160374564	0.000579484	0.0487028
HORVU.MOREX.r2.4HG0301050	chr4H	193582676	193587053	-	HC	4378	RING/U-box superfamily protein
								chr4H_193584021	1.68456e-05	0.00578872
HORVU.MOREX.r2.4HG0308400	chr4H	311446253	311446573	-	LC	321	Protein elav
								chr4H_311447025	7.29723e-06	0.00341548
HORVU.MOREX.r2.4HG0308420	chr4H	312111636	312189673	-	HC	78038	ATP-dependent RNA helicase
								chr4H_312146232	2.00712e-06	0.00207707
HORVU.MOREX.r2.4HG0310430	chr4H	342857278	342906277	-	HC	49000	Rho GTPase-activating protein
								chr4H_342879396	1.16419e-05	0.00445133
								chr4H_342879421	6.28529e-06	0.00321937
								chr4H_342879432	1.16419e-05	0.00445133
HORVU.MOREX.r2.4HG0310870	chr4H	347479960	347482234	-	LC	2275	Enoyl-CoA reductase
								chr4H_347481528	6.28529e-06	0.00321937
HORVU.MOREX.r2.4HG0311140	chr4H	351080989	351088437	-	LC	7449	Eukaryotic translation initiation factor 3 subunit A
								chr4H_351088660	8.39843e-06	0.00356238
HORVU.MOREX.r2.4HG0311250	chr4H	353394291	353437290	-	HC	43000	Receptor protein kinase, putative
								chr4H_353396509	6.28529e-06	0.00321937
HORVU.MOREX.r2.4HG0312330	chr4H	366037731	366051359	-	HC	13629	Acyl carrier protein
								chr4H_366050453	8.39843e-06	0.00356238
HORVU.MOREX.r2.4HG0312490	chr4H	368594858	368600964	-	HC	6107	ATP-dependent Clp protease proteolytic subunit
								chr4H_368596503	1.64315e-08	0.000111517
HORVU.MOREX.r2.4HG0314300	chr4H	392019895	392026683	-	HC	6789	Nucleolar GTP-binding protein 2
								chr4H_392022112	3.18335e-09	3.24547e-05
HORVU.MOREX.r2.4HG0314680	chr4H	400525293	400532678	-	HC	7386	Poly (A) RNA polymerase cid14
								chr4H_400529962	1.55506e-06	0.00207707
HORVU.MOREX.r2.4HG0345720	chr4H	614891857	614894460	-	HC	2604	Fatty acyl-CoA reductase
								chr4H_614892759	0.000387213	0.0419017
								chr4H_614892761	0.00032944	0.0382829
HORVU.MOREX.r2.5HG0364750	chr5H	82219450	82231231	-	HC	11782	RNA binding protein, putative
								chr5H_82230642	0.000438916	0.0441806
HORVU.MOREX.r2.5HG0371880	chr5H	153876785	153885652	-	HC	8868	Chaperone protein DnaJ
								chr5H_153883040	3.13699e-06	0.00207707
HORVU.MOREX.r2.5HG0372350	chr5H	162481987	162503450	-	HC	21464	Nuclear pore complex protein NUP1
								chr5H_162483891	3.13699e-06	0.00207707
HORVU.MOREX.r2.5HG0372940	chr5H	173006323	173013291	-	HC	6969	Calcium-dependent protein kinase
								chr5H_173011589	3.13699e-06	0.00207707
								chr5H_173011759	6.21166e-05	0.0147106
HORVU.MOREX.r2.5HG0373090	chr5H	176965310	176974426	-	HC	9117	Basic-leucine zipper (bZIP) transcription factor family protein
								chr5H_176974038	3.13699e-06	0.00207707
HORVU.MOREX.r2.5HG0373280	chr5H	179018971	179040967	-	HC	21997	Phosphatidylinositol 3,4,5-trisphosphate 3-phosphatase and dual-specificity protein phosphatase PTEN
								chr5H_179022830	3.13699e-06	0.00207707
HORVU.MOREX.r2.5HG0373350	chr5H	181393595	181411289	-	HC	17695	ATP-dependent Clp protease ATP-binding subunit
								chr5H_181393730	3.13699e-06	0.00207707
								chr5H_181393940	3.13699e-06	0.00207707
HORVU.MOREX.r2.5HG0373480	chr5H	184817860	184894413	-	HC	76554	SGF29 tudor-like domain-containing protein
								chr5H_184839678	3.13699e-06	0.00207707
HORVU.MOREX.r2.5HG0373660	chr5H	189392785	189399089	-	HC	6305	Protein FLX-like 3
								chr5H_189398864	6.21166e-05	0.0147106
HORVU.MOREX.r2.5HG0373710	chr5H	191263131	191294257	-	HC	31127	Nucleolar-like protein
								chr5H_191267375	3.13699e-06	0.00207707
HORVU.MOREX.r2.5HG0375870	chr5H	223871874	223872356	-	LC	483	Phosphoglycerate kinase
								chr5H_223872177	3.12885e-06	0.00207707
HORVU.MOREX.r2.5HG0376250	chr5H	231516168	231538450	-	HC	22283	Nucleolar protein 6
								chr5H_231518624	3.13699e-06	0.00207707
HORVU.MOREX.r2.5HG0376380	chr5H	232984732	232987501	-	HC	2770	Alpha-(1,4)-fucosyltransferase
								chr5H_232987036	2.45636e-06	0.00207707
HORVU.MOREX.r2.5HG0381800	chr5H	302790773	302795588	-	HC	4816	PP2A regulatory subunit TAP46
								chr5H_302794676	0.00014931	0.0251773
HORVU.MOREX.r2.5HG0384960	chr5H	332514175	332516764	-	HC	2590	Protein phosphatase 2c, putative, expressed
								chr5H_332516678	0.000200391	0.0289362
HORVU.MOREX.r2.5HG0403740	chr5H	471476830	471478939	-	HC	2110	Carboxypeptidase
								chr5H_471478780	0.000440895	0.0441806
HORVU.MOREX.r2.5HG0409420	chr5H	495107975	495113239	-	HC	5265	Uridine kinase
								chr5H_495109169	3.80117e-05	0.012124
HORVU.MOREX.r2.5HG0410220	chr5H	497932005	497936526	-	HC	4522	Esterase/lipase/thioesterase family protein
								chr5H_497934598	0.000196223	0.0287938
HORVU.MOREX.r2.5HG0413910	chr5H	507816806	507818287	-	HC	1482	Protein STAY-GREEN, chloroplastic
								chr5H_507818313	9.52834e-05	0.0190195
HORVU.MOREX.r2.5HG0422460	chr5H	531186779	531188709	-	HC	1931	Basic helix-loop-helix transcription factor
								chr5H_531188569	5.13399e-05	0.014078
HORVU.MOREX.r2.5HG0424000	chr5H	535830605	535831198	-	HC	594	NAD(P)H dehydrogenase (Quinone)
								chr5H_535830800	0.000124391	0.0223876
								chr5H_535830818	8.43596e-05	0.0174818
HORVU.MOREX.r2.5HG0429060	chr5H	550544661	550548381	-	HC	3721	WPP domain-associated protein
								chr5H_550544180	0.000577377	0.0487028
HORVU.MOREX.r2.5HG0433840	chr5H	563222421	563224319	-	HC	1899	60S ribosomal protein L7
								chr5H_563224372	0.000260493	0.0330448
HORVU.MOREX.r2.5HG0437630	chr5H	573687484	573690714	-	HC	3231	Phosphatase 2C family protein
								chr5H_573687352	9.28424e-06	0.00381877
HORVU.MOREX.r2.6HG0462100	chr6H	47900471	47904716	-	HC	4246	Cellulose synthase-like protein
								chr6H_47904291	0.000205743	0.0291589
								chr6H_47904302	0.000232539	0.0306765
HORVU.MOREX.r2.6HG0464300	chr6H	61003171	61007496	-	LC	4326	Kinetochore protein nuf2, putative
								chr6H_61006577	9.20538e-05	0.0186491
HORVU.MOREX.r2.6HG0480860	chr6H	204970496	204971445	-	HC	950	CASP-like protein
								chr6H_204971586	0.000348526	0.0395894
HORVU.MOREX.r2.6HG0484650	chr6H	265832407	265838657	-	LC	6251	Beta-N-acetylglucosaminidase/beta-glucosidase
								chr6H_265835773	0.000497678	0.0458573
HORVU.MOREX.r2.6HG0485800	chr6H	280281749	280328224	-	HC	46476	Iron-sulfur cluster biosynthesis family protein
								chr6H_280286276	0.000497678	0.0458573
HORVU.MOREX.r2.6HG0487450	chr6H	305729718	305764874	-	HC	35157	Senescence-associated family protein
								chr6H_305730781	0.000286771	0.0352474
HORVU.MOREX.r2.6HG0499400	chr6H	431511873	431516987	-	HC	5115	Transmembrane protein-like protein
								chr6H_431514739	0.000237903	0.0309013
HORVU.MOREX.r2.6HG0500910	chr6H	451000325	451002341	-	HC	2017	Beta-1,3-N-acetylglucosaminyltransferase lunatic fringe
								chr6H_451001691	0.000117655	0.0217278
								chr6H_451001774	6.10018e-05	0.0147106
								chr6H_451002616	6.10018e-05	0.0147106
HORVU.MOREX.r2.6HG0509780	chr6H	512744957	512747211	-	HC	2255	Shikimate kinase
								chr6H_512744996	3.35005e-05	0.0108549
HORVU.MOREX.r2.7HG0546720	chr7H	54723594	54727320	-	HC	3727	Two-component response regulator
								chr7H_54727807	0.000303542	0.0366233
								chr7H_54727813	0.000429808	0.0441193
HORVU.MOREX.r2.7HG0549870	chr7H	68981451	68984357	-	HC	2907	Mechanosensitive ion channel family protein
								chr7H_68982817	3.88546e-05	0.012124
								chr7H_68982891	3.88546e-05	0.012124
HORVU.MOREX.r2.7HG0566770	chr7H	193725171	193733434	-	HC	8264	Sterile alpha motif (SAM) domain-containing protein
								chr7H_193725164	0.00013055	0.0231637
HORVU.MOREX.r2.7HG0591390	chr7H	486815890	486817436	-	HC	1547	WRKY transcription factor
								chr7H_486817377	0.000151643	0.0253986
HORVU.MOREX.r2.7HG0597270	chr7H	533420776	533424811	-	HC	4036	Polyamine oxidase
								chr7H_533423454	0.000322256	0.0378714

## Sheet: Partial_RDA_FDR0.05
gene	agp_chr	start	end	orientation	confidence	gene_length	annotation	Significant SNP Pos.	p-value	q-value
HORVU.MOREX.r2.1HG0004380	chr1H	10810978	10812240	+	LC	1263	alanine-tRNA ligase, putative (DUF760)
								chr1H_10811716	0.000199581	0.0293328
HORVU.MOREX.r2.1HG0007840	chr1H	21790779	21792317	+	HC	1539	Tryptophan decarboxylase
								chr1H_21791420	0.000206379	0.0293328
								chr1H_21791429	0.000206379	0.0293328
								chr1H_21791444	0.000206379	0.0293328
HORVU.MOREX.r2.1HG0017670	chr1H	80671317	80675966	+	HC	4650	Disease resistance protein (NBS-LRR class) family
								chr1H_80675517	0.000658039	0.0492115
HORVU.MOREX.r2.1HG0027260	chr1H	197534363	197534759	+	LC	397	RNA polymerase II transcription mediator
								chr1H_197534558	0.000382586	0.0369611
HORVU.MOREX.r2.1HG0041990	chr1H	359228317	359230673	+	HC	2357	Xyloglucan endotransglucosylase/hydrolase
								chr1H_359229281	8.36446e-08	0.000567675
HORVU.MOREX.r2.1HG0043650	chr1H	370914136	370916310	+	HC	2175	RING/FYVE/PHD zinc finger superfamily protein
								chr1H_370914457	4.16567e-05	0.0152818
HORVU.MOREX.r2.1HG0049770	chr1H	417218200	417219711	+	HC	1512	Pentatricopeptide repeat-containing protein
								chr1H_417218775	0.000275224	0.0320666
HORVU.MOREX.r2.1HG0055210	chr1H	448576690	448578184	+	HC	1495	Metacaspase
								chr1H_448577225	0.000364946	0.0364526
HORVU.MOREX.r2.1HG0071270	chr1H	503288645	503291401	+	HC	2757	Glycosyltransferases
								chr1H_503289296	4.10399e-05	0.0152818
HORVU.MOREX.r2.1HG0076600	chr1H	516201537	516205231	+	HC	3695	Extra-large G-protein-like
								chr1H_516205426	0.000264266	0.0311915
								chr1H_516205454	0.000373501	0.036693
HORVU.MOREX.r2.1HG0077150	chr1H	517915789	517917118	+	HC	1330	Ribonuclease
								chr1H_517915819	3.30563e-06	0.00443675
								chr1H_517915822	3.30563e-06	0.00443675
								chr1H_517915824	1.4353e-05	0.00885549
HORVU.MOREX.r2.1HG0077330	chr1H	518424027	518425073	+	HC	1047	Pathogen-related protein
								chr1H_518423739	0.000481217	0.0424143
HORVU.MOREX.r2.2HG0101860	chr2H	89939523	89940710	+	HC	1188	Aspartic proteinase nepenthesin-1
								chr2H_89939846	0.000245291	0.0309833
HORVU.MOREX.r2.2HG0112950	chr2H	186076333	186077630	+	LC	1298	Translation initiation factor IF-2
								chr2H_186076737	0.000220023	0.0303196
								chr2H_186076870	0.000220023	0.0303196
HORVU.MOREX.r2.2HG0140700	chr2H	499369511	499391197	+	HC	21687	1,4-alpha-glucan-branching enzyme
								chr2H_499369209	0.000249528	0.031033
								chr2H_499369277	0.000249528	0.031033
HORVU.MOREX.r2.2HG0144940	chr2H	534859609	534862071	+	HC	2463	Protein FAR1-RELATED SEQUENCE 6
								chr2H_534862245	0.000663374	0.0494742
HORVU.MOREX.r2.2HG0147790	chr2H	554808210	554809564	+	HC	1355	Peroxidase
								chr2H_554808567	0.000235086	0.0307825
HORVU.MOREX.r2.2HG0149080	chr2H	563542310	563543821	+	HC	1512	WD repeat-containing protein
								chr2H_563542367	0.000145376	0.02618
HORVU.MOREX.r2.2HG0155240	chr2H	595517820	595546007	+	HC	28188	DNA topoisomerase 4 subunit B (DUF810)
								chr2H_595524516	0.000104265	0.0228264
HORVU.MOREX.r2.2HG0155690	chr2H	598820543	598822861	+	HC	2319	Pectin lyase-like superfamily protein
								chr2H_598822328	0.000299764	0.0333005
								chr2H_598822364	0.000299764	0.0333005
HORVU.MOREX.r2.2HG0159520	chr2H	613973887	613974993	+	HC	1107	Peroxidase
								chr2H_613974026	2.59323e-05	0.0123506
HORVU.MOREX.r2.2HG0159660	chr2H	614374382	614383657	+	HC	9276	DNA ligase
								chr2H_614383240	9.06246e-05	0.0219659
HORVU.MOREX.r2.2HG0161660	chr2H	620382652	620383662	+	HC	1011	Peroxidase
								chr2H_620383653	0.000430286	0.0398764
HORVU.MOREX.r2.2HG0161910	chr2H	621054035	621065169	+	HC	11135	Multidrug resistance protein ABC transporter family protein
								chr2H_621054007	2.44526e-05	0.0119956
HORVU.MOREX.r2.2HG0162790	chr2H	624421243	624423342	+	HC	2100	Lectin receptor kinase
								chr2H_624421296	5.17119e-06	0.00510959
HORVU.MOREX.r2.2HG0164560	chr2H	629639994	629646699	+	LC	6706	disease resistance protein (TIR-NBS-LRR class) family
								chr2H_629640815	4.48353e-07	0.00137634
								chr2H_629640837	4.48353e-07	0.00137634
HORVU.MOREX.r2.2HG0168940	chr2H	640848097	640850785	+	HC	2689	Sucrose transporter
								chr2H_640849356	4.5265e-05	0.0161685
HORVU.MOREX.r2.2HG0169700	chr2H	643238743	643241223	+	HC	2481	Receptor-like protein kinase, putative
								chr2H_643241143	0.000296195	0.0333005
HORVU.MOREX.r2.2HG0173100	chr2H	653101604	653105148	+	HC	3545	Serine/threonine-protein kinase
								chr2H_653103022	0.000303824	0.0333005
HORVU.MOREX.r2.3HG0186910	chr3H	13045163	13047708	+	HC	2546	Protein kinase
								chr3H_13045174	0.00013949	0.0258697
								chr3H_13045176	0.00013949	0.0258697
								chr3H_13045179	0.000117067	0.0246357
								chr3H_13045180	0.000117067	0.0246357
								chr3H_13045186	0.000117067	0.0246357
								chr3H_13045241	0.00013949	0.0258697
HORVU.MOREX.r2.3HG0192870	chr3H	28795596	28798040	+	HC	2445	Pentatricopeptide repeat-containing family protein
								chr3H_28797161	8.05828e-06	0.00607661
HORVU.MOREX.r2.3HG0192920	chr3H	28806851	28807638	+	HC	788	Transferase, transferring glycosyl groups
								chr3H_28807117	8.05828e-06	0.00607661
								chr3H_28807120	8.05828e-06	0.00607661
HORVU.MOREX.r2.3HG0195650	chr3H	40037484	40038659	+	HC	1176	Chlorophyllase family protein, expressed
								chr3H_40037539	0.000140083	0.0258697
HORVU.MOREX.r2.3HG0197790	chr3H	57007563	57015249	+	HC	7687	Gigantea-like protein
								chr3H_57014024	1.39258e-05	0.0088555
HORVU.MOREX.r2.3HG0198820	chr3H	67381737	67382294	+	LC	558	Na(+)/H(+) antiporter subunit A1
								chr3H_67382117	0.000585104	0.0446175
HORVU.MOREX.r2.3HG0214060	chr3H	215291184	215293710	+	LC	2527	Chaperone DnaJ
								chr3H_215293487	0.000540715	0.0434324
HORVU.MOREX.r2.3HG0222960	chr3H	345208433	345211560	+	HC	3128	Protein SYS1
								chr3H_345208537	0.000347028	0.035313
HORVU.MOREX.r2.3HG0226970	chr3H	389104376	389105965	+	HC	1590	Glucan endo-1,3-beta-glucosidase 1
								chr3H_389104832	0.000240391	0.0307825
								chr3H_389105924	0.000240391	0.0307825
								chr3H_389105925	0.000240391	0.0307825
HORVU.MOREX.r2.3HG0229820	chr3H	415322615	415325505	+	HC	2891	Exosome complex component rrp4
								chr3H_415324774	0.000244616	0.0309833
HORVU.MOREX.r2.3HG0233180	chr3H	446715026	446717706	+	HC	2681	Alpha/beta-Hydrolases superfamily protein
								chr3H_446715664	0.000389373	0.0371589
HORVU.MOREX.r2.3HG0234760	chr3H	457139014	457145088	+	HC	6075	Subtilisin-like protease
								chr3H_457139036	0.000334365	0.0352683
HORVU.MOREX.r2.3HG0235620	chr3H	462974727	462976193	+	HC	1467	Myb transcription factor
								chr3H_462974963	5.11464e-05	0.0173559
HORVU.MOREX.r2.3HG0255100	chr3H	567309229	567309732	+	HC	504	50S ribosomal protein-related, putative
								chr3H_567310003	0.000123351	0.0251775
HORVU.MOREX.r2.3HG0255370	chr3H	568264087	568266114	+	HC	2028	Ribonuclease
								chr3H_568264085	0.000263411	0.0311915
HORVU.MOREX.r2.3HG0259460	chr3H	582610857	582615487	+	LC	4631	Mitochondrial import receptor subunit TOM20
								chr3H_582611645	0.00041209	0.0385631
HORVU.MOREX.r2.3HG0259640	chr3H	584395641	584399789	+	HC	4149	Histidine kinase
								chr3H_584398846	2.77193e-06	0.00443675
HORVU.MOREX.r2.3HG0275060	chr3H	626110716	626111648	+	HC	933	TOX high mobility group box protein, putative (DUF1635)
								chr3H_626111519	0.000343859	0.035313
HORVU.MOREX.r2.3HG0275470	chr3H	627712271	627716921	+	HC	4651	SET domain-containing protein
								chr3H_627712392	0.000519819	0.0434324
								chr3H_627712407	7.19352e-05	0.0200245
HORVU.MOREX.r2.4HG0277770	chr4H	5653855	5655624	+	HC	1770	LOB domain protein
								chr4H_5654196	3.14398e-05	0.0133359
								chr4H_5654197	3.14398e-05	0.0133359
HORVU.MOREX.r2.4HG0278690	chr4H	8450016	8458418	+	HC	8403	Ankyrin repeat family protein
								chr4H_8457904	0.000188131	0.0286921
HORVU.MOREX.r2.4HG0283080	chr4H	26932499	26934554	+	HC	2056	ethylene-dependent gravitropism-deficient and yellow-green-like 2
								chr4H_26933441	0.00023483	0.0307825
HORVU.MOREX.r2.4HG0283150	chr4H	27373250	27376881	+	HC	3632	Growth-regulating factor
								chr4H_27376716	0.000336062	0.0352683
HORVU.MOREX.r2.4HG0284370	chr4H	32539178	32542218	+	HC	3041	Kinase PfkB
								chr4H_32539837	0.000371205	0.036644
HORVU.MOREX.r2.4HG0284380	chr4H	32703130	32715719	+	HC	12590	Vps51 vps67 family (Components of vesicular transport) protein
								chr4H_32703053	8.15668e-05	0.0208896
								chr4H_32703082	3.06377e-05	0.0133359
								chr4H_32703579	5.59019e-05	0.018284
HORVU.MOREX.r2.4HG0293300	chr4H	112952845	112954242	+	HC	1398	F-box family protein
								chr4H_112952953	3.64872e-05	0.0148738
HORVU.MOREX.r2.4HG0295370	chr4H	132524467	132526212	+	HC	1746	RNA-binding family protein
								chr4H_132525548	0.000222937	0.0305248
HORVU.MOREX.r2.4HG0305070	chr4H	256731487	256731927	+	LC	441	Chaperone DnaJ-domain superfamily protein
								chr4H_256731725	0.000365237	0.0364526
HORVU.MOREX.r2.4HG0314510	chr4H	397440019	397440513	+	HC	495	RING/U-box superfamily protein
								chr4H_397439596	5.62045e-07	0.00137634
HORVU.MOREX.r2.4HG0316960	chr4H	427659309	427660796	+	HC	1488	MYB transcription factor
								chr4H_427660608	0.000230119	0.0307825
HORVU.MOREX.r2.4HG0319740	chr4H	459711960	459714817	+	HC	2858	Importin subunit beta-1
								chr4H_459712085	3.01037e-05	0.0133359
HORVU.MOREX.r2.4HG0337020	chr4H	582139579	582143719	+	HC	4141	Kinase-like protein
								chr4H_582140584	0.000492239	0.0431058
HORVU.MOREX.r2.4HG0339730	chr4H	594689725	594691326	+	HC	1602	Glycosyltransferase
								chr4H_594689656	5.27014e-06	0.00510959
HORVU.MOREX.r2.4HG0339900	chr4H	595143011	595144108	+	HC	1098	Sulfotransferase
								chr4H_595143488	0.000126528	0.0256332
HORVU.MOREX.r2.4HG0341290	chr4H	600915782	600918346	+	HC	2565	Thiol-disulfide oxidoreductase LTO1
								chr4H_600918057	1.22755e-05	0.00854472
HORVU.MOREX.r2.4HG0343900	chr4H	609706923	609711430	+	HC	4508	Purple acid phosphatase
								chr4H_609709753	0.000150962	0.0267855
								chr4H_609709755	0.000560441	0.0435227
								chr4H_609709765	0.000560441	0.0435227
HORVU.MOREX.r2.4HG0345690	chr4H	614876534	614876923	+	LC	390	UDP-glycosyltransferase 75C1
								chr4H_614876702	0.000136465	0.0258697
HORVU.MOREX.r2.4HG0345770	chr4H	615006479	615007855	+	HC	1377	transmembrane protein, putative (DUF247)
								chr4H_615007144	0.000363163	0.0364526
HORVU.MOREX.r2.5HG0357270	chr5H	26934830	26940814	+	HC	5985	Protein DEK
								chr5H_26934803	0.000288707	0.0333005
HORVU.MOREX.r2.5HG0362180	chr5H	60337328	60339512	+	HC	2185	Reticulon-like protein
								chr5H_60337417	7.42708e-05	0.0200703
HORVU.MOREX.r2.5HG0372520	chr5H	166689689	166705307	+	HC	15619	Protein RETICULATA, chloroplastic
								chr5H_166692931	0.000541109	0.0434324
HORVU.MOREX.r2.5HG0374130	chr5H	197485580	197486823	+	HC	1244	Fructose-bisphosphate aldolase
								chr5H_197485757	0.000541109	0.0434324
HORVU.MOREX.r2.5HG0374850	chr5H	207705467	207726126	+	HC	20660	Protein SUPPRESSOR OF GENE SILENCING 3
								chr5H_207708755	0.000541109	0.0434324
HORVU.MOREX.r2.5HG0398720	chr5H	441212154	441216132	+	HC	3979	Serine protease HtrA-like
								chr5H_441214763	0.000323584	0.0347207
								chr5H_441214764	0.000323584	0.0347207
HORVU.MOREX.r2.5HG0404970	chr5H	479798638	479801018	+	HC	2381	TUDOR-SN protein 1
								chr5H_479800630	0.00015926	0.0271085
								chr5H_479800641	0.000192518	0.0291972
HORVU.MOREX.r2.5HG0406560	chr5H	484238047	484242130	+	HC	4084	Zinc finger protein
								chr5H_484240986	4.16897e-06	0.00475234
HORVU.MOREX.r2.5HG0410170	chr5H	497890909	497897509	+	HC	6601	1-deoxy-D-xylulose 5-phosphate synthase 1
								chr5H_497897934	0.000211485	0.0295937
								chr5H_497897983	0.000211485	0.0295937
								chr5H_497897995	0.000211485	0.0295937
HORVU.MOREX.r2.5HG0416650	chr5H	516903002	516904348	+	HC	1347	Protein kinase
								chr5H_516904365	0.000556366	0.0435227
HORVU.MOREX.r2.5HG0423670	chr5H	534865107	534868558	+	HC	3452	Kinase-like protein
								chr5H_534868565	0.000198866	0.0293328
								chr5H_534868588	0.000198866	0.0293328
HORVU.MOREX.r2.5HG0432030	chr5H	558629805	558636702	+	HC	6898	DNA-binding protein SMUBP-2
								chr5H_558632572	9.57277e-05	0.0225939
HORVU.MOREX.r2.5HG0436120	chr5H	569906900	569910456	+	HC	3557	KH domain-containing protein
								chr5H_569906793	5.54803e-05	0.018284
HORVU.MOREX.r2.5HG0438470	chr5H	575569290	575570554	+	HC	1265	Chaperone DnaJ
								chr5H_575570613	0.000234349	0.0307825
HORVU.MOREX.r2.5HG0440380	chr5H	580782294	580785517	+	HC	3224	Glycerol-3-phosphate acyltransferase 3, putative
								chr5H_580785575	0.000216805	0.0301826
HORVU.MOREX.r2.5HG0446180	chr5H	594134496	594138774	+	HC	4279	Beta-fructofuranosidase, insoluble protein
								chr5H_594134562	0.000225009	0.0305416
								chr5H_594134570	0.000305442	0.0333005
HORVU.MOREX.r2.5HG0447770	chr5H	598801131	598805659	+	HC	4529	Oxidoreductase/transition metal ion-binding protein, putative
								chr5H_598805507	0.000185999	0.0285272
HORVU.MOREX.r2.6HG0449790	chr6H	6255856	6258239	+	HC	2384	Cytochrome P450
								chr6H_6256374	0.000351023	0.0354246
HORVU.MOREX.r2.6HG0451070	chr6H	9704603	9712201	+	HC	7599	U5 small nuclear ribonucleoprotein helicase
								chr6H_9711865	9.50799e-05	0.0225939
HORVU.MOREX.r2.6HG0451470	chr6H	10783710	10787663	+	HC	3954	Methionine--tRNA ligase
								chr6H_10784254	0.000459008	0.0415357
HORVU.MOREX.r2.6HG0456220	chr6H	21951277	21952974	+	LC	1698	5'-AMP-activated protein kinase subunit gamma-2
								chr6H_21951334	0.000390109	0.0371589
HORVU.MOREX.r2.6HG0495810	chr6H	397486406	397490840	+	HC	4435	WD-repeat protein, putative
								chr6H_397487490	0.000580226	0.0443702
HORVU.MOREX.r2.6HG0516430	chr6H	544236221	544242825	+	HC	6605	Diacylglycerol kinase
								chr6H_544242931	7.14046e-06	0.005874
								chr6H_544242955	7.14046e-06	0.005874
HORVU.MOREX.r2.6HG0523580	chr6H	566738705	566740213	+	HC	1509	Protein DETOXIFICATION
								chr6H_566740116	0.000561128	0.0435227
HORVU.MOREX.r2.7HG0534500	chr7H	14773299	14774873	+	HC	1575	Short-chain dehydrogenase/reductase family protein
								chr7H_14774553	7.47641e-05	0.0200703
HORVU.MOREX.r2.7HG0542610	chr7H	38669349	38671619	+	HC	2271	GDSL esterase/lipase
								chr7H_38669465	2.1664e-05	0.0110965
HORVU.MOREX.r2.7HG0545680	chr7H	50103556	50105622	+	HC	2067	Lectin receptor kinase
								chr7H_50105697	0.000290854	0.0333005
HORVU.MOREX.r2.7HG0565420	chr7H	184857600	184859799	+	HC	2200	(RAP Annotation release2) Galactose-binding like domain containing protein
								chr7H_184858198	0.000369182	0.036644
HORVU.MOREX.r2.7HG0566800	chr7H	194060513	194070936	+	LC	10424	Phosphatidylinositol N-acetylglucosaminyltransferase
								chr7H_194060644	0.000253778	0.031033
HORVU.MOREX.r2.7HG0585060	chr7H	433633348	433638496	+	HC	5149	Kinase superfamily protein
								chr7H_433638044	6.03266e-05	0.018669
HORVU.MOREX.r2.7HG0585590	chr7H	437147142	437150958	+	HC	3817	Survival of motor neuron-related-splicing factor 30
								chr7H_437150664	7.61981e-05	0.020083
HORVU.MOREX.r2.7HG0588100	chr7H	456251681	456254408	+	HC	2728	Glucan endo-1,3-beta-glucosidase, putative
								chr7H_456251764	0.000449219	0.0407858
HORVU.MOREX.r2.7HG0594100	chr7H	505458111	505466347	+	HC	8237	RNA polymerase II-associated protein 1
								chr7H_505466456	0.00052154	0.0434324
HORVU.MOREX.r2.7HG0615730	chr7H	614979390	614981089	+	HC	1700	Dihydroflavonol-4-reductase
								chr7H_614979588	0.000313065	0.0338596
HORVU.MOREX.r2.7HG0616920	chr7H	618252253	618256784	+	HC	4532	Transcription factor
								chr7H_618254143	0.000157408	0.0271085
HORVU.MOREX.r2.7HG0621540	chr7H	628305410	628306489	+	HC	1080	BTB/POZ domain containing protein
								chr7H_628306272	0.000339466	0.0352683
								chr7H_628306292	0.000339466	0.0352683
HORVU.MOREX.r2.7HG0623300	chr7H	632328724	632332515	+	HC	3792	NBS-LRR disease resistance protein-like protein
								chr7H_632332197	0.000635916	0.0479534
HORVU.MOREX.r2.7HG0623310	chr7H	632332705	632333349	+	LC	645	cellulose synthase like D4
								chr7H_632333501	0.000555367	0.0435227
HORVU.MOREX.r2.1HG0003950	chr1H	9166089	9171532	-	HC	5444	Protein kinase, putative
								chr1H_9170446	4.20142e-06	0.00475234
HORVU.MOREX.r2.1HG0013890	chr1H	54307055	54309887	-	HC	2833	Peptide chain release factor 1
								chr1H_54308828	8.66707e-05	0.0214907
HORVU.MOREX.r2.1HG0015960	chr1H	70234487	70235760	-	HC	1274	Calcium-dependent protein kinase
								chr1H_70234924	2.47451e-05	0.0119956
HORVU.MOREX.r2.1HG0033520	chr1H	277782596	277783216	-	HC	621	LIGHT-DEPENDENT SHORT HYPOCOTYLS-like protein (DUF640)
								chr1H_277783658	8.70808e-05	0.0214907
HORVU.MOREX.r2.1HG0038680	chr1H	329939588	329940952	-	HC	1365	Protein BPS1, chloroplastic
								chr1H_329940265	1.79902e-07	0.000813968
HORVU.MOREX.r2.1HG0039770	chr1H	340307363	340310763	-	HC	3401	Methyltransferase-like protein 17, mitochondrial
								chr1H_340310196	0.000473959	0.0420447
HORVU.MOREX.r2.1HG0042350	chr1H	361657435	361658877	-	HC	1443	zinc finger B-box protein
								chr1H_361657669	3.70652e-05	0.0148738
HORVU.MOREX.r2.1HG0046970	chr1H	396394834	396420513	-	HC	25680	Alpha-glucosidase like protein
								chr1H_396418786	0.000551965	0.0434324
								chr1H_396418825	0.000551965	0.0434324
								chr1H_396418826	0.000551965	0.0434324
								chr1H_396418839	0.000551965	0.0434324
								chr1H_396418849	0.000551965	0.0434324
								chr1H_396418852	0.000551965	0.0434324
								chr1H_396418857	0.000551965	0.0434324
								chr1H_396418868	0.000551965	0.0434324
HORVU.MOREX.r2.1HG0051350	chr1H	426185772	426187417	-	HC	1646	F-box family protein
								chr1H_426186818	0.000236803	0.0307825
HORVU.MOREX.r2.1HG0052840	chr1H	435532386	435537435	-	HC	5050	Beta-hexosaminidase
								chr1H_435537109	0.000301016	0.0333005
HORVU.MOREX.r2.1HG0054450	chr1H	444962000	444965759	-	HC	3760	Receptor kinase
								chr1H_444962123	0.000579429	0.0443702
HORVU.MOREX.r2.1HG0067730	chr1H	495563477	495565330	-	LC	1854	Telomeric repeat-binding factor 1
								chr1H_495563936	2.01178e-05	0.0107442
								chr1H_495563999	0.000382423	0.0369611
								chr1H_495564009	2.01178e-05	0.0107442
HORVU.MOREX.r2.1HG0070660	chr1H	501923163	501927296	-	HC	4134	Eukaryotic aspartyl protease family protein
								chr1H_501925018	0.000146586	0.02618
								chr1H_501925036	0.000146586	0.02618
HORVU.MOREX.r2.1HG0071660	chr1H	504158778	504159973	-	HC	1196	Gibberellin 2-oxidase
								chr1H_504158925	2.87387e-05	0.0132232
HORVU.MOREX.r2.1HG0071790	chr1H	504420050	504422961	-	HC	2912	Purple acid phosphatase
								chr1H_504420937	6.12052e-05	0.018669
HORVU.MOREX.r2.1HG0077500	chr1H	518764402	518768940	-	HC	4539	Protein kinase family protein
								chr1H_518764849	2.75117e-05	0.0128769
HORVU.MOREX.r2.2HG0080390	chr2H	4376372	4377925	-	HC	1554	Cytochrome P450 family protein, expressed
								chr2H_4376540	0.00034038	0.0352683
HORVU.MOREX.r2.2HG0086460	chr2H	18591743	18594655	-	HC	2913	E3 ubiquitin-protein ligase
								chr2H_18592918	1.42393e-05	0.0088555
HORVU.MOREX.r2.2HG0127870	chr2H	376151401	376153860	-	HC	2460	tRNA dimethylallyltransferase
								chr2H_376153565	5.63883e-06	0.00527853
HORVU.MOREX.r2.2HG0128130	chr2H	377175586	377176629	-	LC	1044	Major facilitator superfamily protein
								chr2H_377176038	1.16756e-06	0.00211305
HORVU.MOREX.r2.2HG0128280	chr2H	379360931	379363907	-	HC	2977	FBD-associated F-box protein
								chr2H_379363299	0.00038034	0.0369611
HORVU.MOREX.r2.2HG0129090	chr2H	386371349	386375177	-	HC	3829	Protein DETOXIFICATION
								chr2H_386374436	6.65054e-06	0.00582395
HORVU.MOREX.r2.2HG0136730	chr2H	465649467	465651937	-	HC	2471	Protein kinase
								chr2H_465651244	0.000168183	0.0273938
HORVU.MOREX.r2.2HG0140690	chr2H	499265771	499267611	-	HC	1841	Endoglucanase
								chr2H_499267621	0.000175664	0.027664
HORVU.MOREX.r2.2HG0149070	chr2H	563540237	563542134	-	HC	1898	Ubiquinone/menaquinone biosynthesis methyltransferase
								chr2H_563542367	0.000145376	0.02618
HORVU.MOREX.r2.2HG0154580	chr2H	591694585	591705265	-	HC	10681	Histone H1
								chr2H_591694778	5.65535e-08	0.000511753
								chr2H_591704436	7.81283e-05	0.0202188
HORVU.MOREX.r2.2HG0161570	chr2H	619996573	619999314	-	HC	2742	Peroxisomal (S)-2-hydroxy-acid oxidase
								chr2H_619997195	0.000141384	0.0259334
HORVU.MOREX.r2.2HG0164530	chr2H	629528577	629530031	-	LC	1455	BTB/POZ and MATH domain-containing protein 2
								chr2H_629528095	0.000444419	0.0404854
HORVU.MOREX.r2.2HG0169640	chr2H	643066858	643071331	-	HC	4474	Kinase, putative
								chr2H_643071410	0.000330303	0.0351637
HORVU.MOREX.r2.2HG0180860	chr2H	673290581	673293404	-	HC	2824	GATA transcription factor, putative
								chr2H_673291023	0.000597985	0.045472
HORVU.MOREX.r2.3HG0191690	chr3H	24934618	24948492	-	HC	13875	NH(3)-dependent NAD(+) synthetase
								chr3H_24941634	0.000490151	0.0430619
HORVU.MOREX.r2.3HG0192490	chr3H	27763642	27765399	-	HC	1758	Trichome birefringence-like protein
								chr3H_27763571	0.000348617	0.035313
HORVU.MOREX.r2.3HG0214550	chr3H	223827719	223855159	-	HC	27441	Alkaline/neutral invertase
								chr3H_223828515	0.000540715	0.0434324
HORVU.MOREX.r2.3HG0229960	chr3H	415809413	415809931	-	HC	519	F-box domain containing protein-like
								chr3H_415809934	0.000261613	0.0311915
HORVU.MOREX.r2.3HG0240960	chr3H	500723786	500729186	-	HC	5401	Phosphatidate cytidylyltransferase
								chr3H_500729396	6.79562e-05	0.0196256
HORVU.MOREX.r2.3HG0243550	chr3H	513703278	513714204	-	HC	10927	Small RNA degrading nuclease
								chr3H_513703768	7.54104e-05	0.0200703
								chr3H_513709794	2.01847e-05	0.0107442
								chr3H_513709798	2.01847e-05	0.0107442
HORVU.MOREX.r2.3HG0246150	chr3H	527545196	527549494	-	HC	4299	Ribosomal biogenesis protein LAS1
								chr3H_527549864	0.000174855	0.027664
								chr3H_527549916	7.8203e-05	0.0202188
								chr3H_527549919	3.07039e-05	0.0133359
HORVU.MOREX.r2.3HG0249080	chr3H	542247501	542249440	-	HC	1940	Protein NRT1/ PTR FAMILY 5.5
								chr3H_542247955	0.000512812	0.0434324
HORVU.MOREX.r2.4HG0277760	chr4H	5653386	5653727	-	LC	342	Bifunctional NAD(P)H-hydrate repair enzyme Nnr
								chr4H_5654196	3.14398e-05	0.0133359
								chr4H_5654197	3.14398e-05	0.0133359
HORVU.MOREX.r2.4HG0279230	chr4H	10247796	10251770	-	HC	3975	NRT1/PTR family protein 2.2
								chr4H_10249260	0.000100378	0.0227264
HORVU.MOREX.r2.4HG0286190	chr4H	44747944	44753155	-	HC	5212	Condensin-2 complex subunit G2
								chr4H_44750233	0.000509691	0.0434324
HORVU.MOREX.r2.4HG0289550	chr4H	74940504	74954318	-	HC	13815	Protein translocase subunit SecA
								chr4H_74946292	0.000179776	0.027735
								chr4H_74946297	0.000179776	0.027735
HORVU.MOREX.r2.4HG0291790	chr4H	98868228	98868602	-	LC	375	rRNA N-glycosidase
								chr4H_98867765	6.62356e-05	0.0195494
HORVU.MOREX.r2.4HG0295120	chr4H	128481004	128483735	-	HC	2732	Scarecrow transcription factor family protein
								chr4H_128482761	6.05506e-05	0.018669
HORVU.MOREX.r2.4HG0308420	chr4H	312111636	312189673	-	HC	78038	ATP-dependent RNA helicase
								chr4H_312146232	0.000264125	0.0311915
HORVU.MOREX.r2.4HG0310430	chr4H	342857278	342906277	-	HC	49000	Rho GTPase-activating protein
								chr4H_342879396	0.000569413	0.0439143
								chr4H_342879432	0.000569413	0.0439143
HORVU.MOREX.r2.4HG0312490	chr4H	368594858	368600964	-	HC	6107	ATP-dependent Clp protease proteolytic subunit
								chr4H_368596503	1.05117e-07	0.000570723
HORVU.MOREX.r2.4HG0314300	chr4H	392019895	392026683	-	HC	6789	Nucleolar GTP-binding protein 2
								chr4H_392022112	5.62045e-07	0.00137634
HORVU.MOREX.r2.4HG0316350	chr4H	420595400	420598216	-	HC	2817	Deaminase-related family protein
								chr4H_420597511	0.00054762	0.0434324
HORVU.MOREX.r2.4HG0325800	chr4H	511495620	511502349	-	HC	6730	V-type proton ATPase subunit a
								chr4H_511501953	0.000171382	0.0273938
HORVU.MOREX.r2.4HG0339670	chr4H	594444392	594450049	-	HC	5658	C2 calcium/lipid-binding and GRAM domain protein
								chr4H_594444857	7.41022e-05	0.0200703
HORVU.MOREX.r2.4HG0344510	chr4H	611089901	611092048	-	HC	2148	Oxygen-dependent choline dehydrogenase
								chr4H_611091215	0.000252846	0.031033
								chr4H_611091262	0.000252846	0.031033
HORVU.MOREX.r2.4HG0346380	chr4H	616748385	616748768	-	HC	384	Cortical cell-delineating protein
								chr4H_616748236	0.000121084	0.0250286
HORVU.MOREX.r2.5HG0380320	chr5H	284036330	284038249	-	HC	1920	PHD finger family protein
								chr5H_284037757	4.12209e-05	0.0152818
HORVU.MOREX.r2.5HG0381800	chr5H	302790773	302795588	-	HC	4816	PP2A regulatory subunit TAP46
								chr5H_302794676	0.000245383	0.0309833
HORVU.MOREX.r2.5HG0388720	chr5H	365514111	365516188	-	LC	2078	DNA-binding storekeeper protein-related transcriptional regulator
								chr5H_365516587	6.73887e-05	0.0196256
HORVU.MOREX.r2.5HG0397800	chr5H	436046881	436049156	-	HC	2276	Protein GAMETE EXPRESSED 1
								chr5H_436048578	7.13787e-05	0.0200245
HORVU.MOREX.r2.5HG0398040	chr5H	437200056	437204107	-	HC	4052	Phenylalanine--tRNA ligase alpha subunit
								chr5H_437203631	0.000543007	0.0434324
HORVU.MOREX.r2.5HG0404090	chr5H	474689018	474689947	-	HC	930	GRAM-containing/ABA-responsive protein
								chr5H_474689624	0.000342409	0.035313
HORVU.MOREX.r2.5HG0406840	chr5H	485851644	485860233	-	HC	8590	transcription factor-like protein
								chr5H_485852852	0.00050259	0.0434324
HORVU.MOREX.r2.5HG0407170	chr5H	487744204	487746883	-	HC	2680	Dihydroflavonol-4-reductase
								chr5H_487744184	0.00043039	0.0398764
								chr5H_487744244	0.0001217	0.0250286
HORVU.MOREX.r2.5HG0409420	chr5H	495107975	495113239	-	HC	5265	Uridine kinase
								chr5H_495109169	4.24486e-08	0.000511753
HORVU.MOREX.r2.5HG0415990	chr5H	514826085	514829537	-	HC	3453	Eukaryotic aspartyl protease family protein
								chr5H_514827610	0.000475475	0.0420447
								chr5H_514827617	0.000475475	0.0420447
HORVU.MOREX.r2.5HG0422460	chr5H	531186779	531188709	-	HC	1931	Basic helix-loop-helix transcription factor
								chr5H_531188501	0.00053669	0.0434324
HORVU.MOREX.r2.5HG0424800	chr5H	537974643	537975260	-	LC	618	NA
								chr5H_537975410	0.000100363	0.0227264
HORVU.MOREX.r2.5HG0424980	chr5H	538462428	538465891	-	HC	3464	UDP-glycosyltransferase
								chr5H_538463476	0.000411046	0.0385631
								chr5H_538463561	0.000465657	0.0418583
HORVU.MOREX.r2.5HG0425610	chr5H	540250042	540252791	-	HC	2750	TIP41-like family protein
								chr5H_540250313	3.22624e-06	0.00443675
HORVU.MOREX.r2.5HG0437630	chr5H	573687484	573690714	-	HC	3231	Phosphatase 2C family protein
								chr5H_573687352	0.000375989	0.0367157
HORVU.MOREX.r2.5HG0447330	chr5H	596989991	596991775	-	HC	1785	Ubiquitin-conjugating enzyme E2
								chr5H_596990650	0.000413374	0.0385631
HORVU.MOREX.r2.6HG0450160	chr6H	7335214	7336383	-	HC	1170	Mitochondrial transcription termination factor-like
								chr6H_7335576	0.000250172	0.031033
HORVU.MOREX.r2.6HG0458040	chr6H	28830019	28832835	-	HC	2817	Pentatricopeptide repeat-containing protein, putative
								chr6H_28830932	0.000600323	0.0455222
HORVU.MOREX.r2.6HG0464300	chr6H	61003171	61007496	-	LC	4326	Kinetochore protein nuf2, putative
								chr6H_61006577	6.38748e-06	0.00578003
HORVU.MOREX.r2.6HG0470290	chr6H	109310427	109317534	-	HC	7108	ABC transporter ATP-binding protein
								chr6H_109312291	0.000109176	0.0235223
HORVU.MOREX.r2.6HG0472520	chr6H	124695312	124700375	-	HC	5064	4-coumarate CoA ligase
								chr6H_124696568	0.000338547	0.0352683
HORVU.MOREX.r2.6HG0517610	chr6H	548304301	548309574	-	HC	5274	Carboxypeptidase
								chr6H_548306031	0.000498014	0.043332
HORVU.MOREX.r2.6HG0526690	chr6H	573014028	573018696	-	HC	4669	O-linked-mannose beta-1,4-N-acetylglucosaminyltransferase-like protein
								chr6H_573014373	0.00029237	0.0333005
HORVU.MOREX.r2.7HG0527320	chr7H	1486964	1491594	-	HC	4631	Terpene cyclase/mutase family member
								chr7H_1487973	4.74939e-05	0.0167444
HORVU.MOREX.r2.7HG0529150	chr7H	4272436	4273818	-	HC	1383	Aspartic proteinase nepenthesin-1
								chr7H_4273250	0.000138858	0.0258697
HORVU.MOREX.r2.7HG0534160	chr7H	14061331	14062926	-	HC	1596	Acid phosphatase 1
								chr7H_14061352	1.30817e-05	0.0088555
HORVU.MOREX.r2.7HG0540430	chr7H	29688468	29689514	-	HC	1047	NF-X-like 1
								chr7H_29689549	7.2288e-05	0.0200245
HORVU.MOREX.r2.7HG0555160	chr7H	105147033	105157746	-	HC	10714	Potassium channel
								chr7H_105147562	0.000462113	0.0416777
HORVU.MOREX.r2.7HG0562070	chr7H	156515842	156524553	-	HC	8712	Ubiquinone biosynthesis protein COQ9, mitochondrial
								chr7H_156518038	0.00020322	0.0293328
HORVU.MOREX.r2.7HG0563010	chr7H	164504351	164507077	-	HC	2727	Pre-mRNA-splicing factor CWC25-like protein
								chr7H_164504646	3.43212e-06	0.00443675
HORVU.MOREX.r2.7HG0571010	chr7H	240877082	240879152	-	HC	2071	Protein DETOXIFICATION
								chr7H_240877759	6.02974e-07	0.00137634
HORVU.MOREX.r2.7HG0580550	chr7H	381640274	381641191	-	LC	918	Cysteine sulfinic acid decarboxylase
								chr7H_381640601	0.000171546	0.0273938
HORVU.MOREX.r2.7HG0585540	chr7H	436586479	436591429	-	LC	4951	Histone-lysine N-methyltransferase
								chr7H_436587514	0.000503165	0.0434324
HORVU.MOREX.r2.7HG0588410	chr7H	459162967	459163500	-	HC	534	RING/U-box superfamily protein
								chr7H_459163742	0.000348104	0.035313
HORVU.MOREX.r2.7HG0588610	chr7H	460339910	460341985	-	HC	2076	Glucan endo-1,3-beta-glucosidase 1
								chr7H_460341234	8.72717e-07	0.00182243
HORVU.MOREX.r2.7HG0623250	chr7H	632261496	632263695	-	HC	2200	Core-2/I-branching beta-1,6-N-acetylglucosaminyltransferase family protein
								chr7H_632262845	0.000105472	0.022906

## Sheet: LFMM_FDR0.05
gene	agp_chr	start	end	orientation	confidence	gene_length	annotation	Significant SNP Pos.	q (Latitude+Rain+Solar_rad)	q (Aspect)	q (Slope)	q (Elevation+Temperature)	q (Soil_bulk_density)	q (Soil_water_capacity)	q (Soil_carbon_content(0-15cm))	q (Soil_carbon_content(30cm))	q (Soil_pH)	q (Soil_silt_content)	q (StdDev_Temperature)	q (CoefVar_Rain)	p (Latitude+Rain+Solar_rad)	p (Aspect)	p (Slope)	p (Elevation+Temperature)	p (Soil_bulk_density)	p (Soil_water_capacity)	p (Soil_carbon_content(0-15cm))	p (Soil_carbon_content(30cm))	p (Soil_pH)	p (Soil_silt_content)	p (StdDev_Temperature)	p (CoefVar_Rain)
HORVU.MOREX.r2.1HG0023750	chr1H	146233302	146234762	+	HC	1461	DUF641 family protein
								chr1H_146233661	0.936694	0.984722	0.999886	0.774549	0.993004	0.98976	0.980603	0.915002	0.996082	0.661857	0.00455634	0.982535	0.181081	0.522368	0.814239	0.0845063	0.0761669	0.993972	0.319745	0.0392399	0.657088	0.00346982	5.00465e-06	0.699432
HORVU.MOREX.r2.1HG0059900	chr1H	469696741	469700484	+	HC	3744	Phosphatidylinositol:ceramide inositolphosphotransferase
								chr1H_469696630	0.988319	0.98956	0.999886	0.11037	0.999201	0.979346	0.958506	0.979758	0.965313	0.995329	0.0471183	0.982535	0.6112	0.899063	0.901289	0.000762796	0.795469	0.240898	0.219959	0.904244	0.118941	0.408234	0.000306487	0.590526
HORVU.MOREX.r2.1HG0071770	chr1H	504404498	504404758	+	HC	261	Clavata3/ESR (CLE) gene family member
								chr1H_504404503	0.994716	0.984846	0.999886	0.838737	0.999201	0.984316	0.944464	0.979263	0.996082	0.879111	0.00723712	0.984169	0.861026	0.672332	0.954135	0.132459	0.778581	0.43809	0.187102	0.518418	0.407862	0.070171	1.13368e-05	0.743272
HORVU.MOREX.r2.1HG0074820	chr1H	511691892	511694152	+	HC	2261	UDP-N-acetylglucosamine 1-carboxyvinyltransferase
								chr1H_511692758	0.994716	0.984722	0.999886	0.428917	0.993004	0.987784	0.806851	0.979263	0.999895	0.823977	0.0102451	0.986912	0.796906	0.257861	0.781153	0.0106839	0.114533	0.77985	0.0554201	0.659533	0.843087	0.0356596	2.7427e-05	0.8088
HORVU.MOREX.r2.2HG0085910	chr2H	16831745	16835037	+	HC	3293	Receptor-kinase, putative
								chr2H_16833811	0.987708	0.984722	0.999886	0.347844	0.994261	0.987784	0.985675	0.979758	0.999895	0.879782	0.00951087	0.982535	0.377274	0.0780835	0.808324	0.00696526	0.625478	0.773485	0.694926	0.842311	0.845212	0.0707468	2.24868e-05	0.584383
HORVU.MOREX.r2.2HG0159760	chr2H	614556615	614556956	+	LC	342	Disease resistance protein
								chr2H_614557058	0.994716	0.991253	0.999204	0.92169	0.994262	0.987784	0.899319	0.938399	0.996082	0.998828	0.0151488	0.982535	0.947835	0.988822	0.347412	0.26754	0.676011	0.87784	0.11806	0.0990238	0.349758	0.961894	5.89279e-05	0.555644
								chr2H_614557062	0.994716	0.991253	0.999204	0.92169	0.994262	0.987784	0.899319	0.938399	0.996082	0.998828	0.0151488	0.982535	0.947835	0.988822	0.347412	0.26754	0.676011	0.87784	0.11806	0.0990238	0.349758	0.961894	5.89279e-05	0.555644
HORVU.MOREX.r2.2HG0161400	chr2H	619314636	619316254	+	HC	1619	DUF674 family protein
								chr2H_619314915	0.976305	0.98956	0.983978	0.0332317	0.993004	0.967951	0.850613	0.979758	0.442245	0.998828	0.919407	0.695791	0.26417	0.907242	0.224574	9.06283e-05	0.339018	0.0561186	0.07155	0.816898	0.00141326	0.950642	0.21696	0.0226101
HORVU.MOREX.r2.2HG0164560	chr2H	629639994	629646699	+	LC	6706	disease resistance protein (TIR-NBS-LRR class) family
								chr2H_629640815	0.939416	0.984722	0.999886	0.596779	0.999201	0.979346	0.97241	0.979263	0.982592	0.989178	0.0447516	0.710438	0.188335	0.510701	0.755284	0.0326171	0.929031	0.355492	0.271525	0.545446	0.162009	0.230846	0.000280711	0.0248937
								chr2H_629640837	0.939416	0.984722	0.999886	0.596779	0.999201	0.979346	0.97241	0.979263	0.982592	0.989178	0.0447516	0.710438	0.188335	0.510701	0.755284	0.0326171	0.929031	0.355492	0.271525	0.545446	0.162009	0.230846	0.000280711	0.0248937
HORVU.MOREX.r2.2HG0171830	chr2H	649885232	649885783	+	HC	552	Anthocyanin 5-aromatic acyltransferase
								chr2H_649885192	0.994716	0.984846	0.999886	0.954277	0.999201	0.98633	0.972004	0.982712	0.997992	0.998828	0.0252137	0.895243	0.806757	0.673378	0.627215	0.368492	0.760169	0.589627	0.259804	0.986007	0.771807	0.981386	0.000123528	0.101906
HORVU.MOREX.r2.3HG0183550	chr3H	5233815	5239725	+	HC	5911	Disease resistance protein
								chr3H_5238776	0.988319	0.984722	0.999886	0.928029	0.994261	0.989386	0.930126	0.915002	0.999895	0.997866	0.0323132	0.961372	0.411907	0.48331	0.773416	0.297892	0.526722	0.965545	0.17032	0.0565318	0.952082	0.46006	0.000167833	0.208564
HORVU.MOREX.r2.3HG0212890	chr3H	200990025	200992331	+	HC	2307	Deleted in split hand/splt foot protein 1
								chr3H_200992615	0.953886	0.900846	0.934677	0.0190027	0.999201	0.984316	0.862585	0.979731	0.442245	0.998828	0.597758	0.980391	0.219177	0.00927678	0.107319	3.54956e-05	0.819225	0.478624	0.0804617	0.736552	0.00149638	0.830779	0.0359795	0.42251
HORVU.MOREX.r2.3HG0218290	chr3H	277412450	277468345	+	HC	55896	Shikimate dehydrogenase (NADP(+))
								chr3H_277465035	0.876663	0.900846	0.917112	0.0053977	0.999201	0.984316	0.801071	0.979263	0.110723	0.998828	0.871255	0.974303	0.0998887	0.00518109	0.0882932	5.04123e-06	0.767647	0.503873	0.0524449	0.687881	6.93982e-05	0.906451	0.155688	0.262256
HORVU.MOREX.r2.3HG0220680	chr3H	313960807	313961118	+	LC	312	Non-specific serine/threonine protein kinase
								chr3H_313961110	0.876663	0.900846	0.917112	0.0053977	0.999201	0.984316	0.801071	0.979263	0.110723	0.998828	0.871255	0.974303	0.0998887	0.00518109	0.0882932	5.04123e-06	0.767647	0.503873	0.0524449	0.687881	6.93982e-05	0.906451	0.155688	0.262256
HORVU.MOREX.r2.3HG0221920	chr3H	333981554	333983152	+	HC	1599	nuclease
								chr3H_333981978	0.918378	0.900846	0.922293	0.0221428	0.999201	0.984316	0.924783	0.979263	0.409688	0.997866	0.889346	0.982535	0.141976	0.00165072	0.097276	4.71515e-05	0.795084	0.42019	0.160748	0.515546	0.000908616	0.464762	0.174875	0.483993
HORVU.MOREX.r2.3HG0221930	chr3H	334571360	334577369	+	HC	6010	Peptidyl prolyl cis trans isomerase-like
								chr3H_334576116	0.918378	0.900846	0.922293	0.0221428	0.999201	0.984316	0.924783	0.979263	0.409688	0.997866	0.889346	0.982535	0.141976	0.00165072	0.097276	4.71515e-05	0.795084	0.42019	0.160748	0.515546	0.000908616	0.464762	0.174875	0.483993
HORVU.MOREX.r2.3HG0225660	chr3H	375982360	375985060	+	HC	2701	Lipase
								chr3H_375984598	0.994716	0.984722	0.917112	0.0446429	0.99977	0.979346	0.653771	0.982013	0.956792	0.994121	0.513796	0.932807	0.790474	0.0598707	0.088484	0.000175799	0.993952	0.140517	0.013966	0.972223	0.0721012	0.337021	0.022798	0.138103
HORVU.MOREX.r2.3HG0226970	chr3H	389104376	389105965	+	HC	1590	Glucan endo-1,3-beta-glucosidase 1
								chr3H_389104832	0.692444	0.984722	0.999886	0.0361983	0.999201	0.943473	0.985675	0.979758	0.714484	0.907005	0.968226	0.833465	0.0309389	0.224522	0.52008	0.000113101	0.818286	0.0442456	0.89302	0.834409	0.00953129	0.0820191	0.336515	0.059753
								chr3H_389105924	0.692444	0.984722	0.999886	0.0361983	0.999201	0.943473	0.985675	0.979758	0.714484	0.907005	0.968226	0.833465	0.0309389	0.224522	0.52008	0.000113101	0.818286	0.0442456	0.89302	0.834409	0.00953129	0.0820191	0.336515	0.059753
								chr3H_389105925	0.692444	0.984722	0.999886	0.0361983	0.999201	0.943473	0.985675	0.979758	0.714484	0.907005	0.968226	0.833465	0.0309389	0.224522	0.52008	0.000113101	0.818286	0.0442456	0.89302	0.834409	0.00953129	0.0820191	0.336515	0.059753
								chr3H_389105959	0.876663	0.900846	0.917112	0.0053977	0.999201	0.984316	0.801071	0.979263	0.110723	0.998828	0.871255	0.974303	0.0998887	0.00518109	0.0882932	5.04123e-06	0.767647	0.503873	0.0524449	0.687882	6.93982e-05	0.906451	0.155688	0.262256
HORVU.MOREX.r2.3HG0233800	chr3H	450787249	450788346	+	LC	1098	Leucine-rich repeat receptor kinase-like protein
								chr3H_450787379	0.976305	0.984722	0.999204	0.352201	0.993004	0.819011	0.985675	0.62555	0.592332	0.999919	0.99895	0.00449156	0.280602	0.0622182	0.431844	0.00721039	0.0530325	0.0197297	0.508303	0.00220469	0.00363929	0.995962	0.825865	1.00032e-06
								chr3H_450787381	0.976305	0.984722	0.999204	0.352201	0.993004	0.819011	0.985675	0.62555	0.592332	0.999919	0.99895	0.00449156	0.280602	0.0622182	0.431844	0.00721039	0.0530325	0.0197297	0.508303	0.00220469	0.00363929	0.995962	0.825865	1.00032e-06
HORVU.MOREX.r2.3HG0238210	chr3H	479838132	479839910	+	HC	1779	BURP domain protein RD22
								chr3H_479837888	0.678891	0.903833	0.999886	0.0101118	0.994261	0.986868	0.765401	0.979758	0.110723	0.998828	0.734534	0.9763	0.0270439	0.0204408	0.599796	1.33691e-05	0.560297	0.642047	0.028557	0.873712	2.9329e-05	0.907759	0.0693018	0.386842
HORVU.MOREX.r2.3HG0257500	chr3H	575212331	575217252	+	HC	4922	Integrator complex subunit
								chr3H_575217696	0.859548	0.984846	0.999886	0.985779	0.999201	0.979346	0.985675	0.979263	0.999895	0.998828	0.0497695	0.905479	0.0920172	0.685762	0.510124	0.994268	0.908081	0.339873	0.845614	0.613252	0.96919	0.577751	0.000328167	0.121567
								chr3H_575217720	0.859548	0.984846	0.999886	0.985779	0.999201	0.979346	0.985675	0.979263	0.999895	0.998828	0.0497695	0.905479	0.0920172	0.685762	0.510124	0.994268	0.908081	0.339873	0.845614	0.613252	0.96919	0.577751	0.000328167	0.121567
HORVU.MOREX.r2.3HG0258940	chr3H	581142428	581145078	+	HC	2651	lysine ketoglutarate reductase trans-splicing-like protein, putative (DUF707)
								chr3H_581143678	0.99361	0.900846	0.949976	0.669381	0.999201	0.91136	0.985675	0.9811	0.948058	0.759384	0.0429374	0.972096	0.703304	0.0108699	0.146344	0.0478131	0.843404	0.0324206	0.930205	0.929592	0.0632649	0.0120092	0.000246739	0.252636
HORVU.MOREX.r2.3HG0259730	chr3H	584561273	584566794	+	HC	5522	Mitochondrial import inner membrane translocase subunit TIM14
								chr3H_584561544	0.988319	0.984722	0.999886	0.0053977	0.999201	0.986841	0.61286	0.979758	0.452287	0.989178	0.808003	0.958558	0.480594	0.339513	0.89314	4.14238e-06	0.976058	0.61783	0.00974311	0.839323	0.00188266	0.292416	0.103192	0.196953
HORVU.MOREX.r2.3HG0267130	chr3H	605443258	605444346	+	HC	1089	Glutathione S-transferase
								chr3H_605443849	0.562739	0.984722	0.999886	0.0054266	0.993004	0.987784	0.606948	0.634402	0.985255	0.998828	0.498439	0.982535	0.014092	0.322019	0.800014	5.41098e-06	0.0828872	0.909073	0.0093918	0.0025441	0.233844	0.781487	0.0206322	0.443565
HORVU.MOREX.r2.3HG0275390	chr3H	627517017	627520227	+	HC	3211	2-oxoglutarate (2OG) and Fe(II)-dependent oxygenase superfamily protein
								chr3H_627518502	0.0808706	0.986588	0.999886	0.263788	0.993004	0.984316	0.0445914	0.971959	0.996082	0.998828	0.842347	0.67147	6.74605e-05	0.785985	0.874428	0.00378439	0.353417	0.447053	1.17188e-05	0.352183	0.368914	0.821472	0.121455	0.0191915
HORVU.MOREX.r2.4HG0277770	chr4H	5653855	5655624	+	HC	1770	LOB domain protein
								chr4H_5654196	0.988319	0.984722	0.999204	0.5966	0.994262	0.828066	0.983268	0.979263	0.999895	0.974407	0.00854734	0.982535	0.541284	0.170238	0.313668	0.0321691	0.638859	0.0206933	0.322954	0.583323	0.841192	0.186442	1.78077e-05	0.575964
								chr4H_5654197	0.988319	0.984722	0.999204	0.5966	0.994262	0.828066	0.983268	0.979263	0.999895	0.974407	0.00854734	0.982535	0.541284	0.170238	0.313668	0.0321691	0.638859	0.0206933	0.322954	0.583323	0.841192	0.186442	1.78077e-05	0.575964
HORVU.MOREX.r2.4HG0278870	chr4H	9248020	9250574	+	HC	2555	Beta-xylosidase, putative
								chr4H_9248901	0.121644	0.984722	0.943528	0.520892	0.999201	0.984316	3.30663e-05	0.915002	0.985255	0.998828	0.99895	0.98979	0.000368942	0.0565987	0.124341	0.0192321	0.76127	0.406432	2.46359e-09	0.032643	0.243306	0.646683	0.542135	0.86613
								chr4H_9248952	0.184602	0.984722	0.999886	0.579752	0.999201	0.980628	0.00555617	0.915002	0.996082	0.998828	0.99895	0.990154	0.000846665	0.115433	0.588886	0.028481	0.900415	0.356286	8.2792e-07	0.0565165	0.324945	0.845311	0.636311	0.889749
HORVU.MOREX.r2.4HG0279740	chr4H	12471846	12473529	+	HC	1684	Cytochrome P450 family protein, expressed
								chr4H_12473379	0.979436	0.984722	0.999204	0.0461213	0.999201	0.984316	0.890788	0.944223	0.996082	0.998828	0.978256	0.9763	0.308696	0.511327	0.284491	0.000186086	0.902763	0.455784	0.10484	0.11723	0.586015	0.502151	0.390481	0.38255
HORVU.MOREX.r2.4HG0283150	chr4H	27373250	27376881	+	HC	3632	Growth-regulating factor
								chr4H_27376716	0.0880971	0.984846	0.999886	0.036289	0.999201	0.937025	0.559325	0.979263	0.996082	0.998828	0.769051	0.974303	0.000167202	0.658003	0.725495	0.000120328	0.899835	0.0346575	0.00576126	0.709666	0.385182	0.517595	0.0853821	0.320446
HORVU.MOREX.r2.4HG0283370	chr4H	28200211	28201157	+	HC	947	Photosystem I reaction center subunit N
								chr4H_28200946	0.420151	0.98956	0.946795	0.0361983	0.993004	0.984316	0.0694178	0.915002	0.996082	0.998828	0.61308	0.984169	0.00565222	0.914765	0.13819	0.000109038	0.285514	0.479071	5.90321e-05	0.0450983	0.492866	0.939815	0.0386258	0.733674
HORVU.MOREX.r2.4HG0284700	chr4H	33934384	33936817	+	HC	2434	interferon-activable protein
								chr4H_33935598	0.984793	0.984722	0.999204	0.466088	0.994261	0.987784	0.976162	0.979758	0.987301	0.998828	0.00854734	0.984169	0.338108	0.0575402	0.294351	0.0141562	0.647495	0.904103	0.292574	0.877351	0.271224	0.633736	1.73581e-05	0.741595
HORVU.MOREX.r2.4HG0285540	chr4H	40200593	40202040	+	LC	1448	Glycerol-3-phosphate acyltransferase
								chr4H_40201712	0.849886	0.984722	0.999886	0.0446429	0.999201	0.984316	0.985675	0.979758	0.315438	0.998828	0.99895	0.873742	0.078902	0.337706	0.675862	0.000175391	0.773631	0.376824	0.495873	0.813758	0.000591395	0.717346	0.605357	0.0822128
HORVU.MOREX.r2.4HG0291590	chr4H	95852425	95857419	+	HC	4995	Protein FAM135B
								chr4H_95855954	0.885687	0.991253	0.999886	0.00805869	0.999201	0.984316	0.768014	0.948765	0.442245	0.998828	0.210941	0.793897	0.102874	0.986627	0.785151	9.6339e-06	0.836642	0.438133	0.0296157	0.126589	0.00131419	0.733217	0.00331015	0.0486403
HORVU.MOREX.r2.4HG0338060	chr4H	586711789	586713465	+	HC	1677	Agmatine coumaroyltransferase-2
								chr4H_586711700	0.994716	0.986588	0.999886	0.213509	0.994262	0.984316	0.966553	0.979263	0.997373	0.907005	0.00670566	0.984169	0.840171	0.788486	0.934098	0.00258267	0.543965	0.451664	0.251376	0.553221	0.714595	0.0901906	8.89247e-06	0.775014
								chr4H_586711701	0.994716	0.986588	0.999886	0.213509	0.994262	0.984316	0.966553	0.979263	0.997373	0.907005	0.00670566	0.984169	0.840171	0.788486	0.934098	0.00258267	0.543965	0.451664	0.251376	0.553221	0.714595	0.0901906	8.89247e-06	0.775014
HORVU.MOREX.r2.4HG0344450	chr4H	611022371	611025686	+	HC	3316	O-methyltransferase
								chr4H_611022935	0.0276302	0.984722	0.999886	0.543957	0.993004	0.987784	0.817028	0.960437	0.996082	0.973563	0.990786	0.958763	2.94262e-06	0.215787	0.90423	0.0229428	0.00822797	0.905646	0.0592246	0.276621	0.617256	0.180875	0.451424	0.201701
HORVU.MOREX.r2.5HG0352030	chr5H	7207257	7207940	+	HC	684	Thaumatin-like protein
								chr5H_7207643	0.985494	0.984722	0.999886	0.750274	0.993004	0.987784	0.579761	0.968412	0.982592	0.998828	0.0340112	0.902519	0.347887	0.442387	0.806301	0.074417	0.262639	0.836903	0.00686798	0.337825	0.169231	0.56752	0.000180411	0.115515
HORVU.MOREX.r2.5HG0354210	chr5H	14712671	14718681	+	HC	6011	Glutathione-regulated potassium-efflux system protein
								chr5H_14713179	0.748472	0.984722	0.999886	0.036289	0.999201	0.984316	0.890787	0.982712	0.147278	0.998828	0.806271	0.982535	0.0438057	0.466778	0.569731	0.000121275	0.944877	0.510383	0.103887	0.98853	0.000130146	0.802904	0.102602	0.548876
								chr5H_14713197	0.748472	0.984722	0.999886	0.036289	0.999201	0.984316	0.890787	0.982712	0.147278	0.998828	0.806271	0.982535	0.0438057	0.466778	0.569731	0.000121275	0.944877	0.510383	0.103887	0.98853	0.000130146	0.802904	0.102602	0.548876
HORVU.MOREX.r2.5HG0356540	chr5H	23828019	23832668	+	HC	4650	Nuclear transcription factor Y subunit
								chr5H_23833130	0.988319	0.984722	0.999886	0.982863	0.999201	0.987784	0.954769	0.586373	0.963422	0.998828	0.014539	0.937965	0.55364	0.0689561	0.589161	0.900299	0.957888	0.691125	0.201656	0.000395578	0.104464	0.674948	4.49874e-05	0.144546
HORVU.MOREX.r2.5HG0358980	chr5H	35576073	35580079	+	HC	4007	Poly(A)-specific ribonuclease PARN-like
								chr5H_35579625	0.978237	0.984722	0.931072	0.945334	0.999201	0.979346	0.925692	0.880663	0.714484	0.998828	0.993892	0.00353817	0.307333	0.434613	0.104834	0.338132	0.872482	0.198786	0.163906	0.0179836	0.00934676	0.555291	0.468965	3.57338e-07
HORVU.MOREX.r2.5HG0406300	chr5H	483435660	483437237	+	HC	1578	FAD-binding Berberine family protein
								chr5H_483436710	0.994716	0.984722	0.999886	0.776205	0.994261	0.987784	0.958506	0.979263	0.999895	0.998828	0.0155413	0.952977	0.848926	0.467153	0.748022	0.088077	0.583655	0.719814	0.235545	0.694741	0.881297	0.740705	6.72043e-05	0.173666
HORVU.MOREX.r2.5HG0412880	chr5H	504689789	504690478	+	HC	690	Ethylene-responsive transcription factor
								chr5H_504689800	0.988319	0.984722	0.999204	0.951244	0.999201	0.984316	0.986536	0.979263	0.948058	0.855688	0.0433662	0.974303	0.391669	0.0701938	0.356029	0.351149	0.737264	0.443376	0.95609	0.506768	0.0618451	0.0556968	0.000253996	0.300392
HORVU.MOREX.r2.5HG0412960	chr5H	504861606	504867117	+	HC	5512	rRNA biogenesis RRP36-like protein
								chr5H_504861938	0.0276302	0.984722	0.870961	0.430768	0.993004	0.943473	0.768042	0.979263	0.996082	0.998828	0.948254	0.663205	3.21204e-06	0.566662	0.0608938	0.0107983	0.180254	0.0442733	0.0336413	0.428108	0.346625	0.843657	0.273207	0.0182083
HORVU.MOREX.r2.5HG0417920	chr5H	519332799	519336977	+	HC	4179	Heavy metal-associated protein
								chr5H_519336827	0.991538	0.984722	0.999204	0.674873	0.994261	0.987784	0.985675	0.979263	0.997932	0.998828	0.0132632	0.974303	0.639284	0.613291	0.3124	0.0489872	0.56174	0.926983	0.909332	0.683291	0.751928	0.638175	4.05514e-05	0.281745
HORVU.MOREX.r2.5HG0423570	chr5H	534439647	534441170	+	HC	1524	Orotidine 5'-phosphate decarboxylase
								chr5H_534441113	0.994716	0.984722	0.999886	0.584734	0.999201	0.984316	0.929119	0.976691	0.996082	0.989178	0.00506669	0.982535	0.753005	0.284359	0.71557	0.0295407	0.74899	0.516503	0.16849	0.398379	0.581319	0.27749	5.97245e-06	0.672243
HORVU.MOREX.r2.5HG0424990	chr5H	538477935	538479372	+	HC	1438	UDP-glycosyltransferase
								chr5H_538478865	0.994716	0.984846	0.999886	0.579061	0.999201	0.979346	0.92294	0.972205	0.999895	0.998828	0.00669455	0.982535	0.876314	0.629127	0.533508	0.0273763	0.980626	0.329711	0.156501	0.359161	0.801082	0.964275	8.38452e-06	0.61993
HORVU.MOREX.r2.5HG0426920	chr5H	545284843	545288478	+	HC	3636	Non-specific serine/threonine protein kinase
								chr5H_545286097	0.988319	0.98956	0.999886	0.77144	0.994261	0.979346	0.882949	0.948765	0.996082	0.998828	0.0453247	0.982535	0.471941	0.877158	0.889093	0.0833755	0.525265	0.114906	0.0999929	0.159859	0.448304	0.837147	0.000287172	0.60938
HORVU.MOREX.r2.5HG0435030	chr5H	566363704	566366090	+	HC	2387	Purple acid phosphatase
								chr5H_566366560	0.994716	0.984722	0.999886	0.979825	0.994262	0.987784	0.985675	0.960437	0.996082	0.995329	0.00446794	0.885108	0.757848	0.0452562	0.895846	0.581817	0.656705	0.757715	0.761303	0.272305	0.334891	0.439127	3.95e-06	0.0940957
								chr5H_566366563	0.994716	0.984722	0.999886	0.979825	0.994262	0.987784	0.985675	0.960437	0.996082	0.995329	0.00446794	0.885108	0.757848	0.0452562	0.895846	0.581817	0.656705	0.757715	0.761303	0.272305	0.334891	0.439127	3.95e-06	0.0940957
HORVU.MOREX.r2.6HG0499220	chr6H	429679258	429683955	+	HC	4698	Mitochondrial carrier protein, putative
								chr6H_429680247	0.949963	0.986588	0.999886	0.0363595	0.999201	0.986868	0.954769	0.968412	0.996082	0.989178	0.99895	0.982535	0.205233	0.786185	0.957622	0.000130408	0.808828	0.641519	0.200219	0.334632	0.605168	0.224598	0.633827	0.70231
HORVU.MOREX.r2.6HG0508220	chr6H	503106364	503107129	+	HC	766	Nudix hydrolase-like protein
								chr6H_503106471	0.992559	0.985219	0.999204	0.732127	0.994421	0.984316	0.885043	0.979263	0.999895	0.989178	0.0470843	0.974303	0.668159	0.745872	0.324104	0.0660013	0.681806	0.398298	0.102197	0.530093	0.924376	0.242754	0.000303523	0.303593
HORVU.MOREX.r2.6HG0515280	chr6H	540403169	540409858	+	HC	6690	GPI-anchored adhesin-like protein
								chr6H_540408459	0.994716	0.985703	0.999886	0.146583	0.993004	0.984316	0.959846	0.979758	0.996082	0.998828	0.0305101	0.986912	0.942067	0.757197	0.798581	0.00135807	0.27331	0.556269	0.240322	0.76139	0.376018	0.842113	0.000157344	0.807755
								chr6H_540409714	0.994716	0.991253	0.999886	0.0798312	0.993004	0.984316	0.97241	0.979263	0.996082	0.998828	0.0188255	0.982535	0.921443	0.983608	0.573414	0.000435425	0.302812	0.394263	0.279302	0.644129	0.492371	0.639609	8.59895e-05	0.623414
HORVU.MOREX.r2.6HG0519500	chr6H	554773094	554782749	+	HC	9656	N-alpha-acetyltransferase 35, NatC auxiliary subunit
								chr6H_554777814	0.99421	0.98956	0.999886	0.874595	0.994261	0.984316	0.738776	0.915002	0.999895	0.997866	0.00455634	0.982535	0.735176	0.870219	0.653586	0.165259	0.640752	0.540625	0.0242562	0.047936	0.988464	0.464767	4.89505e-06	0.622873
HORVU.MOREX.r2.6HG0525620	chr6H	570421365	570422133	+	HC	769	Ferredoxin-like
								chr6H_570421722	0.994019	0.984722	0.999886	0.744631	0.99715	0.98976	0.877614	0.979263	0.997373	0.998828	0.000601122	0.954578	0.707514	0.443048	0.746291	0.0717669	0.69468	0.978092	0.0897863	0.539288	0.713513	0.663289	2.43575e-07	0.189356
HORVU.MOREX.r2.6HG0525870	chr6H	570836460	570838760	+	HC	2301	transmembrane protein, putative (DUF594)
								chr6H_570838284	0.994716	0.991253	0.949976	0.982863	0.994261	0.979346	0.897031	0.948765	0.759845	0.989178	0.0447516	0.876804	0.977155	0.99876	0.16162	0.673478	0.523394	0.321269	0.111524	0.166185	0.0152399	0.294362	0.000281892	0.0870366
HORVU.MOREX.r2.7HG0537640	chr7H	22722911	22724299	+	HC	1389	Polynucleotidyl transferase, ribonuclease H-like superfamily protein
								chr7H_22723562	0.993118	0.98956	0.999204	0.748397	0.993004	0.979346	0.985675	0.979758	0.999895	0.989178	0.0359625	0.982535	0.695641	0.933877	0.439015	0.0735268	0.208919	0.219627	0.79573	0.771555	0.987708	0.313119	0.00019606	0.579177
HORVU.MOREX.r2.7HG0545680	chr7H	50103556	50105622	+	HC	2067	Lectin receptor kinase
								chr7H_50105949	0.981222	0.984846	0.999886	0.0350309	0.999201	0.979346	0.855236	0.980567	0.863665	0.998198	0.0567	0.981013	0.315901	0.723153	0.717769	9.68436e-05	0.857909	0.154865	0.072842	0.911558	0.0381136	0.488519	0.000398928	0.426213
HORVU.MOREX.r2.7HG0552770	chr7H	88894541	88900053	+	HC	5513	BTB/POZ domain-containing protein
								chr7H_88895047	0.994716	0.98956	0.999886	0.958259	0.993004	0.984316	0.752575	0.948765	0.996082	0.989178	0.0151488	0.892279	0.770988	0.945204	0.931308	0.382618	0.0851117	0.555892	0.0260447	0.135089	0.626318	0.280217	5.60383e-05	0.0979538
HORVU.MOREX.r2.7HG0566800	chr7H	194060513	194070936	+	LC	10424	Phosphatidylinositol N-acetylglucosaminyltransferase
								chr7H_194070968	0.985494	0.984722	0.999204	0.72139	0.999201	0.943473	0.878127	0.948765	0.807683	0.989178	9.01074e-07	0.988498	0.348927	0.113214	0.26514	0.0614362	0.76868	0.0420113	0.0946471	0.164629	0.0285324	0.314315	6.63848e-11	0.832183
HORVU.MOREX.r2.7HG0567730	chr7H	204566546	204570275	+	HC	3730	Purple acid phosphatase
								chr7H_204568049	0.994716	0.984722	0.999886	0.0361983	0.999201	0.65915	0.758136	0.951952	0.996082	0.759384	0.0587426	0.967775	0.980023	0.350679	0.529465	0.000113594	0.963938	0.00767786	0.0277057	0.190908	0.616487	0.0146384	0.00041817	0.222266
HORVU.MOREX.r2.7HG0572230	chr7H	251398917	251406715	+	HC	7799	Fatty acyl-CoA reductase
								chr7H_251407189	0.994716	0.984722	0.946795	0.979865	0.994261	0.979346	0.985675	0.979758	0.985255	0.989178	0.0151488	0.982535	0.966439	0.275641	0.138038	0.601579	0.559636	0.266335	0.847331	0.792516	0.241948	0.250219	6.1383e-05	0.512601
HORVU.MOREX.r2.7HG0572660	chr7H	257419697	257428375	+	LC	8679	Poly(A) RNA polymerase GLD2-A
								chr7H_257428504	0.994716	0.984722	0.946795	0.979865	0.994261	0.979346	0.985675	0.979758	0.985255	0.989178	0.0151488	0.982535	0.966439	0.275641	0.138038	0.601579	0.559636	0.266335	0.847331	0.792516	0.241948	0.250219	6.1383e-05	0.512601
HORVU.MOREX.r2.7HG0574110	chr7H	278420272	278482693	+	HC	62422	Exocyst complex component Sec8-like
								chr7H_278455176	0.994716	0.984722	0.946795	0.979865	0.994261	0.979346	0.985675	0.979758	0.985255	0.989178	0.0151488	0.982535	0.966439	0.275641	0.138038	0.601579	0.559636	0.266335	0.847331	0.792516	0.241948	0.250219	6.1383e-05	0.512601
HORVU.MOREX.r2.7HG0576070	chr7H	310107614	310109113	+	HC	1500	Ta11-like non-LTR retrotransposon
								chr7H_310108685	0.994716	0.984722	0.946795	0.979865	0.994261	0.979346	0.985675	0.979758	0.985255	0.989178	0.0151488	0.982535	0.966439	0.275641	0.138038	0.601579	0.559636	0.266335	0.847331	0.792516	0.241948	0.250219	6.1383e-05	0.512601
HORVU.MOREX.r2.7HG0576080	chr7H	310109166	310109480	+	LC	315	Endonuclease/exonuclease/phosphatase family protein
								chr7H_310108685	0.994716	0.984722	0.946795	0.979865	0.994261	0.979346	0.985675	0.979758	0.985255	0.989178	0.0151488	0.982535	0.966439	0.275641	0.138038	0.601579	0.559636	0.266335	0.847331	0.792516	0.241948	0.250219	6.1383e-05	0.512601
HORVU.MOREX.r2.7HG0578010	chr7H	347670839	347674295	+	HC	3457	Chaperone protein ClpB
								chr7H_347673036	0.994716	0.984722	0.946795	0.979865	0.994261	0.979346	0.985675	0.979758	0.985255	0.989178	0.0151488	0.982535	0.966439	0.275641	0.138038	0.601579	0.559636	0.266335	0.847331	0.792516	0.241948	0.250219	6.1383e-05	0.512601
HORVU.MOREX.r2.7HG0581560	chr7H	394946980	394948737	+	HC	1758	MYB transcription factor
								chr7H_394948173	0.994716	0.984722	0.826627	0.982863	0.993004	0.979346	0.985675	0.979263	0.996082	0.989178	0.0102451	0.982535	0.847896	0.148847	0.0397569	0.798557	0.386492	0.196033	0.927072	0.707771	0.445866	0.219398	2.83044e-05	0.540448
HORVU.MOREX.r2.7HG0581720	chr7H	397405247	397418919	+	HC	13673	Acetyltransferase component of pyruvate dehydrogenase complex
								chr7H_397405532	0.994716	0.984722	0.826627	0.982863	0.993004	0.979346	0.985675	0.979263	0.996082	0.989178	0.0102451	0.982535	0.847896	0.148847	0.0397569	0.798557	0.386492	0.196033	0.927072	0.707771	0.445866	0.219398	2.83044e-05	0.540448
HORVU.MOREX.r2.7HG0581830	chr7H	398727607	398756331	+	HC	28725	Tetratricopeptide repeat 27-like protein
								chr7H_398734486	0.595508	0.984722	0.999204	0.0446429	0.993004	0.987784	0.492279	0.880663	0.963422	0.989178	0.99895	0.0542518	0.0165698	0.445127	0.362626	0.00017062	0.15492	0.931954	0.00310616	0.0227237	0.106184	0.23817	0.89397	3.17898e-05
HORVU.MOREX.r2.7HG0587690	chr7H	452085130	452086091	+	HC	962	30S ribosomal protein S31
								chr7H_452086339	0.988319	0.984722	0.790109	0.916994	0.999201	0.984316	0.985675	0.938399	0.783682	0.907005	0.0104322	0.873742	0.416654	0.0702402	0.0251823	0.242563	0.983315	0.381312	0.815499	0.069643	0.020689	0.0907187	3.02129e-05	0.0832272
HORVU.MOREX.r2.7HG0606310	chr7H	583655934	583659973	+	HC	4040	Disease resistance protein (TIR-NBS-LRR class) family
								chr7H_583659570	0.992816	0.984846	0.976268	0.982863	0.993004	0.984316	0.985675	0.961266	0.979718	0.989178	0.0155413	0.959024	0.680391	0.713221	0.210805	0.732222	0.279249	0.561308	0.507345	0.306409	0.148723	0.281911	6.81261e-05	0.203507
								chr7H_583659605	0.992816	0.984846	0.976268	0.982863	0.993004	0.984316	0.985675	0.961266	0.979718	0.989178	0.0155413	0.959024	0.680391	0.713221	0.210805	0.732222	0.279249	0.561308	0.507345	0.306409	0.148723	0.281911	6.81261e-05	0.203507
								chr7H_583659617	0.992816	0.984846	0.976268	0.982863	0.993004	0.984316	0.985675	0.961266	0.979718	0.989178	0.0155413	0.959024	0.680391	0.713221	0.210805	0.732222	0.279249	0.561308	0.507345	0.306409	0.148723	0.281911	6.81261e-05	0.203507
HORVU.MOREX.r2.7HG0612960	chr7H	606479310	606480488	+	HC	1179	F-box protein
								chr7H_606480015	0.988319	0.984722	0.999886	0.888406	0.999201	0.39882	0.97241	0.9811	0.963422	0.989178	0.028773	0.982535	0.424519	0.15279	0.950332	0.188445	0.983733	0.00107798	0.274722	0.928182	0.103593	0.254464	0.000145206	0.645048
HORVU.MOREX.r2.7HG0624010	chr7H	634000925	634007199	+	HC	6275	Disease resistance protein (CC-NBS-LRR)
								chr7H_634001200	0.990773	0.984722	0.876651	0.0353191	0.993004	0.984316	0.806851	0.610848	0.999895	0.998828	0.999527	0.411405	0.637323	0.240242	0.064457	0.000104152	0.106242	0.567129	0.0552966	0.000986309	0.875614	0.822915	0.900949	0.00516358
HORVU.MOREX.r2.1HG0009340	chr1H	27456637	27457512	-	LC	876	DnaJ heat shock amino-terminal domain protein
								chr1H_27456479	0.994716	0.984722	0.999886	0.982863	0.993004	0.984316	0.930126	0.979263	0.986987	0.998828	0.00808261	0.89473	0.85596	0.497947	0.736371	0.902693	0.265485	0.517499	0.170295	0.50785	0.262396	0.773854	1.51845e-05	0.100809
HORVU.MOREX.r2.1HG0009970	chr1H	29564195	29566060	-	HC	1866	E3 ubiquitin-protein ligase
								chr1H_29565555	0.988319	0.984722	0.908908	0.799399	0.999201	0.984316	0.976162	0.980448	0.996082	0.928607	0.00702995	0.967775	0.466049	0.478731	0.0802454	0.10999	0.814845	0.478644	0.291684	0.909761	0.625302	0.119811	9.58146e-06	0.223919
HORVU.MOREX.r2.1HG0014940	chr1H	62619692	62625701	-	HC	6010	Replication protein A 70 kDa DNA-binding subunit
								chr1H_62621054	0.988319	0.984722	0.770121	0.916994	0.999201	0.979346	0.985675	0.948765	0.956792	0.947492	0.0116192	0.89716	0.597514	0.0460535	0.0202298	0.24491	0.836901	0.206354	0.801021	0.139475	0.072847	0.146585	3.50969e-05	0.109764
HORVU.MOREX.r2.1HG0015070	chr1H	64834958	64837915	-	HC	2958	Carboxypeptidase
								chr1H_64835873	0.988319	0.984722	0.770121	0.916994	0.999201	0.979346	0.985675	0.948765	0.956792	0.947492	0.0116192	0.89716	0.597514	0.0460535	0.0202298	0.24491	0.836901	0.206354	0.801021	0.139475	0.072847	0.146585	3.50969e-05	0.109764
HORVU.MOREX.r2.1HG0015960	chr1H	70234487	70235760	-	HC	1274	Calcium-dependent protein kinase
								chr1H_70234924	0.988319	0.986588	0.999886	0.644976	0.999201	0.987784	0.985675	0.955341	0.996082	0.998828	0.0151488	0.984169	0.511017	0.79603	0.955695	0.042703	0.746433	0.742112	0.899162	0.242347	0.637109	0.798661	5.259e-05	0.752961
HORVU.MOREX.r2.1HG0023820	chr1H	147412122	147413351	-	HC	1230	Peroxidase
								chr1H_147413337	0.936694	0.984722	0.999886	0.774549	0.993004	0.98976	0.980603	0.915002	0.996082	0.661857	0.00455634	0.982535	0.181081	0.522368	0.814239	0.0845063	0.0761669	0.993972	0.319745	0.0392399	0.657088	0.00346982	5.00465e-06	0.699432
HORVU.MOREX.r2.1HG0047280	chr1H	398697487	398717080	-	HC	19594	DnaJ
								chr1H_398716541	0.992559	0.984722	0.999886	0.945307	0.994262	0.979346	0.985675	0.979263	0.985255	0.995329	0.00854734	0.974303	0.668906	0.352013	0.687019	0.336109	0.65539	0.130673	0.708846	0.512076	0.243078	0.372346	1.85764e-05	0.261198
								chr1H_398716560	0.992559	0.984722	0.999886	0.945307	0.994262	0.979346	0.985675	0.979263	0.985255	0.995329	0.00854734	0.974303	0.668906	0.352013	0.687019	0.336109	0.65539	0.130673	0.708846	0.512076	0.243078	0.372346	1.85764e-05	0.261198
HORVU.MOREX.r2.1HG0047360	chr1H	399000886	399002840	-	HC	1955	Cytokinin oxidase/dehydrogenase
								chr1H_399000488	0.992559	0.984722	0.999886	0.945307	0.994261	0.979346	0.985675	0.979263	0.985255	0.995329	0.00854734	0.974303	0.668906	0.352013	0.687019	0.336109	0.65539	0.130673	0.708846	0.512076	0.243078	0.372346	1.85764e-05	0.261198
HORVU.MOREX.r2.1HG0058080	chr1H	460727232	460728890	-	HC	1659	RING/U-box protein
								chr1H_460727328	0.994716	0.984846	0.999204	0.24761	0.999201	0.984316	0.898576	0.980775	0.996082	0.989178	0.0151488	0.982535	0.97953	0.627325	0.452424	0.00329311	0.761444	0.44986	0.11519	0.916177	0.409191	0.201527	5.53979e-05	0.494739
HORVU.MOREX.r2.1HG0063120	chr1H	483931223	483934574	-	HC	3352	magnesium transporter NIPA (DUF803)
								chr1H_483933673	0.994716	0.98956	0.999886	0.213984	0.999201	0.987784	0.985675	0.979263	0.996082	0.993308	0.00858401	0.989225	0.836995	0.935509	0.524674	0.00261498	0.769114	0.812894	0.697634	0.625069	0.607028	0.333978	1.89723e-05	0.845046
HORVU.MOREX.r2.1HG0069410	chr1H	499476828	499480315	-	HC	3488	tRNA-2-methylthio-N(6)-dimethylallyladenosine synthase
								chr1H_499477754	0.994716	0.991253	0.999204	0.663991	0.999201	0.984316	0.91395	0.979263	0.997932	0.989178	0.0199899	0.974303	0.833731	0.978346	0.436193	0.0461632	0.759318	0.507321	0.1374	0.687543	0.743215	0.243931	9.27809e-05	0.335638
HORVU.MOREX.r2.1HG0075350	chr1H	512687563	512688054	-	HC	492	Pectinesterase inhibitor
								chr1H_512687863	0.988319	0.98956	0.999886	0.581419	0.993004	0.987784	0.0484274	0.938399	0.714484	0.978245	0.871255	0.988182	0.385511	0.884775	0.665416	0.0285883	0.351614	0.714239	1.98444e-05	0.0847853	0.00982421	0.191254	0.154784	0.823357
HORVU.MOREX.r2.1HG0077460	chr1H	518718446	518722774	-	HC	4329	Kinase family protein
								chr1H_518721190	0.988319	0.986315	0.999204	0.964214	0.994261	0.984316	0.903452	0.960437	0.996082	0.998828	0.0209939	0.842127	0.479825	0.774924	0.332505	0.402641	0.489148	0.448312	0.122254	0.282472	0.403206	0.651146	0.000100005	0.0685793
HORVU.MOREX.r2.1HG0078080	chr1H	520274938	520281229	-	HC	6292	Translation initiation factor if-2, putative
								chr1H_520279974	0.925346	0.986781	0.999886	0.036289	0.994262	0.840558	0.867731	0.915002	0.982592	0.973563	0.99895	0.419956	0.154801	0.817999	0.853939	0.000127435	0.438112	0.0251185	0.0833349	0.0457837	0.166731	0.178426	0.607881	0.00558055
								chr1H_520279995	0.925346	0.986781	0.999886	0.036289	0.994262	0.840558	0.867731	0.915002	0.982592	0.973563	0.99895	0.419956	0.154801	0.817999	0.853939	0.000127435	0.438112	0.0251185	0.0833349	0.0457837	0.166731	0.178426	0.607881	0.00558055
								chr1H_520280015	0.925346	0.986781	0.999886	0.036289	0.994262	0.840558	0.867731	0.915002	0.982592	0.973563	0.99895	0.419956	0.154801	0.817999	0.853939	0.000127435	0.438112	0.0251185	0.0833349	0.0457837	0.166731	0.178426	0.607881	0.00558055
HORVU.MOREX.r2.2HG0080390	chr2H	4376372	4377925	-	HC	1554	Cytochrome P450 family protein, expressed
								chr2H_4376540	0.994716	0.984722	0.999886	0.463745	0.993004	0.987784	0.954769	0.979263	0.986987	0.835889	0.0441787	0.982535	0.77568	0.54241	0.512608	0.0138446	0.22732	0.831035	0.203325	0.687774	0.258646	0.0466077	0.000268519	0.433832
HORVU.MOREX.r2.2HG0091000	chr2H	31882398	31883105	-	HC	708	VQ motif-containing family protein
								chr2H_31882382	0.994716	0.984722	0.999886	0.803646	0.999201	0.979346	0.933247	0.9811	0.986987	0.989178	0.000189739	0.984169	0.970064	0.107327	0.551382	0.111413	0.935013	0.139669	0.173298	0.920317	0.263283	0.281589	4.89252e-08	0.748833
HORVU.MOREX.r2.2HG0099150	chr2H	69800890	69801959	-	HC	1070	Peroxidase
								chr2H_69801154	0.985494	0.984722	0.999886	0.209417	0.999201	0.987784	0.972043	0.979758	0.999895	0.989178	0.00723712	0.988182	0.354975	0.209822	0.780697	0.00249569	0.771039	0.735762	0.266819	0.805138	0.837476	0.229223	1.23556e-05	0.823813
HORVU.MOREX.r2.2HG0101750	chr2H	88694264	88696004	-	LC	1741	Lipid transfer protein
								chr2H_88693783	0.988319	0.991253	0.968462	0.0363595	0.994261	0.984316	0.855236	0.975811	0.996082	0.989178	0.99895	0.967775	0.4609	0.969115	0.201166	0.00013532	0.571304	0.432281	0.0728589	0.392125	0.49231	0.232298	0.515647	0.227607
HORVU.MOREX.r2.2HG0127870	chr2H	376151401	376153860	-	HC	2460	tRNA dimethylallyltransferase
								chr2H_376153565	0.988319	0.984722	0.999886	0.0321749	0.994261	0.984316	0.985675	0.979263	0.996082	0.995329	0.680637	0.475511	0.380337	0.541195	0.632552	8.43218e-05	0.537149	0.384514	0.861263	0.545295	0.302052	0.423103	0.0533573	0.00751901
HORVU.MOREX.r2.2HG0128130	chr2H	377175586	377176629	-	LC	1044	Major facilitator superfamily protein
								chr2H_377176038	0.981222	0.984722	0.999886	0.0218748	0.994261	0.984316	0.985675	0.979263	0.985255	0.997253	0.602354	0.411405	0.317616	0.423867	0.631926	4.49463e-05	0.577213	0.412431	0.876652	0.460329	0.252638	0.451471	0.0368996	0.00519683
HORVU.MOREX.r2.2HG0135770	chr2H	457301388	457301840	-	LC	453	MEI2-like protein 1
								chr2H_457301315	0.938614	0.984722	0.999204	0.0321749	0.994261	0.979346	0.917526	0.979263	0.997992	0.873404	0.925711	0.873742	0.186492	0.434225	0.411414	8.50027e-05	0.676501	0.209259	0.14007	0.441528	0.777838	0.0642838	0.227788	0.0827586
HORVU.MOREX.r2.2HG0154580	chr2H	591694585	591705265	-	HC	10681	Histone H1
								chr2H_591694808	0.988319	0.98956	0.999886	0.00024524	0.994262	0.768757	0.651523	0.964145	0.948058	0.989178	0.0566334	0.469202	0.627154	0.909245	0.919195	3.66409e-08	0.473734	0.015114	0.0134508	0.314998	0.0594003	0.210319	0.000396373	0.00726251
								chr2H_591694826	0.988319	0.98956	0.999886	0.00024524	0.994262	0.768757	0.651523	0.964145	0.948058	0.989178	0.0566334	0.469202	0.627154	0.909245	0.919195	3.66409e-08	0.473734	0.015114	0.0134508	0.314998	0.0594003	0.210319	0.000396373	0.00726251
HORVU.MOREX.r2.2HG0159850	chr2H	615104407	615105541	-	HC	1135	Late embryogenesis abundant protein
								chr2H_615104593	0.994716	0.984846	0.97086	0.732127	0.999201	0.984316	0.983709	0.979263	0.997932	0.998828	0.0265733	0.990593	0.751665	0.640987	0.204431	0.0666398	0.907688	0.44833	0.354769	0.663605	0.762219	0.645641	0.000132147	0.928688
HORVU.MOREX.r2.2HG0161180	chr2H	618271677	618278651	-	HC	6975	Translation initiation factor IF-2
								chr2H_618276932	0.988319	0.984722	0.999886	0.0353191	0.993004	0.987784	0.654211	0.610848	0.985255	0.998828	0.99895	0.473975	0.606552	0.579748	0.977292	0.000101725	0.0366172	0.872035	0.014098	0.00123734	0.247118	0.550961	0.723681	0.00742707
HORVU.MOREX.r2.2HG0161330	chr2H	618981394	618981696	-	LC	303	Nucleotidyltransferase family protein
								chr2H_618981234	0.890159	0.984722	0.999204	0.0053977	0.999201	0.984316	0.768014	0.979263	0.110723	0.998828	0.894119	0.974303	0.105438	0.0618904	0.394107	3.06292e-06	0.743505	0.559393	0.0298756	0.684992	2.43897e-05	0.603535	0.181577	0.314917
HORVU.MOREX.r2.2HG0161340	chr2H	618981697	618987448	-	HC	5752	Elongation factor 1-alpha, putative
								chr2H_618981234	0.890159	0.984722	0.999204	0.0053977	0.999201	0.984316	0.768014	0.979263	0.110723	0.998828	0.894119	0.974303	0.105438	0.0618904	0.394107	3.06292e-06	0.743505	0.559393	0.0298756	0.684992	2.43897e-05	0.603535	0.181577	0.314917
HORVU.MOREX.r2.2HG0161570	chr2H	619996573	619999314	-	HC	2742	Peroxisomal (S)-2-hydroxy-acid oxidase
								chr2H_619997195	0.821887	0.984722	0.964808	0.01878	0.993004	0.979346	0.544405	0.976691	0.699782	0.989178	0.99895	0.00358846	0.0633067	0.444438	0.178656	3.4378e-05	0.073432	0.20634	0.00515121	0.401301	0.00657327	0.284587	0.842902	5.32793e-07
HORVU.MOREX.r2.2HG0168470	chr2H	639600479	639602133	-	HC	1655	Universal stress family protein
								chr2H_639601651	0.994716	0.989473	0.969436	0.758701	0.999201	0.987784	0.987233	0.960437	0.996082	0.998828	0.0193699	0.982535	0.870875	0.852219	0.20304	0.0771178	0.852458	0.732376	0.969481	0.274799	0.537971	0.937876	8.91897e-05	0.561256
HORVU.MOREX.r2.2HG0169480	chr2H	642809985	642811364	-	HC	1380	3-ketoacyl-CoA synthase
								chr2H_642810960	0.455043	0.991253	0.999204	0.00752933	0.999201	0.987784	0.0193205	0.123954	0.999895	0.989178	0.720967	0.982535	0.00722044	0.998672	0.33928	8.71978e-06	0.776746	0.753027	3.59867e-06	4.64565e-06	0.908484	0.259829	0.0652275	0.501973
HORVU.MOREX.r2.2HG0169640	chr2H	643066858	643071331	-	HC	4474	Kinase, putative
								chr2H_643071410	0.994716	0.984722	0.999886	0.0446429	0.994261	0.98939	0.985675	0.9811	0.996082	0.947492	0.953883	0.924407	0.937716	0.0751183	0.601193	0.000173134	0.617796	0.972893	0.902841	0.943018	0.315757	0.14096	0.280817	0.13114
HORVU.MOREX.r2.3HG0184700	chr3H	8320330	8325091	-	HC	4762	Nuclease S1
								chr3H_8320579	0.992444	0.984722	0.999204	0.0947559	0.994261	0.979346	0.768042	0.935062	0.999895	0.998828	0.000852929	0.982535	0.664252	0.490193	0.476437	0.000552228	0.552452	0.205186	0.0427335	0.0677564	0.939076	0.633896	5.02702e-07	0.700726
HORVU.MOREX.r2.3HG0188720	chr3H	16525198	16525899	-	LC	702	Retrotransposon protein, putative, unclassified
								chr3H_16524826	0.988319	0.98956	0.999886	0.784875	0.994261	0.979346	0.985675	0.979263	0.997373	0.998828	0.00455634	0.982535	0.535955	0.928495	0.99278	0.0955873	0.665891	0.225203	0.416222	0.57201	0.687371	0.872175	4.77412e-06	0.623736
HORVU.MOREX.r2.3HG0188960	chr3H	17929595	17935195	-	HC	5601	Katanin p60 ATPase-containing subunit, putative
								chr3H_17934511	0.994716	0.984722	0.999204	0.926509	0.999201	0.979346	0.985675	0.976691	0.996082	0.989178	0.0305101	0.981013	0.915709	0.305661	0.265	0.291902	0.966713	0.128756	0.452498	0.411056	0.525637	0.215624	0.000157269	0.429472
HORVU.MOREX.r2.3HG0192490	chr3H	27763642	27765399	-	HC	1758	Trichome birefringence-like protein
								chr3H_27763614	0.925346	0.984846	0.988128	0.982863	0.993004	0.979346	0.457955	0.948765	0.0468414	0.998828	0.99895	0.663205	0.158633	0.648094	0.238433	0.81204	0.21927	0.231291	0.00234572	0.154304	3.45095e-06	0.746545	0.732878	0.0185256
HORVU.MOREX.r2.3HG0192770	chr3H	28674615	28676188	-	HC	1574	Enolase-phosphatase E1
								chr3H_28675818	0.988319	0.984722	0.999886	0.312178	0.993004	0.986868	0.920246	0.979758	0.985255	0.998828	1.22083e-05	0.970286	0.568638	0.123596	0.769539	0.00556429	0.151066	0.643805	0.14788	0.848616	0.230714	0.670971	1.34914e-09	0.238386
HORVU.MOREX.r2.3HG0212010	chr3H	191568796	191587335	-	HC	18540	Translin family protein
								chr3H_191572318	0.988319	0.900846	0.999204	0.0054266	0.994261	0.979346	0.945664	0.979758	0.994793	0.989178	0.0813172	0.833465	0.507408	0.00319908	0.282913	5.6764e-06	0.56645	0.189805	0.188681	0.892388	0.290419	0.280266	0.000700933	0.059923
HORVU.MOREX.r2.3HG0212240	chr3H	194454353	194459025	-	HC	4673	PQ-loop repeat family protein / transmembrane family protein
								chr3H_194454020	0.964177	0.900846	0.938723	0.0129097	0.999201	0.984316	0.903452	0.979263	0.503443	0.998828	0.722508	0.960097	0.241525	0.0066629	0.112664	1.81052e-05	0.919651	0.368936	0.119847	0.540685	0.00222387	0.635097	0.0663274	0.20623
HORVU.MOREX.r2.3HG0216550	chr3H	253121980	253122342	-	LC	363	RNA-dependent RNA polymerase 6
								chr3H_253122607	0.876663	0.900846	0.917112	0.0053977	0.999201	0.984316	0.801071	0.979263	0.110723	0.998828	0.871255	0.974303	0.0998887	0.00518109	0.0882932	5.04123e-06	0.767647	0.503873	0.0524449	0.687881	6.93982e-05	0.906451	0.155688	0.262256
HORVU.MOREX.r2.3HG0216830	chr3H	256040790	256064576	-	HC	23787	non-structural protein
								chr3H_256040801	0.876663	0.900846	0.917112	0.0053977	0.999201	0.984316	0.801071	0.979263	0.110723	0.998828	0.871255	0.974303	0.0998887	0.00518109	0.0882932	5.04123e-06	0.767647	0.503873	0.0524449	0.687881	6.93982e-05	0.906451	0.155688	0.262256
HORVU.MOREX.r2.3HG0219450	chr3H	294732823	294733545	-	HC	723	Retrovirus-related Pol polyprotein from transposon TNT 1-94
								chr3H_294733416	0.876663	0.900846	0.917112	0.0053977	0.999201	0.984316	0.801071	0.979263	0.110723	0.998828	0.871255	0.974303	0.0998887	0.00518109	0.0882932	5.04123e-06	0.767647	0.503873	0.0524449	0.687882	6.93982e-05	0.906451	0.155688	0.262256
								chr3H_294733427	0.876663	0.900846	0.917112	0.0053977	0.999201	0.984316	0.801071	0.979263	0.110723	0.998828	0.871255	0.974303	0.0998887	0.00518109	0.0882932	5.04123e-06	0.767647	0.503873	0.0524449	0.687882	6.93982e-05	0.906451	0.155688	0.262256
HORVU.MOREX.r2.3HG0219780	chr3H	300590023	300637585	-	HC	47563	Transducin family protein / WD-40 repeat family protein, putative isoform 1
								chr3H_300592982	0.876663	0.900846	0.917112	0.0053977	0.999201	0.984316	0.801071	0.979263	0.110723	0.998828	0.871255	0.974303	0.0998887	0.00518109	0.0882932	5.04123e-06	0.767647	0.503873	0.0524449	0.687881	6.93982e-05	0.906451	0.155688	0.262256
HORVU.MOREX.r2.3HG0221130	chr3H	320042202	320043200	-	HC	999	Pentatricopeptide repeat-containing protein
								chr3H_320043680	0.934152	0.900846	0.946795	0.0053977	0.999201	0.979346	0.878127	0.979263	0.168153	0.998828	0.901671	0.944241	0.173119	0.00410047	0.131224	3.12402e-06	0.852227	0.313594	0.0967719	0.532298	0.000167243	0.948159	0.191137	0.162763
HORVU.MOREX.r2.3HG0229960	chr3H	415809413	415809931	-	HC	519	F-box domain containing protein-like
								chr3H_415809934	0.988319	0.98956	0.999886	0.000178345	0.994261	0.489807	0.606948	0.948765	0.979718	0.989178	0.000409674	0.48123	0.535887	0.933228	0.627585	6.66268e-09	0.429727	0.00371849	0.00859883	0.171921	0.139263	0.308265	1.35819e-07	0.00766701
HORVU.MOREX.r2.3HG0230800	chr3H	423842561	423845689	-	HC	3129	Wuschel homeobox protein
								chr3H_423845533	0.811829	0.984722	0.949976	0.00583238	0.993004	0.979346	0.416406	0.141146	0.984243	0.998198	0.99895	0.413946	0.057745	0.423145	0.15525	6.53664e-06	0.0014431	0.233274	0.0012107	1.39714e-05	0.216347	0.475993	0.825062	0.00525931
HORVU.MOREX.r2.3HG0238500	chr3H	481555953	481556552	-	HC	600	Ring finger protein, putative
								chr3H_481556923	0.780141	0.900846	0.999204	0.00128024	0.999201	0.986868	0.738885	0.979758	0.0468414	0.998828	0.779345	0.963099	0.0504078	0.0173939	0.375597	2.86965e-07	0.849518	0.635502	0.024794	0.882473	2.91236e-06	0.679912	0.0900551	0.213174
HORVU.MOREX.r2.3HG0242220	chr3H	506422484	506424704	-	HC	2221	Protein DETOXIFICATION
								chr3H_506423813	0.985494	0.984722	0.949976	0.774549	0.999201	0.826885	0.985675	0.979263	0.953389	0.998828	0.749482	0.00353817	0.352932	0.477801	0.160838	0.0855465	0.872708	0.0202695	0.868511	0.492526	0.0666554	0.629573	0.0768698	3.93995e-07
HORVU.MOREX.r2.3HG0244840	chr3H	519850054	519852069	-	HC	2016	C2H2 zinc finger protein
								chr3H_519852288	0.985494	0.991253	0.896857	0.79509	0.993004	0.984316	0.800944	0.960322	0.996082	0.84086	0.0102451	0.938214	0.357676	0.979541	0.0718381	0.106473	0.394009	0.413547	0.0514454	0.264615	0.632606	0.0507027	2.66184e-05	0.153788
HORVU.MOREX.r2.3HG0245060	chr3H	521174837	521178798	-	HC	3962	DNA replication complex GINS protein PSF3
								chr3H_521174639	0.994716	0.984722	0.999886	0.940718	0.993004	0.987784	0.970099	0.979758	0.985255	0.995329	0.0104322	0.896785	0.917914	0.0758532	0.633479	0.328437	0.04019	0.833464	0.257089	0.886802	0.250992	0.373855	3.03586e-05	0.106001
HORVU.MOREX.r2.3HG0245190	chr3H	521587772	521588101	-	HC	330	Iron-sulfur cluster repair protein YtfE
								chr3H_521588103	0.799337	0.984722	0.999886	0.0308286	0.994261	0.979346	0.656565	0.976691	0.999895	0.998828	0.99895	0.9763	0.0557898	0.325381	0.889072	6.93348e-05	0.440148	0.315173	0.0144451	0.399832	0.902711	0.678293	0.585078	0.359056
HORVU.MOREX.r2.3HG0249000	chr3H	541975090	541977070	-	HC	1981	magnesium transporter NIPA (DUF803)
								chr3H_541975172	0.994716	0.98956	0.999886	0.396993	0.999201	0.984316	0.855236	0.979263	0.999895	0.989178	0.00446794	0.982535	0.882259	0.938724	0.515709	0.00926937	0.807074	0.388385	0.0772518	0.571907	0.818139	0.290359	3.82778e-06	0.708638
HORVU.MOREX.r2.4HG0277760	chr4H	5653386	5653727	-	LC	342	Bifunctional NAD(P)H-hydrate repair enzyme Nnr
								chr4H_5654196	0.988319	0.984722	0.999204	0.5966	0.994262	0.828066	0.983268	0.979263	0.999895	0.974407	0.00854734	0.982535	0.541284	0.170238	0.313668	0.0321691	0.638859	0.0206933	0.322954	0.583323	0.841192	0.186442	1.78077e-05	0.575964
								chr4H_5654197	0.988319	0.984722	0.999204	0.5966	0.994262	0.828066	0.983268	0.979263	0.999895	0.974407	0.00854734	0.982535	0.541284	0.170238	0.313668	0.0321691	0.638859	0.0206933	0.322954	0.583323	0.841192	0.186442	1.78077e-05	0.575964
HORVU.MOREX.r2.4HG0290110	chr4H	81357547	81359912	-	HC	2366	Short-chain dehydrogenase/reductase family protein
								chr4H_81359705	0.981222	0.984722	0.999886	0.0138325	0.994261	0.979346	0.758136	0.979263	0.783682	0.931498	0.0272929	0.9763	0.322942	0.320364	0.993564	2.01537e-05	0.576241	0.139666	0.0276937	0.53547	0.0217357	0.124316	0.000136731	0.370543
HORVU.MOREX.r2.4HG0291410	chr4H	94609775	94617393	-	HC	7619	Sec1 family domain-containing protein 2
								chr4H_94617545	0.859548	0.942101	0.999886	0.0218748	0.994038	0.986841	0.653771	0.960437	0.714484	0.998828	0.211419	0.967775	0.0905336	0.031492	0.836953	4.35675e-05	0.40332	0.604141	0.013934	0.279198	0.0101126	0.76469	0.00335813	0.228289
HORVU.MOREX.r2.4HG0308420	chr4H	312111636	312189673	-	HC	78038	ATP-dependent RNA helicase
								chr4H_312146215	0.0276302	0.987673	0.999886	0.617107	0.993004	0.987784	0.130118	0.938399	0.999895	0.879111	0.521722	0.937965	1.93961e-06	0.827138	0.790564	0.0364809	0.320422	0.860068	0.000140569	0.0738824	0.982654	0.0704797	0.0245227	0.152961
HORVU.MOREX.r2.4HG0311630	chr4H	357390254	357393627	-	HC	3374	Nucleolar protein 12
								chr4H_357392702	0.988319	0.984722	0.999886	0.0363595	0.994261	0.979346	0.784773	0.979263	0.963422	0.947492	0.199154	0.961372	0.603889	0.594925	0.648214	0.000137191	0.652617	0.0763501	0.0483833	0.537459	0.0887015	0.141429	0.0029723	0.210494
HORVU.MOREX.r2.4HG0311970	chr4H	362961306	363025182	-	HC	63877	E3 ubiquitin-protein ligase
								chr4H_363011704	0.988319	0.984722	0.999886	0.0363595	0.994261	0.979346	0.784773	0.979263	0.963422	0.947492	0.199154	0.961372	0.603889	0.594925	0.648214	0.000137191	0.652617	0.0763501	0.0483833	0.537459	0.0887015	0.141429	0.0029723	0.210494
HORVU.MOREX.r2.4HG0314300	chr4H	392019895	392026683	-	HC	6789	Nucleolar GTP-binding protein 2
								chr4H_392021665	0.988319	0.984722	0.999886	0.0363595	0.994261	0.979346	0.784773	0.979263	0.963422	0.947492	0.199154	0.961372	0.603889	0.594925	0.648214	0.000137191	0.652617	0.0763501	0.0483833	0.537459	0.0887015	0.141429	0.0029723	0.210494
HORVU.MOREX.r2.4HG0319520	chr4H	456736450	456737294	-	HC	845	Brefeldin A-inhibited guanine nucleotide-exchange protein 1
								chr4H_456736569	0.99421	0.984722	0.999886	0.719211	0.993004	0.987784	0.8381	0.960103	0.999895	0.997866	0.00951087	0.982535	0.72637	0.189754	0.529276	0.0607619	0.218483	0.69447	0.0654405	0.262895	0.955101	0.458775	2.27725e-05	0.438201
HORVU.MOREX.r2.4HG0319930	chr4H	460603899	460606960	-	HC	3062	Mitochondrial carrier protein, expressed
								chr4H_460603938	0.992649	0.984722	0.999886	0.663286	0.993004	0.979346	0.92603	0.946871	0.996082	0.995329	0.0340112	0.9763	0.670462	0.171836	0.640394	0.0460647	0.39689	0.194968	0.165447	0.12538	0.545113	0.397239	0.000179184	0.363164
HORVU.MOREX.r2.4HG0329220	chr4H	540506098	540508608	-	HC	2511	Caleosin
								chr4H_540507956	0.953886	0.984722	0.93988	0.0446429	0.999201	0.943473	0.712642	0.955001	0.996082	0.875547	0.99895	0.992253	0.211169	0.477308	0.113794	0.000176785	0.853108	0.0382835	0.0207338	0.207299	0.370453	0.067939	0.75845	0.947044
HORVU.MOREX.r2.4HG0338780	chr4H	589357744	589365792	-	HC	8049	Calmodulin-binding transcription activator
								chr4H_589359470	0.988319	0.984722	0.999204	0.853415	0.993004	0.979346	0.985675	0.955001	0.503443	0.998198	0.99895	0.0194852	0.47803	0.045283	0.471976	0.144267	0.155658	0.0666737	0.434297	0.201734	0.00229959	0.490635	0.69228	5.7861e-06
HORVU.MOREX.r2.4HG0339220	chr4H	592379943	592383749	-	HC	3807	Potassium transporter
								chr4H_592381357	0.988319	0.984722	0.902829	0.444276	0.993004	0.979346	0.97241	0.938399	0.996082	0.958338	0.0414647	0.98979	0.475474	0.183299	0.0742361	0.0122917	0.00630506	0.11305	0.280171	0.0944896	0.583829	0.161103	0.000229112	0.866516
HORVU.MOREX.r2.4HG0342030	chr4H	603069212	603071924	-	HC	2713	Auxin efflux carrier family protein
								chr4H_603071563	0.753515	0.984722	0.994331	0.388561	0.993004	0.987784	0.0345141	0.614015	0.997932	0.974407	0.99895	0.9763	0.044978	0.526531	0.249579	0.00882835	0.177725	0.867271	7.71438e-06	0.00159874	0.745427	0.185967	0.60332	0.368162
HORVU.MOREX.r2.4HG0344790	chr4H	611917695	611918408	-	HC	714	Cysteine-rich receptor-kinase-like protein
								chr4H_611917645	0.992816	0.984846	0.999886	0.309509	0.994261	0.986841	0.972043	0.979263	0.996082	0.998828	0.00446794	0.992253	0.672367	0.650026	0.560653	0.00541137	0.550265	0.613494	0.264086	0.512683	0.32968	0.887354	3.53691e-06	0.974152
HORVU.MOREX.r2.4HG0346560	chr4H	617402132	617407051	-	HC	4920	Nitrate transporter 1.1
								chr4H_617404293	0.988319	0.98956	0.999204	0.875481	0.999201	0.979346	0.606948	0.713122	0.979718	0.998828	0.000226337	0.984169	0.588042	0.86228	0.479583	0.167746	0.921481	0.326466	0.00906799	0.00518648	0.12671	0.779877	6.66997e-08	0.770447
HORVU.MOREX.r2.5HG0350030	chr5H	3156948	3159389	-	HC	2442	BEL1-like homeodomain protein 6
								chr5H_3159264	0.320683	0.984722	0.999886	0.852953	0.994261	0.829252	0.933247	0.948765	0.996082	0.973563	0.0209939	0.696771	0.00336859	0.244646	0.552139	0.143822	0.51413	0.0212757	0.174886	0.15763	0.547107	0.181613	0.000100307	0.0238743
HORVU.MOREX.r2.5HG0357320	chr5H	27092470	27096136	-	HC	3667	Programmed cell death protein 2
								chr5H_27095049	0.991538	0.984722	0.994331	0.916994	0.993004	0.979346	0.985675	0.979758	0.960353	0.995329	0.0432099	0.386413	0.656339	0.457781	0.25056	0.242063	0.320729	0.352105	0.603955	0.89322	0.0812441	0.411928	0.000250116	0.00339931
HORVU.MOREX.r2.5HG0406510	chr5H	484093226	484093594	-	HC	369	PRAS-rich protein
								chr5H_484093003	0.942814	0.938688	0.999204	0.979865	0.993004	0.984316	0.985675	0.979758	0.996082	0.997866	0.026125	0.905479	0.195089	0.0259609	0.310252	0.589349	0.237403	0.515967	0.611505	0.769178	0.456463	0.460025	0.000128955	0.118805
HORVU.MOREX.r2.5HG0407220	chr5H	487904565	487907507	-	HC	2943	Cinnamoyl-CoA reductase 4
								chr5H_487904557	0.994716	0.984722	0.949976	0.036289	0.999201	0.951077	0.985675	0.948765	0.759845	0.998828	0.627999	0.833465	0.756392	0.0573689	0.149052	0.000124049	0.806504	0.0520981	0.616803	0.146758	0.0152748	0.762261	0.0411078	0.0616899
								chr5H_487904558	0.994716	0.984722	0.949976	0.036289	0.999201	0.951077	0.985675	0.948765	0.759845	0.998828	0.627999	0.833465	0.756392	0.0573689	0.149052	0.000124049	0.806504	0.0520981	0.616803	0.146758	0.0152748	0.762261	0.0411078	0.0616899
								chr5H_487904559	0.994716	0.984722	0.949976	0.036289	0.999201	0.951077	0.985675	0.948765	0.759845	0.998828	0.627999	0.833465	0.756392	0.0573689	0.149052	0.000124049	0.806504	0.0520981	0.616803	0.146758	0.0152748	0.762261	0.0411078	0.0616899
HORVU.MOREX.r2.5HG0415990	chr5H	514826085	514829537	-	HC	3453	Eukaryotic aspartyl protease family protein
								chr5H_514827580	0.994913	0.984722	0.999204	0.979825	0.999201	0.979346	0.988761	0.979731	0.98359	0.998198	0.0209939	0.974303	0.993656	0.428034	0.479071	0.513633	0.843028	0.216772	0.996403	0.739345	0.205557	0.493904	0.000101308	0.298507
								chr5H_514827610	0.945036	0.984846	0.999204	0.981401	0.993004	0.989386	0.898576	0.979263	0.98359	0.995329	0.0420645	0.713182	0.199632	0.683809	0.288145	0.648042	0.208186	0.968633	0.112999	0.689111	0.183273	0.36952	0.000237075	0.0258227
								chr5H_514827617	0.945036	0.984846	0.999204	0.981401	0.993004	0.989386	0.898576	0.979263	0.98359	0.995329	0.0420645	0.713182	0.199632	0.683809	0.288145	0.648042	0.208186	0.968633	0.112999	0.689111	0.183273	0.36952	0.000237075	0.0258227
HORVU.MOREX.r2.5HG0424570	chr5H	536893501	536902842	-	HC	9342	Potassium channel
								chr5H_536894875	0.994913	0.984722	0.983978	0.956449	0.999201	0.989386	0.985675	0.948765	0.999895	0.989178	0.0420427	0.974303	0.987441	0.470122	0.226435	0.378135	0.759537	0.97	0.897149	0.165636	0.998643	0.254733	0.000233854	0.327547
HORVU.MOREX.r2.5HG0425250	chr5H	539214023	539219463	-	HC	5441	Kinesin-like protein
								chr5H_539214206	0.988319	0.988139	0.999886	0.689676	0.999201	0.987784	0.985675	0.948765	0.997932	0.84086	0.00965406	0.864923	0.410939	0.829215	0.853141	0.0519936	0.955843	0.870649	0.490948	0.174508	0.758816	0.0505111	2.3471e-05	0.0784043
HORVU.MOREX.r2.5HG0427880	chr5H	548119826	548120092	-	HC	267	CLAVATA3/ESR (CLE)-related protein 2
								chr5H_548120092	0.966276	0.984722	0.999886	0.921858	0.994261	0.943473	0.966009	0.960437	0.275514	0.974971	0.994148	0.0160566	0.245464	0.104348	0.666391	0.276363	0.53715	0.039753	0.246785	0.294362	0.000456704	0.18894	0.474899	4.17199e-06
HORVU.MOREX.r2.5HG0428110	chr5H	548482820	548486283	-	HC	3464	Alpha/beta-hydrolase superfamily protein
								chr5H_548483450	0.988319	0.991253	0.968462	0.771799	0.993004	0.98976	0.985675	0.979263	0.996082	0.998828	0.0105967	0.98379	0.384468	0.998819	0.20079	0.0834431	0.253273	0.98246	0.499852	0.541268	0.437015	0.94646	3.12277e-05	0.729969
HORVU.MOREX.r2.5HG0435050	chr5H	566397839	566401325	-	HC	3487	NBS-LRR resistance-like protein
								chr5H_566398967	0.994716	0.984722	0.999886	0.883922	0.994261	0.987784	0.921098	0.979263	0.996082	0.989178	9.19288e-05	0.967775	0.775624	0.466483	0.927718	0.182682	0.529092	0.786609	0.153219	0.625823	0.481489	0.318401	1.35453e-08	0.225691
HORVU.MOREX.r2.5HG0438460	chr5H	575465361	575468227	-	LC	2867	HAT transposon superfamily, putative
								chr5H_575466901	0.130081	0.988663	0.943528	0.0459528	0.99845	0.979346	0.958506	0.979263	0.979718	0.998828	0.416897	0.982535	0.0004234	0.83363	0.120195	0.000183689	0.701299	0.0753406	0.210995	0.478596	0.132026	0.891048	0.013592	0.623579
HORVU.MOREX.r2.5HG0441250	chr5H	582964984	582970165	-	HC	5182	mRNA-decapping enzyme-like protein
								chr5H_582964813	0.988319	0.984722	0.999204	0.733055	0.999201	0.987784	0.985675	0.979263	0.98359	0.998935	0.0471183	0.762243	0.486961	0.391814	0.320716	0.0675896	0.777974	0.743084	0.6321	0.463614	0.207388	0.983952	0.000307214	0.038827
HORVU.MOREX.r2.6HG0459550	chr6H	34729218	34739630	-	HC	10413	Dimerizations protein, putative
								chr6H_34739945	0.994716	0.991253	0.999886	0.885687	0.999201	0.987784	0.985675	0.979758	0.997373	0.998828	0.00723712	0.931216	0.933656	0.964574	0.532689	0.186424	0.796468	0.762134	0.495492	0.900849	0.678394	0.497809	1.06026e-05	0.134967
HORVU.MOREX.r2.6HG0459560	chr6H	34739918	34743851	-	HC	3934	Transcription factor
								chr6H_34739945	0.994716	0.991253	0.999886	0.885687	0.999201	0.987784	0.985675	0.979758	0.997373	0.998828	0.00723712	0.931216	0.933656	0.964574	0.532689	0.186424	0.796468	0.762134	0.495492	0.900849	0.678394	0.497809	1.06026e-05	0.134967
HORVU.MOREX.r2.6HG0460020	chr6H	36197948	36201449	-	HC	3502	MALE GAMETOPHYTE DEFECTIVE 1
								chr6H_36198807	0.595508	0.98956	0.828506	0.985083	0.993004	0.984316	0.0484274	0.979263	0.996082	0.923692	0.900159	0.988498	0.016225	0.901787	0.0447372	0.98121	0.272164	0.443841	1.85561e-05	0.545153	0.46623	0.105197	0.190371	0.835684
HORVU.MOREX.r2.6HG0464300	chr6H	61003171	61007496	-	LC	4326	Kinetochore protein nuf2, putative
								chr6H_61006577	0.757105	0.984722	0.999886	0.0203691	0.994261	0.943473	0.877614	0.979263	0.996082	0.998828	0.871255	0.905479	0.0455614	0.532237	0.653691	3.88088e-05	0.468001	0.0419386	0.0894149	0.641803	0.487191	0.595724	0.15137	0.119311
HORVU.MOREX.r2.6HG0468610	chr6H	95232911	95233453	-	LC	543	Myosin-1
								chr6H_95232418	0.953886	0.984846	0.999886	0.979825	0.999201	0.984316	0.985675	0.893726	0.996082	0.823977	0.00083758	0.762243	0.220894	0.651204	0.907683	0.495755	0.81667	0.402806	0.541707	0.0262028	0.513212	0.0348588	4.55395e-07	0.0389181
HORVU.MOREX.r2.6HG0514000	chr6H	535027061	535027789	-	HC	729	DUF1685 family protein
								chr6H_535027589	0.994716	0.984722	0.999204	0.982863	0.994262	0.987784	0.983709	0.979758	0.996082	0.998828	0.0290031	0.833465	0.840356	0.423046	0.484149	0.726554	0.593299	0.776602	0.341114	0.766995	0.434811	0.946073	0.000147436	0.061314
								chr6H_535027782	0.994716	0.984722	0.999886	0.885687	0.99845	0.979346	0.958506	0.979263	0.996082	0.998828	0.00723712	0.9763	0.973068	0.485521	0.635023	0.186456	0.724505	0.308287	0.222948	0.505648	0.428327	0.927038	1.22872e-05	0.361916
HORVU.MOREX.r2.6HG0518150	chr6H	550782698	550786517	-	HC	3820	Two-component response regulator
								chr6H_550783005	0.994716	0.98956	0.999886	0.471069	0.993004	0.98976	0.954769	0.979263	0.999895	0.923692	0.0149792	0.992253	0.971857	0.864106	0.768625	0.0144955	0.184485	0.980075	0.204593	0.685308	0.925347	0.109991	4.74532e-05	0.968443
HORVU.MOREX.r2.6HG0524460	chr6H	568260554	568263757	-	HC	3204	Disease resistance protein (NBS-LRR class) family
								chr6H_568260713	0.988319	0.984722	0.999204	0.985358	0.994261	0.984316	0.985675	0.979263	0.783682	0.998828	0.0071852	0.974303	0.622094	0.460393	0.390409	0.984514	0.645185	0.419488	0.706568	0.501626	0.0191079	0.547751	1.00577e-05	0.330778
HORVU.MOREX.r2.6HG0525690	chr6H	570578176	570581901	-	HC	3726	Replication protein A 32 kDa subunit
								chr6H_570579017	0.948896	0.984722	0.988393	0.561853	0.99845	0.979346	0.985675	0.972205	0.979718	0.998828	0.0447516	0.982535	0.203067	0.145188	0.241563	0.0243094	0.703851	0.330017	0.487462	0.359224	0.128285	0.740645	0.000279176	0.706393
HORVU.MOREX.r2.7HG0544940	chr7H	47144039	47147021	-	HC	2983	Raffinose synthase family protein
								chr7H_47143644	0.99421	0.986588	0.908976	0.935628	0.999201	0.987784	0.706698	0.938399	0.999895	0.956305	0.00854734	0.849897	0.733271	0.78895	0.0813975	0.314134	0.811041	0.889019	0.0185599	0.106805	0.839367	0.156843	1.84149e-05	0.0740444
HORVU.MOREX.r2.7HG0562270	chr7H	158462657	158465680	-	HC	3024	Disease resistance protein
								chr7H_158462990	0.562739	0.984722	0.999886	0.0321749	0.993004	0.987784	0.804359	0.955341	0.110723	0.997866	0.897976	0.974303	0.0135192	0.127907	0.956264	8.374e-05	0.149191	0.784111	0.0533963	0.223281	3.34343e-05	0.46179	0.185668	0.27994
								chr7H_158464763	0.562739	0.984722	0.999886	0.0321749	0.993004	0.987784	0.804359	0.955341	0.110723	0.997866	0.897976	0.974303	0.0135192	0.127907	0.956264	8.374e-05	0.149191	0.784111	0.0533963	0.223281	3.34343e-05	0.46179	0.185668	0.27994
HORVU.MOREX.r2.7HG0572820	chr7H	259344445	259348265	-	HC	3821	Carboxypeptidase
								chr7H_259348095	0.994716	0.984722	0.946795	0.979865	0.994261	0.979346	0.985675	0.979758	0.985255	0.989178	0.0151488	0.982535	0.966439	0.275641	0.138038	0.601579	0.559636	0.266335	0.847331	0.792516	0.241948	0.250219	6.1383e-05	0.512601
HORVU.MOREX.r2.7HG0577830	chr7H	344863325	344869757	-	HC	6433	F-box/kelch-repeat protein
								chr7H_344869020	0.994716	0.984722	0.946795	0.979865	0.994261	0.979346	0.985675	0.979758	0.985255	0.989178	0.0151488	0.982535	0.966439	0.275641	0.138038	0.601579	0.559636	0.266335	0.847331	0.792516	0.241948	0.250219	6.1383e-05	0.512601
HORVU.MOREX.r2.7HG0581320	chr7H	391609131	391613481	-	HC	4351	Peroxisome biogenesis protein 2
								chr7H_391612747	0.994716	0.984722	0.826627	0.982863	0.993004	0.979346	0.985675	0.979263	0.996082	0.989178	0.0102451	0.982535	0.847896	0.148847	0.0397569	0.798557	0.386492	0.196033	0.927072	0.707771	0.445866	0.219398	2.83044e-05	0.540448
HORVU.MOREX.r2.7HG0587470	chr7H	450422884	450425603	-	HC	2720	Polygalacturonase
								chr7H_450424434	0.988319	0.984722	0.790109	0.916994	0.999201	0.984316	0.985675	0.938399	0.783682	0.907005	0.0104322	0.873742	0.416654	0.0702402	0.0251823	0.242563	0.983315	0.381312	0.815499	0.069643	0.020689	0.0907187	3.02129e-05	0.0832272
HORVU.MOREX.r2.7HG0602150	chr7H	564637316	564644792	-	HC	7477	Type 2 DNA topoisomerase 6 subunit B-like
								chr7H_564637910	0.836273	0.984722	0.999204	0.00409944	0.999201	0.987784	0.855236	0.975062	0.110723	0.998198	0.700521	0.9763	0.0698507	0.0425538	0.393127	1.07204e-06	0.781119	0.869821	0.0767159	0.373953	4.73223e-05	0.483564	0.0583187	0.380648
HORVU.MOREX.r2.7HG0606930	chr7H	586031162	586033962	-	HC	2801	F-box/RNI/FBD-like domains-containing protein, putative
								chr7H_586032223	0.993118	0.984846	0.790412	0.687149	0.994261	0.987784	0.957579	0.979263	0.979718	0.998828	0.00920378	0.974303	0.694035	0.704214	0.0279888	0.0514786	0.672067	0.905951	0.206399	0.670648	0.127672	0.821491	2.10202e-05	0.313751
HORVU.MOREX.r2.7HG0606970	chr7H	586168751	586169233	-	HC	483	HAT family dimerisation domain containing protein, expressed
								chr7H_586169657	0.896111	0.984722	0.999886	0.917843	0.993004	0.979346	0.986367	0.938399	0.999895	0.803652	0.0186909	0.984169	0.114283	0.241767	0.780633	0.253202	0.290372	0.193907	0.94402	0.10719	0.812845	0.0238663	8.46864e-05	0.770372
HORVU.MOREX.r2.7HG0616770	chr7H	618124798	618127712	-	HC	2915	Kinase family protein
								chr7H_618127956	0.994716	0.991253	0.999204	0.964214	0.999201	0.98633	0.985675	0.979263	0.996082	0.995329	0.0150419	0.869971	0.821546	0.981064	0.339854	0.403214	0.852722	0.584807	0.655176	0.543184	0.659675	0.382935	4.8206e-05	0.0801811
