# Supplementary material for: Physical geography, isolation by distance and environmental variables shape genomic variation of wild barley (Hordeum vulgare L. ssp. spontaneum) in the Southern Levant
Source: Heredity (Edinb). 2022 Jan 11;128(2):107–19. doi: 10.1038/s41437-021-00494-x (PMC8814169; doi:10.1038/s41437-021-00494-x)
Supplement: Supplementary file 6 — File S5 [file 41437_2021_494_MOESM6_ESM.xlsx]

## Sheet: Sheet 1
accession
